# Supplementary material for: Definition of Synovial Mesenchymal Stem Cells for Meniscus Regeneration by the Mechanism of Action and General Amp1200 Gene Expression
Source: Int J Mol Sci. 2024 Sep 29;25(19):10510. doi: 10.3390/ijms251910510 (PMC11476826; doi:10.3390/ijms251910510)
Supplement: Supplementary file 1 [file ijms-25-10510-s001.zip]

Archive with 4 entries (4 files):
- Supplemental Table S3.xlsx
- Supplemental _FigS1_S2_DocS1.pdf
- Supplemental_TableS2.xlsx
- Supplemental_Table_S1_gene_list.xlsx
