# Supplementary material for: Definition of Synovial Mesenchymal Stem Cells for Meniscus Regeneration by the Mechanism of Action and General Amp1200 Gene Expression
Source: Int J Mol Sci. 2024 Sep 29;25(19):10510. doi: 10.3390/ijms251910510 (PMC11476826; doi:10.3390/ijms251910510)
Supplement: Supplementary file 1 [file ijms-25-10510-s001.zip › Supplemental Table S3.xlsx]

## Sheet: Sheet1
	Supplemental Table S3
	List of the results of this research
					SyMSCs			BMSCs	RECs	ADSCs	iMSCs	FBs	WPs	PAECs	CD14+s	T cells
					SyMSCs	SyMSC-t	rat SyMSCs
	Gene expression analysis	Amp1200 gene set			ü	ü		ü	ü	ü	ü	ü	ü	ü	ü	ü
		Random human gene set			ü			ü	ü	ü	ü	ü	ü	ü	ü	ü
		All human gene set			ü			ü	ü	ü	ü	ü	ü	ü	ü	ü
	in vitro	Cell proliferation				ü
		FCM(CD29, CD140b)				ü
		Chondrogenic differentiation				ü
	in vivo	Meniscus regeneration with/without TNSF-15 kockdown					ü
