# Supplementary material for: Definition of Synovial Mesenchymal Stem Cells for Meniscus Regeneration by the Mechanism of Action and General Amp1200 Gene Expression
Source: Int J Mol Sci. 2024 Sep 29;25(19):10510. doi: 10.3390/ijms251910510 (PMC11476826; doi:10.3390/ijms251910510)
Supplement: Supplementary file 1 [file ijms-25-10510-s001.zip › Supplemental_TableS2.xlsx]

## Sheet: Ln(TPM) of Random1,143
Name	BMSC-1	BMSC-2	BMSC-3	BMSC median	ADSC-1	ADSC-2	ADSC-3	ADSC median	REC-1	REC-2	REC-3	REC median	iMSC	SyMSC-1	SyMSC-2	SyMSC-3	SyMSC-4	SyMSC median	Human Fibroblast	Human T Cell	HPAEC	HWP	hMoCD14
AADACL3	-5	-5	-5	-5	-5	-5	-5	-5	-5	-5	-5	-5	-5	-5	-5	-5	-5	-5	-5	-5	-5	-5	-5
AADACL4	-5	-5	-5	-5	-5	-5	-5	-5	-5	-5	-5	-5	-5	-5	-5	-5	-5	-5	-5	-5	-5	-5	-5
ABCA4	-1.8708	-2.76462	-4.2687	-2.76462	-3.38139	-5	-3.21888	-3.38139	-2.99573	-5	-3.44202	-3.44202	-0.644357	-2.08747	-2.55105	-1.85151	-2.45341	-2.27044	-2.65926	-5	-1.27654	-5	-5
ABCD3	3.43987	3.3938	3.39209	3.3938	3.33794	3.59176	3.40369	3.40369	3.33733	3.07454	3.3223	3.3223	3.63924	3.21828	3.31887	3.23514	3.34056	3.277	3.66507	2.62843	3.15517	3.15615	2.8392
ACADM	3.28597	3.27154	3.29813	3.28597	3.44799	3.6273	3.30659	3.44799	3.30637	3.44	3.46104	3.44	3.5843	3.13966	3.30568	3.53678	3.27405	3.28986	3.46257	1.8784	3.67714	3.23844	0.645531
ACAP3	2.90378	2.86186	2.73417	2.86186	2.66375	2.46147	2.58867	2.58867	2.584	2.57482	2.6122	2.584	2.76839	2.53441	2.899	2.81732	2.92144	2.85816	3.2415	2.93953	1.9125	2.76026	3.21036
ACOT11	1.12914	1.13623	0.3379	1.12914	0.706557	0.702602	1.20177	0.706557	0.375006	0.276115	-0.0460439	0.276115	0.0285875	0.823298	0.950499	0.990656	1.40512	0.970577	1.68566	-1.64507	1.79658	0.227136	-0.278392
ACOT7	4.40336	4.58022	4.12418	4.40336	3.6586	3.92597	3.80824	3.80824	3.96224	4.22177	3.88331	3.96224	4.862	3.36498	3.71739	3.86803	4.03459	3.79271	4.8706	2.06484	4.78358	4.27008	0.787548
ACTL8	-5	-3.07911	-2.79688	-3.07911	-1.91054	-2.20727	-1.03564	-1.91054	-5	-5	-2.63109	-5	-5	-2.81341	-2.31264	-1.68201	-2.91877	-2.56302	-5	-5	-1.56542	-0.417032	-5
ACTRT2	-5	-5	-5	-5	-5	-5	-5	-5	-5	-5	-5	-5	-5	-5	-5	-5	-5	-5	-5	-5	-5	-5	-5
ADC	0.876718	-0.102033	0.806476	0.806476	0.521172	0.610852	-0.0387408	0.521172	0.0411419	1.42864	-0.0888312	0.0411419	0.449163	0.763606	0.64815	0.645007	0.107957	0.646578	0.139762	0.532978	-0.76357	-0.0273712	-5
ADPRHL2	3.57417	3.63593	3.61057	3.61057	3.42836	3.55257	3.58989	3.55257	3.41579	3.40339	3.56122	3.41579	3.61078	3.13384	3.25061	3.41125	3.318	3.2843	3.73867	2.54851	3.80216	3.34159	2.9546
AGBL4	-5	-5	-5	-5	-5	-5	-5	-5	-5	-5	-5	-5	-5	-5	-5	-5	-5	-5	-5	-3.77226	-3.68888	-3.64966	-5
AGL	2.16217	2.00472	2.10096	2.10096	2.00566	2.09937	1.91619	2.00566	1.89417	1.99674	2.03836	1.99674	2.16985	1.96711	1.81905	1.87057	1.85207	1.86132	1.81629	2.04769	1.63452	1.76849	0.123986
AGMAT	1.0709	1.40659	0.464991	1.0709	1.50274	1.7022	1.40266	1.50274	1.41658	1.05675	1.26807	1.26807	0.391366	0.432432	0.977198	0.336472	0.665776	0.549104	0.557327	1.75561	0.121332	0.542906	-2.81341
AGRN	2.7633	3.22581	3.35236	3.22581	3.81947	3.84362	3.88531	3.84362	3.49131	3.09417	3.94916	3.49131	5.24159	2.93821	3.00702	2.4248	2.84607	2.89214	4.1398	0.334327	3.75768	3.29813	0.840273
AGTRAP	3.8503	3.49536	3.63292	3.63292	3.86847	3.7538	3.75628	3.75628	4.15502	3.64662	3.74202	3.74202	3.65393	4.04898	4.07916	4.06726	4.01728	4.05812	3.76115	3.13715	4.31398	3.97419	5.50284
AHDC1	2.21517	2.7131	2.49436	2.49436	2.38435	2.93996	2.61579	2.61579	2.46632	2.58611	2.56978	2.56978	2.63354	2.86146	2.88066	2.83327	2.75767	2.84736	2.72195	1.69286	1.95854	2.54365	1.37093
AIM1L	-5	-5	-5	-5	-5	-5	-5	-5	-5	-5	-5	-5	-2.57702	-3.91202	-3.38139	-5	-5	-4.45601	-5	-0.155485	-5	-5	-4.07454
AJAP1	-0.329894	0.581098	-0.0812101	-0.0812101	0.837248	-0.625489	0.103459	0.103459	-5	-5	-5	-5	0.168899	-1.42296	-0.131248	-2.59027	0.260054	-0.777103	1.31721	-5	-3.41125	-5	-5
AK2	4.08182	4.08035	3.86941	4.08035	4.03382	4.13422	4.09837	4.09837	3.91468	3.92005	3.94372	3.92005	4.13111	3.68155	3.8589	3.80626	3.90242	3.83258	4.06697	3.35693	4.24381	4.0639	3.04609
AK4	1.92716	1.58207	0.29565	1.58207	2.03575	1.98004	2.08778	2.03575	-1.30933	-0.441611	-0.778705	-0.778705	2.03143	2.44043	2.46691	2.444	2.14476	2.44222	0.311154	-2.34341	2.12202	3.16956	-0.0910194
AK5	2.11263	1.92702	1.48727	1.92702	2.24612	2.25129	2.27058	2.25129	2.05207	2.37732	1.93673	2.05207	2.96708	1.42911	1.84483	2.0464	2.27552	1.94561	4.10071	2.55893	0.284427	2.97563	-0.783072
AKIRIN1	4.37877	4.40109	4.21927	4.37877	4.22247	4.27676	4.2198	4.22247	4.34857	4.27772	4.33638	4.33638	4.78812	4.01134	4.12494	4.05465	4.20179	4.08979	4.24429	4.63831	3.88212	3.83827	5.20519
AKR1A1	4.64999	4.57399	4.61502	4.61502	4.74736	4.63347	4.66576	4.66576	4.48384	4.73694	4.50166	4.50166	4.74296	4.68242	4.78582	4.79069	4.65625	4.73412	4.29592	3.47097	4.64081	4.66503	3.97901
AKR7A2	3.53654	3.64495	3.43605	3.53654	3.52589	3.4776	3.559	3.52589	3.34339	3.54275	3.22434	3.34339	3.24497	3.85355	3.83932	3.77455	3.87316	3.84643	3.68198	2.22516	3.37714	3.74415	2.45805
AKR7A3	-1.51868	-0.583396	-2.23493	-1.51868	-0.504181	-1.64507	-1.17118	-1.17118	-1.24133	-1.20065	-2.07944	-1.24133	-1.231	-0.667479	-1.1178	-2.23493	-0.270497	-0.892637	-0.74444	-0.180324	-1.90381	-0.61804	-0.636767
AKR7L	-2.8647	-3.27017	-2.8824	-2.8824	-5	-1.18744	-2.90042	-2.90042	-1.96611	-2.24432	-2.73337	-2.24432	-2.3969	-2.8824	-2.29263	-1.7487	-2.99573	-2.58752	-2.21641	-1.15836	-3.27017	-3.21888	-0.321584
ALDH4A1	3.10459	3.24536	3.67173	3.24536	2.69388	2.66959	2.68253	2.68253	3.76062	3.58557	3.32838	3.58557	3.29961	2.7633	2.97108	2.9478	2.71291	2.85555	2.92187	0.0449734	2.76216	2.12226	1.29088
ALG14	3.27688	3.24528	3.05593	3.24528	3.42654	3.46755	3.52927	3.46755	3.2566	3.13053	3.34759	3.2566	3.24177	3.12803	3.30802	3.10369	3.24948	3.18876	3.47107	0.678541	3.35693	3.21133	0.359072
ALG6	2.07091	2.09162	1.97353	2.07091	2.22775	2.15814	2.054	2.15814	1.94919	1.86841	1.98059	1.94919	1.84893	1.68362	1.91854	1.99904	1.97505	1.9468	1.80319	1.8396	2.52988	1.99388	0.897312
ALPL	3.93349	3.82127	-0.235722	3.82127	4.61776	4.23154	4.25802	4.25802	2.11421	1.55096	0.944684	1.55096	1.46187	4.73746	4.84447	2.46436	3.12601	3.93174	-0.865122	-5	-1.75446	2.847	-5
AMY2B	-1.76026	-5	-2.17156	-2.17156	-2.34341	-1.00239	-2.15417	-2.15417	-2.90042	-2.91877	-2.7181	-2.90042	-5	-1.19402	-1.95193	-1.17441	-5	-1.57298	-0.999672	3.36239	-0.551648	0.468753	2.53131
ANGPTL3	-5	-5	-5	-5	-5	-5	-5	-5	-5	-5	-5	-5	-5	-5	-5	-5	-5	-5	-5	-5	-5	-5	-5
ANGPTL7	-5	-5	-5	-5	-5	-5	-5	-5	-5	-1.25527	-5	-5	-3.07911	1.84245	0.824175	1.44527	-0.0439519	1.13472	-5	-5	-5	-2.22562	-5
ANKRD13C	2.80421	2.89359	2.72037	2.80421	2.95121	2.99112	2.88318	2.95121	2.94544	2.90384	2.85261	2.90384	2.61966	2.82873	2.9354	2.89137	2.88296	2.88716	2.70331	2.50283	2.29132	2.59548	1.23605
ANKRD65	0.978702	0.170586	0.367417	0.367417	1.67934	0.0237165	1.11219	1.11219	0.451076	0.771496	0.351361	0.451076	-1.53248	2.13653	1.80385	1.86268	1.17526	1.83327	-0.507498	-5	-1.26231	0.0468836	-0.417032
APITD1	2.73313	2.4889	2.29092	2.4889	2.51737	2.66889	2.43642	2.51737	2.21003	2.08169	1.94834	2.08169	1.85614	2.33137	2.34248	2.48516	2.57399	2.41382	3.12974	0.721249	2.83227	2.63591	-1.11474
APITD1-CORT	-0.659712	0.756591	0.207014	0.207014	-0.491023	-5	-0.11991	-0.491023	-0.335473	-1.16475	0.541743	-0.335473	0.610309	-0.594207	-0.192372	-1.13631	-0.0161294	-0.39329	0.701115	-1.6399	0.567017	-0.0439519	-1.77196
ARHGAP29	3.22231	2.67028	2.30118	2.67028	3.05894	2.91344	3.01092	3.01092	2.36368	2.79941	3.29149	2.79941	4.16676	3.45518	3.32154	3.97366	3.37019	3.41268	3.24427	-5	4.18287	2.75162	-1.83258
ARHGEF10L	2.59339	2.62829	2.58181	2.59339	1.87549	1.83434	1.87855	1.87549	2.24209	2.18986	2.75079	2.24209	2.47022	2.72955	2.86784	2.76481	3.00062	2.81633	2.35004	-4.13517	1.15908	1.68584	2.72779
ARHGEF16	-1.73161	-5	-5	-5	-5	-5	-5	-5	-5	-5	-2.97593	-5	0.930982	-5	-5	-5	-3.24419	-5	-2.73337	-1.18744	-1.29828	-2.78062	-5
ARHGEF19	1.65403	1.73112	1.78255	1.73112	2.15687	2.12692	2.2192	2.15687	2.19545	1.55223	1.99293	1.99293	1.9321	1.56549	1.61004	1.39476	1.13269	1.48012	1.54905	1.1474	1.43342	1.03496	0.405465
ARID1A	3.10351	3.35295	3.0674	3.10351	2.97507	2.87452	2.91034	2.91034	2.92991	2.84398	3.12527	2.92991	3.39313	2.8053	2.93604	2.93263	3.03692	2.93433	3.21856	3.88681	2.68499	2.69463	3.48496
ARTN	-0.95972	-0.57093	-1.6399	-0.95972	-1.41882	-2.25379	-1.1178	-1.41882	-1.36258	-0.471605	0.0305292	-0.471605	-0.275754	-1.57988	-5	-1.07587	-5	-3.28994	-0.505838	-1.64507	-2.51331	-5	-5
ASAP3	3.4011	3.48624	3.68933	3.48624	3.47856	3.47007	3.35285	3.47007	3.41062	3.58385	2.94964	3.41062	2.15443	4.23225	3.97809	4.13505	4.04762	4.09134	1.80088	-1.00239	1.38929	3.37129	-1.89048
ASB17	-5	-5	-5	-5	-5	-5	-5	-5	-5	-5	-5	-5	-5	-5	-5	-5	-5	-5	-5	-5	-5	-5	-5
ATAD3A	4.10477	4.11096	3.7641	4.10477	4.17749	4.29302	4.10505	4.17749	3.91004	3.69662	3.89162	3.89162	4.22947	3.44237	3.80875	3.72306	3.86903	3.76591	4.38535	2.6015	4.09774	3.93271	2.20199
ATAD3B	2.82049	3.16345	3.16319	3.16319	3.12219	3.30362	3.30189	3.30189	2.93763	2.58302	3.1618	2.93763	3.49566	1.98705	2.37881	2.78661	2.56403	2.47142	3.577	3.40555	3.47674	3.08461	2.34248
ATAD3C	-1.94491	-1.56065	-1.96611	-1.94491	-1.9951	2.42887	-2.91877	-1.9951	-1.72037	-2.95651	-2.73337	-2.73337	-2.28278	-1.98777	-3.10109	-2.4651	-2.08747	-2.27629	-1.58475	-1.1332	-2.57702	-1.83258	-5
ATG4C	2.467	2.52581	2.33273	2.467	2.60313	2.64077	2.65928	2.64077	2.27398	2.35394	2.41894	2.35394	2.23975	2.36114	2.37992	2.36029	2.49122	2.37053	2.21332	1.23314	2.7643	2.50086	0.781616
ATP13A2	3.6727	3.5416	3.58663	3.58663	2.79037	3.29902	2.94943	2.94943	3.19261	3.40509	3.69952	3.40509	3.02747	2.68921	3.07075	3.04013	2.91945	2.97979	2.8877	2.88066	3.47528	2.80675	2.49411
ATP6V0B	4.7173	4.70031	4.75986	4.7173	4.84569	4.82226	4.76486	4.82226	4.9932	4.55434	4.66709	4.66709	5.25261	4.47598	4.67307	4.4226	4.62326	4.54962	5.14539	3.89902	4.89762	4.6617	6.47475
ATPAF1	3.67595	3.64121	3.54873	3.64121	3.47019	3.52971	3.61854	3.52971	3.52674	3.59553	3.64393	3.59553	3.24641	3.38463	3.55971	3.62878	3.68284	3.59425	3.9191	3.0751	3.76677	3.74476	2.30757
ATPIF1	5.65282	5.4167	5.54512	5.54512	5.346	5.70533	5.68383	5.68383	5.58452	5.48548	5.53903	5.53903	5.73508	5.30908	5.56401	5.52481	5.44484	5.48483	5.80321	5.17281	5.66473	5.5551	4
AUNIP	1.14167	1.46534	0.820661	1.14167	0.931376	1.51403	1.492	1.492	0.655964	-0.414001	0.339325	0.339325	1.32893	-0.491023	0.00697561	0.541743	0.535908	0.271442	1.6947	-2.67365	1.12979	0.416075	-0.239527
AURKAIP1	5.46401	5.53717	5.22685	5.46401	5.38617	5.50514	5.59059	5.50514	5.32794	5.12472	5.37228	5.32794	5.43801	5.07504	5.3514	5.16691	5.2922	5.22956	5.8101	4.40232	5.62747	5.46654	4.78063
B3GALT6	3.38514	3.49441	3.37752	3.38514	3.13092	3.24486	2.85463	3.13092	3.3219	3.20323	3.30436	3.30436	3.56178	3.17451	3.29439	2.85555	3.31695	3.23445	3.43528	0.853564	3.32629	3.25648	0.807814
B4GALT2	5.03025	4.97853	5.15767	5.03025	5.14072	5.10801	5.06463	5.10801	5.16298	5.10419	4.98899	5.10419	4.70744	4.99566	5.07907	5.14187	5.14573	5.11047	4.85503	0.0971267	4.36441	4.33585	-0.711311
BAI2	1.53558	1.32442	1.34937	1.34937	0.63074	0.841998	0.645007	0.645007	1.2404	1.44527	0.841567	1.2404	2.26478	1.67466	1.89627	1.2762	1.50741	1.59103	1.45931	-0.823256	-0.738145	0.769645	-5
BARHL2	-5	-5	-5	-5	-5	-5	-5	-5	-5	-5	-5	-5	-5	-5	-5	-5	-5	-5	-5	-5	-5	-5	-5
BCAR3	3.79524	4.0418	3.82629	3.82629	3.4418	3.27124	3.28436	3.28436	3.63756	3.54122	3.98643	3.63756	3.84648	2.90016	3.12051	3.39869	3.17208	3.1463	3.89685	-1.07881	3.64837	2.19478	-0.740239
BCL10	3.71067	3.34759	3.1659	3.34759	3.11387	2.97925	3.12179	3.11387	2.85152	3.23096	3.52153	3.23096	3.1512	3.08264	3.33605	3.17459	3.40903	3.25532	3.3418	2.39197	4.20989	2.82826	3.65024
BEND5	-0.565634	-2.65926	-5	-2.65926	-5	-5	-5	-5	-5	-1.05268	-5	-5	-2.47694	-1.28374	-5	-5	-1.38629	-3.19315	-2.68825	0.184818	-0.358105	-0.759287	-5
BEST4	-2.79688	-2.00248	-5	-2.79688	-1.91732	-2.90042	-2.83022	-2.83022	-1.81401	-1.08767	-1.26231	-1.26231	-2.91877	-1.73727	-1.92415	-2.09557	-2.21641	-2.00986	-3.12357	0.0198026	-2.48891	-3.14656	-1.61949
BMP8A	-2.48891	-2.93746	-2.51331	-2.51331	-5	-5	-5	-5	-3.96332	-5	-5	-5	-4.01738	-3.91202	-5	-3.86323	-5	-4.45601	-5	-2.99573	-1.97328	-5	-2.99573
BMP8B	-5	-2.76462	-5	-5	-5	-5	-5	-5	-5	-5	-5	-5	-5	-2.73337	-3.61192	-5	-5	-4.30596	-5	-1.59949	-2.68825	-5	-1.30195
BRDT	-5	-5	-5	-5	-5	-5	-5	-5	-5	-5	-5	-5	-5	-5	-5	-5	-5	-5	-5	-2.63109	-5	-5	-5
BSDC1	3.98546	3.90149	3.91292	3.91292	3.77414	3.74491	3.72425	3.74491	3.94174	3.89559	3.95539	3.94174	3.9622	3.8926	3.82618	3.78396	3.95003	3.85939	3.82749	3.76208	3.83934	3.48756	3.19475
BSND	-5	-5	-5	-5	-5	-5	-5	-5	-5	-5	-5	-5	-5	-5	-5	-5	-5	-5	-5	-1.54178	-5	-5	-5
BTBD19	1.02497	1.39029	2.14792	1.39029	1.19876	1.56151	1.51688	1.51688	1.55519	1.81434	1.99999	1.81434	1.29281	1.48704	0.82154	1.01487	1.14167	1.07827	0.877966	1.0314	1.23837	0.469378	0.379805
BTBD8	0.118672	-0.539568	-1.66073	-0.539568	-0.911303	-1.07294	-2.34341	-1.07294	-1.0106	-0.794073	-1.53248	-1.0106	-5	0.171429	-0.236989	-0.114289	-0.507498	-0.175639	-1.09362	0.527683	-1.67665	-0.750776	-5
BTF3L4	3.38466	3.29809	3.04008	3.29809	3.28418	3.22914	3.28963	3.28418	3.02461	3.07814	3.23152	3.07814	3.29772	2.93199	2.95397	2.86254	3.07671	2.94298	3.32547	2.24918	3.09978	3.09277	3.42129
C1orf109	2.05156	2.25455	2.16883	2.16883	2.22894	2.50659	2.38904	2.38904	1.94577	2.33863	2.2746	2.2746	2.31283	1.79193	1.88798	1.52671	1.67241	1.73217	2.52637	1.10856	2.59749	2.34756	0.584448
C1orf122	4.88083	4.75715	4.96315	4.88083	5.05494	5.04247	4.91807	5.04247	5.02665	4.91882	4.83105	4.91882	4.88307	4.86939	4.83896	4.81951	4.93196	4.85418	4.88961	3.48698	4.47882	4.81209	3.57848
C1orf123	4.31148	4.20424	4.14592	4.20424	4.2317	4.2454	4.38474	4.2454	4.09404	4.27354	3.92703	4.09404	3.87326	4.48324	4.39856	4.36404	4.48973	4.4409	3.77632	3.34039	4.42849	4.11436	2.80717
C1orf126	-5	-4.50986	-5	-5	-5	-5	-5	-5	-5	-5	-4.07454	-5	-5	-4.19971	-4.42285	-5	-5	-4.71142	-5	-5	-3.91202	-5	-3.7297
C1orf127	-5	-5	-5	-5	-5	-3.29684	-5	-5	-5	-5	-5	-5	-3.29684	-5	-5	-5	-5	-5	-5	-3.68888	-5	-5	0.220741
C1orf141	-5	-5	-5	-5	-5	-5	-5	-5	-5	-5	-5	-5	-5	-5	-5	-5	-5	-5	-5	-5	-5	-5	-5
C1orf146	-5	-5	-5	-5	-5	-5	-5	-5	-5	-5	-5	-5	-5	-5	-5	-5	-5	-5	-5	-5	-5	-5	-5
C1orf151-NBL1	1.24847	-0.70522	-5	-0.70522	-1.83885	-1.66601	-5	-1.83885	-5	-5	-1.37437	-5	-0.605136	-5	-0.807436	-0.198451	0.43761	-0.502944	-0.896488	0.311887	-5	-0.970219	-0.695149
C1orf158	-5	-5	-5	-5	-5	-5	-5	-5	-5	-5	-5	-5	-5	-5	-5	-5	-5	-5	-5	-5	-5	-5	-5
C1orf159	1.76147	2.00915	2.091	2.00915	1.79043	1.78926	1.84877	1.79043	1.88023	1.67878	1.69249	1.69249	2.5681	1.53751	1.74152	1.54607	1.83482	1.6438	2.68655	2.23954	2.50004	2.15002	2.0129
C1orf167	-5	-5	-5	-5	-5	-5	-5	-5	-5	-5	-5	-5	-5	-5	-5	-5	-5	-5	-5	-5	-5	-5	-5
C1orf168	-5	-5	-5	-5	-5	-5	-5	-5	-5	-5	-5	-5	-3.41125	-5	-5	-5	-5	-5	-3.64966	-5	-5	-5	-5
C1orf170	-5	-3.44202	-5	-5	-5	-5	-5	-5	-5	-5	-5	-5	-5	-5	-3.38139	-5	-3.24419	-4.1907	-5	-5	-5	-5	-5
C1orf172	-5	-5	-5	-5	-5	-5	-5	-5	-5	-5	-5	-5	-5	-5	-5	-5	-5	-5	-5	-0.832409	-5	-3.03655	-1.81401
C1orf173	-5	-5	-5	-5	-5	-5	-5	-5	-5	-5	-4.01738	-5	-5	-5	-5	-5	-5	-5	-5	-3.91202	-5	-5	-5
C1orf174	3.31258	3.30491	3.08854	3.30491	3.20502	3.30667	3.27476	3.27476	3.27355	3.13266	3.29743	3.27355	3.18457	3.09467	3.10575	3.19274	3.26599	3.14924	3.40638	3.1538	3.42761	3.12689	3.76431
C1orf177	-5	-5	-5	-5	-5	-5	-5	-5	-5	-5	-5	-5	-5	-5	-2.91877	-5	-5	-5	-5	-1.80789	-5	-5	-5
C1orf180	-5	-5	-5	-5	-5	-3.32424	-3.24419	-3.32424	-5	-5	-5	-5	-5	-5	-5	-5	-5	-5	-5	-5	-5	-2.8824	-5
C1orf185	-5	-5	-5	-5	-5	-5	-5	-5	-5	-5	-5	-5	-5	-5	-5	-5	-5	-5	-5	-5	-5	-5	-5
C1orf191	-5	-5	-5	-5	-5	-2.15417	-5	-5	-5	-5	-5	-5	-5	-5	-5	-5	-5	-5	-5	-0.0682788	-2.40795	-5	-0.295714
C1orf200	-5	-5	-5	-5	-5	-5	-5	-5	-5	-5	-5	-5	-5	-5	-5	-5	-5	-5	-5	-1.46102	-5	-5	-0.478036
C1orf210	-5	-5	-5	-5	-2.68825	-5	-5	-5	-5	-5	-5	-5	-5	-5	-5	-5	-5	-5	-5	-2.97593	-5	-5	-5
C1orf212	2.65042	2.59824	2.63799	2.63799	2.58196	2.62227	2.65359	2.62227	2.68198	2.41779	2.60852	2.60852	2.53163	2.37779	2.45822	2.53584	2.49782	2.47802	2.71899	2.3813	2.90082	2.35546	1.65039
C1orf213	-0.294371	-0.244623	-0.240798	-0.244623	-0.560366	-0.807436	-0.0140989	-0.560366	-0.28635	-1.3823	-1.49165	-1.3823	0.476855	-0.655851	-0.24718	-0.336872	-1.31304	-0.496362	0.0009995	-1.02722	-0.109815	0.218332	-5
C1orf216	3.42907	3.22406	3.31575	3.31575	3.01308	2.93428	2.88765	2.93428	3.24847	3.38929	3.22478	3.24847	3.08182	3.33996	3.16762	3.2108	3.26446	3.23763	3.37424	1.40291	2.68512	2.87993	1.41269
C1orf222	-5	-5	-5	-5	-5	-5	-5	-5	-5	-5	-5	-5	-5	-5	-5	-5	-5	-5	-5	-5	-5	-5	-5
C1orf228	-2.65926	-2.95651	-1.29098	-2.65926	-2.8824	-5	-2.70306	-2.8824	-5	-2.73337	-5	-5	-2.76462	-0.733969	-2.8824	-1.54646	-1.40242	-1.47444	-2.99573	2.75111	-5	-3.01593	2.49387
C1orf233	2.51931	2.59361	2.4879	2.51931	2.3872	2.44017	2.08567	2.3872	2.04988	2.05988	2.40125	2.05988	1.81824	2.51544	2.83257	2.67277	2.57558	2.62418	2.70725	1.1572	1.1474	3.25652	1.82519
C1orf50	2.47805	2.52003	2.57817	2.52003	2.46232	2.66778	2.68805	2.66778	2.73897	2.70035	2.60594	2.70035	3.09571	2.42427	2.50553	2.45333	2.66542	2.47943	2.75277	2.60106	2.63067	2.84508	2.51228
C1orf52	2.23634	2.4351	2.39105	2.39105	2.58799	2.64646	2.57345	2.58799	2.45848	2.37871	2.61747	2.45848	2.72687	2.24337	2.44348	2.14289	2.33399	2.28868	2.2	2.61462	2.34641	2.2373	2.61995
C1orf63	2.02274	2.34679	2.13936	2.13936	1.92935	2.6417	2.28757	2.28757	2.60461	2.29838	2.50291	2.50291	2.23506	2.57991	2.61805	2.73085	2.36762	2.59898	2.64041	4.73008	2.95959	2.68989	3.80913
C1orf64	-5	-5	-5	-5	-5	-5	-5	-5	-5	-5	-5	-5	-5	-5	-5	-5	-5	-5	-5	-5	-5	-5	-5
C1orf86	4.7871	4.7347	4.77403	4.77403	4.59653	4.6357	4.67783	4.6357	4.77531	4.72125	4.86268	4.77531	5.11671	4.64154	4.64001	4.52285	4.61472	4.62737	4.81094	4.13986	4.86536	4.88835	4.43863
C1orf87	-5	-5	-5	-5	-5	-5	-5	-5	-5	-5	-5	-5	-5	-5	-5	-5	-5	-5	-5	-5	-5	-5	-5
C1orf94	-5	-5	-5	-5	-5	-5	-5	-5	-2.97593	-5	-2.73337	-2.97593	-2.97593	-5	-3.07911	-5	-5	-5	-1.81401	-5	-5	-3.21888	-5
C1QA	-5	-5	-5	-5	-5	-5	-5	-5	-5	-5	-5	-5	-5	-5	-5	-5	-5	-5	-5	-5	-5	-5	3.69809
C1QB	-5	-5	-5	-5	-5	-5	-5	-5	-5	-5	-5	-5	-5	-5	-5	-5	-5	-5	-5	-5	-2.45341	-5	1.8321
C1QC	-5	-5	-5	-5	-5	-5	-5	-5	-5	-5	-5	-5	-5	-5	-5	-5	-5	-5	-5	-5	-2.52573	-5	1.13108
C8A	-5	-5	-5	-5	-5	-5	-5	-5	-5	-5	-5	-5	-5	-5	-5	-5	-5	-5	-3.38139	-5	-5	-5	-5
C8B	-5	-5	-5	-5	-5	-5	-5	-5	-5	-2.97593	-5	-5	-5	-5	-5	-5	-5	-5	-5	-5	-5	-5	-5
CA6	-5	-5	-5	-5	-5	-5	-5	-5	-5	-5	-5	-5	-5	-5	-5	-5	-2.20727	-5	-5	-0.549913	-5	-5	-5
CACHD1	1.26751	1.37016	0.957433	1.26751	1.73519	1.47385	0.99916	1.47385	1.17958	0.726098	1.16534	1.16534	1.28537	2.15327	2.01237	1.98444	2.36584	2.08282	1.62963	0.583332	1.1343	1.32042	-3.01593
CALML6	-1.45243	-5	-5	-5	-5	-5	-5	-5	-5	-5	-2.01741	-5	-1.56542	-5	-5	-5	-2.28278	-5	-5	-1.05268	-5	-5	-5
CAMK2N1	1.85645	2.22775	2.21124	2.21124	1.04063	0.762207	1.06678	1.04063	2.40794	1.91339	2.94027	2.40794	2.94544	2.21506	0.842859	2.90777	2.08604	2.15055	4.43207	2.00835	3.81584	4.1799	-1.05843
CAMTA1	4.15682	4.11624	4.21063	4.15682	4.05271	4.20593	4.27728	4.20593	3.97622	4.23206	3.95226	3.97622	4.53641	3.8528	4.05548	3.82688	4.09872	3.95414	4.40052	3.50769	4.33824	4.17422	4.06306
CAP1	6.34409	6.48869	6.39594	6.39594	6.21309	6.20037	6.14121	6.20037	6.26765	6.2504	6.45463	6.26765	6.56643	5.53206	5.90299	5.81162	5.85908	5.83535	6.29796	4.77959	5.63091	5.57077	5.12274
CAPZB	6.30805	6.34445	6.45952	6.34445	6.10987	6.22157	6.18711	6.18711	6.37937	6.4371	6.39678	6.39678	6.1242	6.13304	6.19822	6.19897	6.33784	6.19859	6.33508	5.36068	5.70647	5.98317	5.38683
CASP9	2.19611	2.18594	1.91221	2.18594	2.14265	1.8904	2.04148	2.04148	2.02815	1.89957	2.09581	2.02815	1.86361	2.0531	1.96009	1.65994	2.08505	2.0066	1.6567	1.77715	2.45616	2.01036	3.7235
CASZ1	-0.155485	0.349952	-1.9951	-0.155485	-1.88387	-2.6173	-2.26336	-2.26336	-2.63109	-0.84397	-1.15518	-1.15518	0.853138	-0.435409	-0.162519	-0.123298	0.0009995	-0.142909	-1.30195	1.21254	0.324978	-2.32279	0.937661
CATSPER4	-5	-5	-5	-5	-5	-5	-5	-5	-5	-5	-5	-5	-5	-5	-5	-5	-5	-5	-5	-2.97593	-5	-5	-5
CC2D1B	2.45711	2.51487	2.51155	2.51155	2.26613	2.26717	1.96711	2.26613	2.463	2.45273	2.4185	2.45273	2.1506	2.19922	2.27357	2.31797	2.41386	2.29577	2.71423	2.75226	2.16148	2.05168	1.18019
CCBL2	3.51405	3.0934	3.24212	3.24212	3.21113	3.44502	2.94848	3.21113	3.13628	3.21169	3.29079	3.21169	3.44973	3.11892	3.07487	3.16678	2.99147	3.09689	3.23927	3.10275	3.32895	3.30314	3.25057
CCDC163P	-0.235722	0.398105	-0.157824	-0.157824	0.29267	0.804241	0.887068	0.804241	-0.183923	-0.421594	-0.0523465	-0.183923	0.684611	0.629142	0.503197	0.798408	0.686626	0.657884	0.652325	2.61036	0.264669	0.287432	0.599935
CCDC17	-2.21641	-2.12026	-5	-2.21641	-2.04022	-5	-5	-5	-1.93102	-2.99573	-2.76462	-2.76462	-3.03655	-2.27303	-1.75446	-1.82635	-2.35388	-2.04969	-5	0.203757	-2.60369	-2.16282	-0.560366
CCDC18	1.5418	1.72775	1.31453	1.5418	1.54159	1.96879	2.0117	1.96879	1.37776	0.737164	1.4911	1.37776	1.05814	0.42396	0.656483	0.930982	1.08485	0.793733	1.9962	0.720276	1.31909	1.09728	-0.49758
CCDC23	3.18138	3.26362	3.16412	3.18138	2.84473	3.01891	3.04832	3.01891	2.86123	3.11967	2.87976	2.87976	3.15938	3.1648	3.39803	3.05631	3.61346	3.28141	3.33769	3.29843	3.29287	3.22378	3.69932
CCDC24	0.985817	1.17186	1.4875	1.17186	0.850151	1.11021	0.610852	0.850151	1.27592	1.1272	1.18998	1.18998	0.957816	1.32522	1.33289	1.35067	1.14295	1.32906	1.17093	0.149282	1.49873	0.561329	0.729479
CCDC27	-5	-5	-5	-5	-5	-5	-5	-5	-5	-5	-5	-5	-5	-5	-5	-5	-5	-5	-5	-5	-5	-5	-5
CCDC28B	2.963	2.90865	2.79049	2.90865	3.08553	2.90159	3.2247	3.08553	2.67766	2.97589	2.67828	2.67828	3.78119	2.95834	3.09603	2.85382	2.86903	2.91369	2.97563	1.07943	2.74071	2.21288	0.592774
CCDC30	-2.56395	-1.72037	-2.15417	-2.15417	-5	-5	-3.24419	-5	-2.18926	-5	-5	-5	-5	-0.994252	-5	-5	-1.26585	-3.13292	-5	-0.338274	-3.68888	-1.3903	-1.68201
CCNL2	2.93519	3.06605	3.36422	3.06605	2.81625	3.30366	3.2463	3.2463	3.4	3.10794	3.5298	3.4	3.61451	3.27344	3.19253	3.36864	3.20323	3.23834	3.60547	4.52064	3.59622	3.4683	3.98678
CD164L2	-5	-5	-5	-5	-5	-5	-5	-5	-5	-5	-5	-5	-5	-5	-5	-5	-5	-5	-5	-2.35388	-5	-5	-5
CD52	-5	-5	-5	-5	-5	-5	-5	-5	-5	-5	-5	-5	-5	-5	-5	-5	-1.1332	-5	-5	7.9721	-5	1.29308	7.27627
CDA	1.88934	2.29304	2.62944	2.29304	3.26511	2.57787	2.87209	2.87209	2.33786	2.40026	2.71675	2.40026	0.563038	2.76933	2.92472	3.89736	1.15971	2.84703	1.61283	-5	1.98114	2.35878	5.04301
CDC14A	0.410121	0.919884	0.279902	0.410121	-0.00904074	0.322083	0.323532	0.322083	-0.406466	-0.58519	-0.065072	-0.406466	0.288931	0.121332	0.24059	0.24686	0	0.180961	0.880456	4.03992	1.90568	0.187309	1.82487
CDC20	4.53513	4.99964	4.22969	4.53513	4.55604	4.84758	4.89867	4.84758	4.21913	3.24021	4.28611	4.21913	4.55368	3.08836	3.84415	4.0534	4.23693	3.94878	5.53302	-0.270497	5.20107	4.03569	-2.17156
CDC42	5.94566	5.9674	5.80235	5.94566	5.76413	5.78906	5.70324	5.76413	5.64982	5.78192	5.89661	5.78192	5.92955	5.38448	5.68236	5.59458	5.72323	5.63847	5.85731	5.92206	6.049	5.43761	6.19716
CDC7	2.11565	2.21692	1.78942	2.11565	2.04459	2.58874	2.44348	2.44348	1.6643	1.44809	1.83162	1.6643	2.00942	1.34911	1.79392	1.48092	2.07669	1.63742	2.20365	1.37977	2.03209	1.85317	0.0468836
CDCA8	3.07727	3.69402	2.80614	3.07727	3.02534	3.39276	3.16133	3.16133	2.87791	1.83466	2.86346	2.86346	3.17317	1.86779	2.47258	2.68975	2.90301	2.58117	4.19336	-0.10425	3.60547	2.58897	0.618962
CDCP2	-5	-5	-5	-5	-5	-5	-5	-5	-5	-5	-2.37516	-5	-5	-5	-5	-5	-5	-5	-5	-2.6173	-3.61192	-5	-5
CDK11A	2.63913	2.80239	2.85923	2.80239	2.71892	2.77708	2.71813	2.71892	2.42728	2.63009	2.35726	2.42728	2.50716	2.62901	2.7025	2.68553	2.7744	2.69402	2.40613	3.74729	3.01195	2.74849	3.20971
CDK11B	3.31291	3.39629	3.29428	3.31291	3.26213	3.55578	3.4224	3.4224	3.17304	3.23774	3.20632	3.20632	3.24099	3.0809	3.28567	3.20352	3.14454	3.17403	3.52677	3.70429	3.40273	2.94617	3.51604
CDKN2C	3.80664	4.07356	3.79569	3.80664	3.59882	3.80468	3.88761	3.80468	3.69424	3.60574	3.17074	3.60574	2.06547	3.94814	3.94414	3.89321	4.05481	3.94614	3.97809	2.19076	3.67422	2.71648	1.85191
CELA2A	-5	-5	-5	-5	-5	-5	-5	-5	-5	-5	-5	-5	-5	-5	-5	-5	-5	-5	-5	-5	-5	-5	-5
CELA2B	-5	-5	-5	-5	-5	-5	-5	-5	-5	-5	-5	-5	-5	-5	-5	-5	-5	-5	-5	-5	-5	-5	-5
CELA3A	-5	-5	-5	-5	-5	-5	-5	-5	-5	-5	-5	-5	-5	-5	-5	-5	-5	-5	-5	-5	-5	-5	-5
CELA3B	-5	-5	-5	-5	-5	-5	-5	-5	-5	-5	-5	-5	-5	-5	-5	-5	-5	-5	-5	-5	-5	-5	-5
CEP104	2.26499	2.43747	2.31204	2.31204	2.17259	2.34267	2.16321	2.17259	2.35366	2.32503	2.43168	2.35366	2.34832	2.00808	2.28218	2.17008	2.3466	2.22613	2.41108	2.21703	2.16768	2.0407	1.3765
CEP85	1.84593	2.19889	1.57898	1.84593	1.49223	2.10645	1.82374	1.82374	1.50185	1.36149	1.79509	1.50185	2.11457	1.48546	1.7313	1.75769	1.84118	1.74449	2.35499	2.1023	1.98334	1.39624	2.68047
CHD5	-3.38139	-4.13517	-4.50986	-4.13517	-4.01738	-4.60517	-4.50986	-4.50986	-5	-3.47377	-5	-5	-3.50656	-3.86323	-4.01738	-5	-5	-4.50869	-4.13517	-3.64966	-5	-3.7297	-2.76462
CITED4	2.85411	2.53963	2.81199	2.81199	1.50052	1.69855	1.52888	1.52888	2.07882	2.65049	2.58874	2.58874	3.66697	1.71578	1.25732	1.22847	1.55836	1.40784	2.27449	4.21698	3.77168	3.06642	4.18686
CLCA1	-5	-5	-5	-5	-5	-5	-5	-5	-5	-5	-5	-5	-5	-5	-5	-3.27017	-3.44202	-4.22101	-5	-5	-5	-5	-5
CLCA2	-1.46534	-3.10109	-1.33941	-1.46534	-3.01593	-2.93746	-3.50656	-3.01593	-1.01335	-2.48891	-3.41125	-2.48891	-3.61192	0.0139029	-1.01888	0.572673	-0.0725707	-0.0293339	-1.24479	-5	-5	0.176471	-5
CLCA3P	-5	-5	-5	-5	-5	-5	-5	-5	-5	-5	-5	-5	-5	-5	-5	-5	-5	-5	-2.8647	-5	-3.61192	-2.17156	-5
CLCA4	-3.21888	-5	-5	-5	-5	-5	-5	-5	-5	-5	-5	-5	-5	-5	-5	-5	-5	-5	-5	-5	-5	-5	-5
CLCN6	1.61283	1.54373	1.85019	1.61283	1.98815	1.84467	1.89402	1.89402	1.75561	1.95189	1.70548	1.75561	2.34123	1.54116	1.71937	1.54863	1.46163	1.54489	1.79857	1.33025	1.73941	1.72134	2.29637
CLCNKA	-5	-2.73337	-5	-5	-5	-2.50104	-3.12357	-3.12357	-1.3903	-5	-2.93746	-2.93746	-5	-2.41912	-2.59027	-3.07911	-3.19418	-2.83469	-5	-5	-5	-5	-5
CLCNKB	-2.91877	-3.24419	-1.8579	-2.91877	-2.47694	-3.05761	-5	-3.05761	-3.05761	-5	-2.79688	-3.05761	-0.967584	-0.679244	-1.43129	-0.579818	-1.12701	-0.903128	-2.56395	-5	-5	-5	-5
CLDN19	-5	-5	-5	-5	-5	-5	-5	-5	-5	-5	-5	-5	-5	-5	-5	-5	-5	-5	-5	-5	-5	-5	-3.47377
CLIC4	7.07557	6.97525	6.76185	6.97525	6.39538	6.45712	6.30279	6.39538	6.59947	6.58666	7.07456	6.59947	6.11169	6.2341	6.55082	6.71832	6.67888	6.61485	6.11248	0.169743	5.74089	5.88754	3.69444
CLSPN	1.86887	2.31125	1.41294	1.86887	1.57774	1.83338	1.71236	1.71236	1.12914	0.375006	1.30155	1.12914	1.50829	-0.0758017	0.610852	0.891178	1.45629	0.751015	2.30837	-1.36649	1.6726	1.03674	-2.30259
CLSTN1	4.80925	4.66751	4.85889	4.80925	4.5442	4.57086	4.34886	4.5442	4.80853	4.6099	4.52671	4.6099	4.64545	4.52323	4.42308	4.55415	4.59169	4.53869	4.71409	4.09381	4.55899	4.3912	3.07828
CMPK1	5.14085	5.21008	5.34009	5.21008	5.20018	5.25437	5.02891	5.20018	5.31486	5.36063	5.39131	5.36063	5.16271	5.00963	5.09898	5.12936	5.01574	5.05736	5.06148	5.45872	4.82774	4.78682	4.87334
CNKSR1	-1.97328	-3.38139	-5	-3.38139	-3.32424	-2.51331	-1.7487	-2.51331	-5	-5	-5	-5	-1.11474	-5	-5	-3.10109	-3.21888	-4.10944	-2.01741	1.42407	-5	-2.33304	-1.68201
CNN3	6.39552	6.29871	6.6145	6.39552	6.23434	6.3802	6.09645	6.23434	6.41971	6.28569	6.48541	6.41971	6.13525	5.82689	5.99709	5.99009	5.58368	5.90849	5.91441	0.260054	5.80992	4.88614	-1.59949
CNR2	-5	-5	-5	-5	-5	-5	-5	-5	-5	-5	-5	-5	-5	-5	-5	-5	-5	-5	-5	-1.29828	-5	-5	-1.86433
COL11A1	4.25963	2.78969	4.9948	4.25963	5.6091	5.49672	4.44758	5.49672	3.75141	4.54191	3.00449	3.75141	2.23879	5.26446	4.5494	4.72841	4.47635	4.63891	3.8966	-5	-5	-0.983499	-5
COL16A1	5.08379	4.92378	5.52768	5.08379	5.52537	5.63592	5.46439	5.52537	5.26263	5.64176	5.20003	5.26263	4.04689	5.60317	5.52345	5.62774	5.02667	5.56331	4.41992	-4.42285	-0.865122	2.71793	-5
COL24A1	-0.837018	-1.55117	-1.22758	-1.22758	0.140631	-0.32573	-0.504181	-0.32573	0.710004	-0.594207	-0.697155	-0.594207	-1.05555	0.00399202	-0.951918	0.0898407	-1.10866	-0.473963	-0.202116	-1.67665	-2.84731	-1.91732	-2.90042
COL8A2	3.38456	3.61966	4.42495	3.61966	3.75474	4.22975	2.90728	3.75474	4.63443	5.28353	4.79666	4.79666	1.03283	4.05385	3.26347	4.62681	3.02922	3.65866	2.05476	-2.97593	2.01049	0.319181	1.38002
COL9A2	-0.147341	-0.306525	-0.162519	-0.162519	0.0109399	0.719789	-0.180324	0.0109399	-1.77786	-0.338274	-1.27297	-1.27297	0.544067	1.8483	0.596085	1.17124	0.726098	0.948671	-1.02165	1.54501	-2.00248	0.118672	2.92991
CORT	-5	-2.3969	-5	-5	-5	-2.34341	-2.10373	-2.34341	-1.52326	-5	-5	-5	-2.16282	-5	-5	-5	-5	-5	-2.34341	-5	-1.18417	-2.33304	-5
CPSF3L	4.00024	4.06433	3.81105	4.00024	3.9008	4.03428	4.13312	4.03428	3.84695	3.80439	3.94849	3.84695	4.13833	3.87898	3.98943	3.85744	3.93517	3.90708	4.09438	3.99598	4.30273	3.96553	3.64769
CPT2	2.56241	2.44278	2.31866	2.44278	2.50675	2.65219	2.70257	2.65219	2.47418	2.28849	2.49304	2.47418	2.41912	2.72353	2.60852	2.48516	2.72779	2.66603	2.44988	1.1158	2.66375	2.70257	1.11284
CROCC	1.70074	1.60904	1.81466	1.70074	1.66203	2.00364	1.88737	1.88737	1.58309	2.16102	1.84166	1.84166	1.49985	2.1243	1.83673	1.87518	1.5929	1.85596	1.3517	2.77009	1.8577	1.45931	1.47773
CROCCP2	1.71217	1.65994	2.18313	1.71217	1.81596	1.98155	2.24623	1.98155	1.75076	1.91869	2.0843	1.91869	1.65594	2.16562	2.0455	1.86563	1.9396	1.99255	2.19255	3.58881	2.22408	2.26519	2.20684
CROCCP3	-1.54178	-1.18744	-0.908819	-1.18744	-2.25379	-1.10262	-1.37437	-1.37437	-0.92887	-1.13631	-0.86275	-0.92887	-0.81871	-0.95972	-0.970219	-0.980829	-1.06421	-0.975524	-1.39433	0.832909	-1.40242	-1.61949	-2.44185
CRYZ	3.32852	3.29343	3.53948	3.32852	3.54226	3.73641	3.42358	3.54226	2.94402	3.40323	3.14117	3.14117	2.67876	2.69056	2.64901	3.07283	3.21044	2.8817	3.32741	1.1918	3.31175	3.87838	0.0478373
CSF3R	-5	-5	-5	-5	-5	-5	-5	-5	-5	-5	-5	-5	-5	-5	-5	-5	-5	-5	-5	0.840705	-5	-5	6.28715
CSMD2	-0.798508	-0.365283	0.191446	-0.365283	0.958584	0.930982	0.711969	0.930982	1.04697	0.93177	1.12363	1.04697	-2.31264	0.164667	-0.462035	-0.562119	-0.583396	-0.512077	1.08248	-5	-4.50986	-0.435409	-5
CTBS	3.40126	2.90153	3.23989	3.23989	3.18739	3.32676	3.14126	3.18739	3.37847	3.3429	3.27869	3.3429	2.88737	3.4772	3.46577	3.38103	3.51393	3.47148	3.02247	3.05112	2.67063	3.20026	3.35627
CTH	1.38479	1.12752	1.33421	1.33421	2.1686	1.78675	2.03653	2.03653	1.63179	1.81368	1.80566	1.80566	1.7736	0.82154	0.981704	0.864576	0.511026	0.843058	0.680568	0.326422	1.00137	1.68621	0.481191
CTNNBIP1	2.75232	2.40695	2.56925	2.56925	2.75792	2.79423	2.69961	2.75792	2.37127	2.85024	2.35868	2.37127	1.79276	2.85796	2.75022	2.80578	2.67958	2.778	2.27027	1.8616	2.983	1.95175	3.22358
CTPS1	3.92713	4.01009	3.77485	3.92713	3.58867	3.71773	3.64349	3.64349	3.851	3.36643	4.02681	3.851	4.84038	2.36481	2.83896	2.95032	3.1005	2.89464	4.20454	1.74082	3.63429	3.031	0.938835
CTRC	-5	-5	-5	-5	-5	-5	-5	-5	-5	-5	-5	-5	-5	-5	-5	-5	-5	-5	-5	-0.778705	-5	-5	0.317726
CYB5RL	0.611395	0.548121	1.0116	0.611395	0.416075	-0.0608121	0.0119286	0.0119286	0.402795	0.692147	0.608678	0.608678	0.514618	0.417394	0.435024	0.675492	0.64658	0.540802	0.606499	0.471877	0.770571	0.567017	-1.93102
CYP2J2	-2.78062	-2.35388	-5	-2.78062	-5	-5	-5	-5	-2.84731	-5	-1.93102	-2.84731	-2.8824	-2.76462	-5	-5	-5	-5	-1.50508	-0.531028	-0.983499	-1.73161	-5
CYP4A11	-2.45341	-5	-5	-5	-5	-5	-5	-5	-5	-5	-5	-5	-5	-5	-5	-5	-5	-5	-5	-5	-5	-5	-5
CYP4A22	-5	-5	-5	-5	-5	-5	-5	-5	-5	-5	-5	-5	-5	-5	-5	-5	-5	-5	-5	-5	-5	-5	-5
CYP4B1	-5	-5	-5	-5	-5	-5	-5	-5	-5	-5	-5	-5	-5	-5	-5	-5	-5	-5	-5	-2.04794	-5	-1.91054	-5
CYP4X1	-0.783072	-5	-5	-5	-5	-5	-5	-5	-5	-5	-5	-5	-5	-0.886732	-1.80181	-2.24432	-3.07911	-2.02306	-5	-5	1.01342	0.699626	-5
CYP4Z1	-5	-5	-5	-5	-5	-5	-5	-5	-5	-5	-5	-5	-5	-5	-5	-5	-5	-5	-5	-5	-3.19418	-5	-5
CYP4Z2P	-5	-5	-5	-5	-5	-5	-5	-5	-5	-5	-5	-5	-5	-5	-5	-5	-5	-5	-5	-5	-5	-5	-5
CYR61	7.54562	7.81516	7.53903	7.54562	7.59278	7.80488	7.66909	7.66909	7.6255	7.65439	7.71787	7.65439	7.34014	8.12981	8.09679	8.23575	8.08447	8.1133	7.25839	-3.38139	7.16185	5.11682	-5
DAB1	-5	-5	-5	-5	-0.789658	0.123986	-0.603306	-0.603306	-5	-5	-2.99573	-5	-5	-5	-5	-5	-5	-5	0.764537	-2.01741	-5	-2.09557	-5
DBT	1.22906	1.30941	1.35712	1.30941	1.28121	1.42287	1.41949	1.41949	1.25448	1.38754	1.59188	1.38754	1.49268	1.41973	1.34339	1.19301	1.26215	1.30277	1.22906	0.901786	1.06712	1.69598	-0.599657
DCDC2B	-5	-5	-5	-5	-5	-5	-5	-5	-5	-5	-5	-5	-5	-5	-5	-5	-5	-5	-5	-5	-5	-5	-5
DDAH1	4.85141	5.19621	4.91514	4.91514	4.92242	4.89481	4.86059	4.89481	4.95801	5.00422	5.20554	5.00422	4.7543	4.32328	4.75287	4.63246	4.77607	4.69267	5.09742	-5	4.07496	3.40443	-5
DDI2	1.43865	1.81531	1.58433	1.58433	1.65077	1.7129	1.52235	1.65077	1.5171	1.36813	1.85879	1.5171	1.51929	1.06781	1.24847	1.26723	1.4994	1.25785	1.36813	1.11514	0.99214	1.43817	1.09761
DDOST	5.94348	5.87882	5.9646	5.94348	6.06953	6.09049	6.08147	6.08147	5.97564	6.08278	5.90666	5.97564	5.98762	5.98019	6.00951	5.94175	5.95756	5.96888	5.88789	4.38395	6.02847	5.7836	4.8401
DDX11L1	-5	-2.95651	-5	-5	-5	-5	-5	-5	-5	-5	-5	-5	-5	-5	-5	-5	-5	-5	-5	-3.14656	-5	-5	-5
DEPDC1	2.96985	3.34477	2.62597	2.96985	2.97006	3.11231	3.05814	3.05814	2.77932	1.59168	2.77857	2.77857	2.94843	1.42648	2.2683	2.42445	2.66403	2.34638	3.63252	-2.4651	3.11556	2.59809	-5
DFFA	3.0549	3.39158	3.18718	3.18718	3.27933	3.39007	3.28346	3.28346	3.19089	2.99982	3.23057	3.19089	3.5268	2.95413	2.8974	2.91382	3.16746	2.93397	3.31419	1.95246	3.33847	3.1648	1.01051
DFFB	1.10227	1.14867	1.15562	1.14867	1.17031	1.2311	1.25675	1.2311	1.29336	1.10691	1.31641	1.29336	1.90539	1.30237	1.06506	1.31748	1.1644	1.23338	1.31184	1.82471	1.75838	1.32548	1.00357
DHCR24	4.67726	4.80123	4.45779	4.67726	4.70437	4.82228	4.72827	4.72827	4.25644	4.66488	4.63639	4.63639	5.41143	4.48911	4.59995	4.53384	4.11431	4.51147	5.48984	0.45489	4.5946	4.76709	-1.51868
DHDDS	3.41507	3.39618	3.43624	3.41507	3.52739	3.5848	3.51095	3.52739	3.42296	3.38123	3.46674	3.42296	3.63469	3.13519	3.21924	3.23167	3.27461	3.22545	3.38771	1.84877	2.9794	3.04276	1.37245
DHRS3	2.17475	1.71919	3.43553	2.17475	1.23634	0.609222	1.99456	1.23634	3.2537	3.80842	3.35679	3.35679	-0.767871	3.76491	3.41174	3.4366	3.27869	3.42417	1.74572	3.43968	3.16159	2.5573	3.87339
DIO1	-5	-5	-5	-5	-5	-5	-5	-5	-5	-5	-5	-5	-5	-5	-5	-5	-5	-5	-5	-5	-2.47694	-5	-2.8647
DIRAS3	2.09248	0.655964	1.8337	1.8337	-0.791863	-0.167236	-0.476424	-0.476424	0.215918	-0.208255	-1.7148	-0.208255	-0.231932	1.30128	-0.653926	-0.113169	1.59026	0.594056	1.5433	-5	-0.174353	1.73748	-5
DLEU2L	-1.14256	-2.40795	-0.81871	-1.14256	-1.62455	-1.61949	-2.13707	-1.62455	-1.10262	-5	-5	-5	-2.24432	-1.39837	-2.30259	-2.12863	-2.21641	-2.17252	-1.8579	0.396088	-2.6173	0.228728	-2.50104
DLGAP3	-3.21888	-5	-5	-5	-5	-2.60369	-2.13707	-2.60369	-5	-5	-5	-5	-3.35241	-2.60369	-3.44202	-5	-5	-4.22101	-2.10373	-0.886732	-2.8647	-5	-0.572701
DMAP1	2.98684	3.29661	3.27283	3.27283	3.0439	3.2139	3.20344	3.20344	3.07422	3.12042	3.05131	3.07422	3.44923	3.03673	3.22954	3.06596	3.04866	3.05731	3.17943	3.28948	3.38059	2.67104	2.96563
DMBX1	-5	-5	-5	-5	-5	-5	-5	-5	-3.35241	-5	-5	-5	-5	-3.27017	-5	-5	-5	-5	-5	-5	-5	-5	-5
DMRTA2	-5	-5	-5	-5	-5	-5	-5	-5	-5	-5	-5	-5	-5	-5	-5	-2.79688	-5	-5	-5	-5	-5	-5	-5
DMRTB1	-5	-5	-5	-5	-5	-5	-5	-5	-5	-5	-5	-5	-5	-5	-5	-5	-5	-5	-5	-5	-5	-5	-5
DNAJA1P5	-5	-5	-5	-5	-5	-5	-5	-5	-5	-5	-5	-5	-5	-5	-5	-5	-5	-5	-5	-5	-5	-5	-5
DNAJB4	4.49311	4.3957	4.26183	4.3957	4.87862	4.92428	4.85606	4.87862	4.40225	4.49061	4.86342	4.49061	4.42824	3.9677	4.20384	3.76276	4.31634	4.08577	4.4724	1.88175	5.42613	4.58889	1.85848
DNAJC11	3.47209	3.5497	3.43888	3.47209	3.46317	3.58757	3.64339	3.58757	3.36301	3.19782	3.56487	3.36301	3.76311	2.93018	3.21768	3.23412	3.35309	3.2259	3.76215	2.53282	3.61259	3.50192	1.86424
DNAJC16	2.09851	2.22581	1.97478	2.09851	1.96375	2.0004	1.88737	1.96375	2.00835	1.82889	2.1874	2.00835	1.92731	1.76866	1.91398	1.98623	1.99633	1.9501	2.20552	1.83689	1.97782	2.0153	0.798858
DNAJC6	0.803346	1.13205	0.963556	0.963556	-2.00992	-1.81401	-2.11196	-2.00992	0.984697	-0.0618754	0.979078	0.979078	3.0036	-0.612489	-0.150823	-1.08471	-0.867501	-0.739995	1.75803	-0.257476	1.1572	-0.481267	-4.13517
DNAJC8	4.84245	4.92894	4.78869	4.84245	4.79853	4.74171	4.90712	4.79853	4.75588	4.61075	4.86364	4.75588	4.91988	4.5139	4.77704	4.70426	4.7873	4.74065	5.04054	3.91052	5.02125	4.65898	4.41474
DNALI1	1.86563	1.43865	1.68064	1.68064	0.622188	0.527683	0.81093	0.622188	1.33025	1.51403	1.4956	1.4956	1.75975	1.64962	1.44149	1.2223	1.6991	1.54556	1.04098	-2.95651	1.13108	1.70892	-5
DNASE2B	-5	-5	-5	-5	-5	-5	-5	-5	-5	-5	-5	-5	-5	-5	-5	-1.96611	-5	-5	-5	-5	-5	-1.25176	-5
DNTTIP2	3.89347	4.00223	3.75894	3.89347	3.87503	3.76343	3.76283	3.76343	3.69509	3.47711	3.85055	3.69509	4.03911	3.33684	3.61556	3.50059	3.58964	3.54511	3.96334	4.00398	3.87409	3.596	4.66023
DOCK7	3.14747	3.19712	3.05027	3.14747	3.08571	2.89037	2.99278	2.99278	2.95288	2.9274	3.0515	2.95288	3.58842	2.65113	2.75506	2.86744	3.00211	2.81125	3.26907	0.837248	1.72348	2.83498	-0.100926
DPH2	2.71489	2.87774	2.8082	2.8082	3.04405	3.15227	3.14953	3.14953	3.05273	2.79104	2.9872	2.9872	3.26767	2.48765	2.76285	2.5969	2.58679	2.59184	2.87852	2.21146	3.29832	2.63834	1.35403
DPH5	3.01617	3.07667	2.8321	3.01617	3.10342	3.20206	3.30886	3.20206	2.93683	2.96903	2.75849	2.93683	3.17069	3.12527	3.01754	3.05339	3.06362	3.05851	3.26679	3.61043	3.46517	3.64179	2.55132
DPYD	3.33783	3.30237	3.26052	3.30237	3.24044	3.15798	3.50333	3.24044	3.21579	3.3013	3.10032	3.21579	0.635518	3.65496	3.57515	4.02895	3.35243	3.61506	3.09752	2.78513	3.17421	3.15709	3.46552
DPYD-AS1	-5	-5	-5	-5	-5	-5	-5	-5	-5	-5	-5	-5	-5	-5	-5	-5	-5	-5	-5	-5	-5	-5	-5
DR1	4.53944	4.5002	4.36736	4.5002	4.20741	4.30954	4.16673	4.20741	4.17245	4.16998	4.33386	4.17245	4.29356	3.98998	4.10886	4.14746	4.06887	4.08886	4.35278	4.12578	3.77749	3.78886	3.90294
DRAXIN	-1.49611	-2.90042	-5	-2.90042	-5	-5	-5	-5	-2.02495	-1.98777	-1.76026	-1.98777	-5	-5	-5	-5	-2.02495	-5	-2.90042	-5	-1.18091	-5	-5
DVL1	4.23473	4.36601	4.19861	4.23473	3.98149	4.01682	3.93995	3.98149	4.22657	4.15484	4.3719	4.22657	4.03238	3.81196	3.98142	3.99671	4.07237	3.98907	4.23072	3.529	3.34836	4.01894	2.90548
E2F2	0.0953102	0.672944	-0.116534	0.0953102	-0.53273	-0.0747235	0.0314987	-0.0747235	-0.616186	-1.52326	-0.60148	-0.616186	-0.314711	-0.978166	-0.170788	-0.457285	0.183155	-0.314037	0.861201	0.730925	1.01087	-0.0120726	1.78775
EBNA1BP2	4.45079	4.80144	4.43359	4.45079	4.58293	4.76977	4.80283	4.76977	4.36687	4.13884	4.54004	4.36687	5.13079	3.93547	4.30554	4.16328	4.37725	4.23441	5.28719	2.26882	5.097	4.58945	1.972
ECE1	3.85822	3.86868	3.50499	3.85822	3.46154	3.26824	3.6031	3.46154	3.60675	3.61695	3.8481	3.61695	4.36672	3.17467	3.40748	3.23993	3.642	3.32371	4.75829	3.71374	6.14161	4.20196	4.19047
ECHDC2	2.26551	2.34842	2.27552	2.27552	2.18706	2.08976	2.23559	2.18706	2.19589	1.90598	1.59005	1.90598	2.53314	2.92391	2.69598	2.70404	2.62547	2.70001	2.06255	3.39152	2.28767	1.90375	0.388658
EDN2	-5	-5	-5	-5	-5	-5	-5	-5	-5	-5	-5	-5	-0.420071	-5	-5	-5	-5	-5	-5	-2.09557	-5	-5	-0.860383
EFCAB7	1.75406	1.4688	1.66165	1.66165	1.19936	1.00869	1.09594	1.09594	1.34051	1.21194	1.19301	1.21194	1.14518	1.6784	1.72402	1.60463	1.75319	1.70121	1.23285	1.31157	1.45652	2.15234	-2.02495
EFHD2	4.52413	4.43706	3.9275	4.43706	3.88229	3.8586	4.12617	3.88229	3.66043	3.70586	3.70369	3.70369	3.81454	4.22067	4.58789	4.60891	4.75372	4.5984	4.06253	4.53564	4.58166	4.35843	6.21378
EIF2B3	3.68404	3.61915	3.39859	3.61915	3.68311	3.66822	3.7945	3.68311	3.45877	3.4008	3.42651	3.42651	3.8045	3.11454	3.43907	3.41789	3.45205	3.42848	3.64315	2.19533	3.46449	3.36044	0.848868
EIF2C1	2.26913	2.35915	2.21124	2.26913	2.20398	2.07393	2.12883	2.12883	2.11408	2.00687	2.19789	2.11408	2.40803	1.86439	2.04083	2.05246	2.31451	2.04664	2.37936	1.9347	1.93499	1.90031	2.40785
EIF2C3	1.63705	1.73519	1.70183	1.70183	1.72526	1.72917	1.75007	1.72917	1.55287	1.71362	1.72953	1.71362	1.8337	1.21015	1.51072	1.38529	1.51447	1.44801	1.79923	1.50962	1.07637	1.2873	1.05848
EIF2C4	1.45722	1.84861	1.77071	1.77071	1.28951	1.42118	1.31668	1.31668	1.45278	1.72651	1.64423	1.64423	1.40364	1.77037	1.66336	1.57671	1.71109	1.68722	1.44503	2.54859	1.75492	0.973805	3.5015
EIF3I	5.6595	5.71076	5.57376	5.6595	5.74548	5.67584	5.78761	5.74548	5.54967	5.51221	5.55432	5.54967	5.73019	5.42352	5.5636	5.45325	5.68226	5.50842	5.9259	4.92322	5.81606	5.79385	5.03383
EIF4G3	3.8064	3.91384	3.85225	3.85225	3.80272	3.82428	3.72321	3.80272	3.91749	3.89819	3.96463	3.91749	3.80024	3.73807	3.70088	3.84823	3.81194	3.77501	3.67293	2.40514	3.18486	3.66027	2.73573
ELAVL4	-5	-5	-5	-5	-5	-5	-5	-5	-5	-5	-5	-5	-5	-5	-5	-5	-5	-5	-5	-2.04022	-5	-5	-5
ELOVL1	4.97211	5.00221	4.93037	4.97211	5.06658	5.00687	5.07215	5.06658	4.93111	4.72193	4.89747	4.89747	5.22063	4.66911	4.94575	4.87766	4.98743	4.9117	5.39569	3.20059	5.07147	4.87561	4.42004
ELTD1	3.50805	3.32215	3.5307	3.50805	3.6761	3.11799	3.848	3.6761	3.75115	3.21197	3.43292	3.43292	2.78883	1.62826	1.81564	2.87987	2.70009	2.25786	2.59876	-5	5.45743	2.6083	-5
EMC1	3.63405	3.76343	3.63231	3.63405	3.82431	3.8367	3.77726	3.82431	3.90753	3.78619	3.7395	3.78619	3.88076	3.50264	3.64375	3.59284	3.71496	3.61829	4.05749	1.55899	3.67158	3.6578	1.45255
ENO1	7.31686	7.60611	7.30133	7.31686	7.25608	7.30728	7.3403	7.30728	7.16104	7.10528	7.168	7.16104	7.33211	7.3591	7.48521	7.55417	7.48204	7.48363	7.51431	5.31273	7.58755	7.39069	6.36669
ENO1-AS1	-5	-1.01611	-5	-5	-5	-5	-5	-5	-0.848632	-0.81871	-5	-0.848632	-0.869884	-5	-0.980829	-5	-5	-5	-5	0.155293	0.783902	-1.08176	-0.31061
EPB41	1.01776	1.37143	0.856965	1.01776	-1.14256	0.123986	-0.543005	-0.543005	1.41634	1.7613	1.79923	1.7613	2.09174	1.10691	1.11317	0.18648	1.12168	1.11004	1.3284	4.56233	2.6251	0.76174	2.43344
EPHA10	-5	-5	-5	-5	-5	-3.96332	-5	-5	-5	-5	-5	-5	-5	-5	-5	-5	-3.96332	-5	-5	-5	-4.19971	-5	-5
EPHA2	4.03436	4.28576	4.15076	4.15076	2.69625	3.20344	2.80608	2.80608	4.07322	4.05701	4.48493	4.07322	4.61316	2.69233	2.89569	3.07408	2.67573	2.79401	4.05086	-2.29263	4.51609	2.12918	-3.07911
EPHA8	-5	-5	-5	-5	-5	-5	-5	-5	-5	-5	-5	-5	-5	-5	-5	-5	-5	-5	-5	-5	-5	-5	-2.83022
EPHB2	3.07445	3.15244	3.09702	3.09702	0.256965	0.590561	0.445327	0.445327	2.66556	2.98966	3.21133	2.98966	4.13688	1.16721	1.36762	1.50363	1.07739	1.26741	3.19663	-5	3.33531	1.53039	0.979453
EPHX4	-2.28278	-2.53831	-2.27303	-2.28278	-2.43042	-5	-2.25379	-2.43042	-1.62455	-1.63476	-5	-1.63476	-0.415515	-5	-2.45341	-5	-5	-5	0.572673	0.0573251	1.94362	-1.22758	-5
EPS15	3.16091	3.043	2.90767	3.043	3.07736	3.11755	2.93985	3.07736	2.71031	3.05504	2.94754	2.94754	2.95663	3.26591	3.15853	3.32977	3.37738	3.29784	3.09154	3.20498	3.26251	3.30483	3.06428
ERI3	4.26735	4.1601	4.16168	4.16168	4.30749	4.37767	4.29561	4.30749	4.24205	4.22772	4.18261	4.22772	4.24672	4.18695	4.16239	4.22321	4.2836	4.20508	4.15161	3.1258	4.09913	4.1817	2.98275
ERMAP	1.65365	1.69598	1.70965	1.69598	1.92731	1.75059	1.85176	1.85176	1.91398	2.20343	1.49582	1.91398	1.05987	2.2898	1.98362	2.0117	2.08206	2.04688	2.05117	1.58042	1.58515	2.19667	2.77739
ERRFI1	5.06076	4.4069	3.69404	4.4069	2.4653	2.04911	2.77359	2.4653	2.95303	3.54524	3.89276	3.54524	4.446	4.09494	3.91234	3.26174	4.60639	4.00364	3.90127	0.224742	3.6187	5.07379	0.910273
ESPN	-5	-5	-5	-5	-5	-5	-5	-5	-5	-5	-5	-5	-3.29684	-5	-5	-5	-5	-5	-3.44202	-0.433865	-1.20731	-5	-5
ESPNP	-5	-5	-5	-5	-5	-5	-5	-5	-5	-5	-5	-5	-5	-5	-5	-5	-5	-5	-5	-0.110932	-5	-5	-5
EVA1B	4.29079	4.28714	3.988	4.28714	4.28969	4.19956	4.50676	4.28969	3.81421	4.0305	4.07613	4.0305	4.84858	4.82931	4.707	4.6572	4.48863	4.6821	5.18721	1.51072	4.35493	4.80991	3.18598
EVI5	2.20288	2.23783	2.14827	2.20288	2.15767	1.8078	1.98431	1.98431	2.13795	2.02499	2.30608	2.13795	2.58874	2.10936	2.20948	2.22818	2.24485	2.21883	2.12668	-0.642454	2.10487	1.83226	1.72169
EXO5	1.89462	2.11854	1.88479	1.89462	1.73112	2.01916	1.77766	1.77766	1.80402	1.55814	1.99524	1.80402	1.73342	1.34182	1.47201	1.46024	1.97255	1.46613	1.97907	0.970021	1.99633	0.894045	0.135405
EXOSC10	3.6874	3.86319	3.62317	3.6874	3.6103	3.71594	3.62746	3.62746	3.48557	3.39578	3.6993	3.48557	3.98531	3.197	3.36055	3.4627	3.4759	3.41162	3.92197	3.20514	3.91038	3.47327	2.86049
EXTL1	1.61004	1.58371	1.8854	1.61004	1.30887	1.63257	-0.0608121	1.30887	2.67491	1.90434	3.15713	2.67491	1.7637	0.346423	0.281412	-0.277072	0.957816	0.313918	1.13847	-5	-5	-2.25379	-5
EXTL2	3.735	3.53634	3.53893	3.53893	3.18685	3.14282	3.02086	3.14282	3.56857	3.33616	3.42482	3.42482	3.70529	3.39592	3.3675	3.45799	3.44878	3.42235	3.22091	-0.262664	3.24618	3.27782	-1.07881
EYA3	1.82471	2.18019	1.84309	1.84309	2.04898	2.18504	2.00418	2.04898	2.02867	1.83737	2.17827	2.02867	1.63061	1.74746	2.05233	2.07493	2.06737	2.05985	2.21277	1.31614	2.11408	1.82938	0.523544
F3	0.271553	-0.683197	0.730443	0.271553	3.94557	3.60827	4.51141	3.94557	2.00768	-5	2.68424	2.00768	4.31264	4.35626	5.01018	4.82814	5.42417	4.91916	4.96099	-5	1.37574	3.60683	1.29143
FAAH	-0.746548	-0.661649	-1.05843	-0.746548	-0.234457	-1.34707	-1.27654	-1.27654	-0.468405	-0.834711	-2.00248	-0.834711	-1.15518	0.24373	-0.349557	-0.903868	-1.02165	-0.626713	-0.376878	3.00717	-1.42296	-1.38629	2.41243
FABP3	2.45685	0.98507	1.42552	1.42552	1.70529	1.79442	1.89792	1.79442	0.871293	2.19255	2.71018	2.19255	3.17639	2.76077	2.53052	3.24462	3.41786	3.0027	3.22231	-5	-5	2.55334	-5
FAF1	3.59852	3.67724	3.36384	3.59852	3.55638	3.61329	3.68828	3.61329	3.24657	3.36661	3.38341	3.36661	3.47423	3.10683	3.44016	3.30941	3.56538	3.37479	3.72649	3.35641	3.57223	3.40708	3.11671
FAM110D	-5	-5	-5	-5	-0.715393	-1.12086	-1.47841	-1.12086	-5	-5	-5	-5	-0.881889	-5	-5	-5	-5	-5	-5	-2.68825	1.87472	-5	-5
FAM131C	0.0129162	-0.719491	-1.3903	-0.719491	-2.00248	-0.638659	-1.82635	-1.82635	-0.809681	-0.60148	-0.539568	-0.60148	0.0382587	-1.46534	-0.916291	-1.40242	-1.50058	-1.43388	0.860778	-5	0.0506931	-0.874669	-5
FAM132A	-0.403467	-2.11196	-1.80181	-1.80181	-0.38126	-5	0.122218	-0.38126	-5	0.223943	-0.936493	-0.936493	0.782531	-0.279714	0.368801	0.138892	0.674983	0.253847	-0.460449	-5	-2.12863	0.07139	-0.387134
FAM138A	-5	-5	-5	-5	-5	-5	-5	-5	-1.90381	-5	-5	-5	-5	-5	-5	-5	-5	-5	-5	-5	-5	-5	-5
FAM151A	-5	-5	-5	-5	-5	-5	-5	-5	-5	-5	-5	-5	-5	-5	-5	-5	-5	-5	-5	-5	-5	-5	-5
FAM159A	-5	-5	-5	-5	-5	-5	-5	-5	-5	-5	-5	-5	-5	-1.44817	-5	-1.4065	-1.52786	-1.48801	-5	2.7643	-5	-5	-1.62964
FAM167B	1.24473	1.75751	1.64616	1.64616	1.26976	0.857814	0.980954	0.980954	0.957816	1.38454	0.828552	0.957816	-0.320205	2.91154	2.54608	2.9117	2.26706	2.72881	2.10035	0.276874	3.01215	0.344299	-2.01741
FAM183A	-5	-5	-5	-5	-5	-5	-5	-5	-5	-5	-5	-5	-5	-5	-5	-5	-5	-5	-5	-5	-0.774357	-5	-5
FAM213B	3.23049	3.59248	3.22791	3.23049	2.80342	2.90668	2.88111	2.88111	3.11989	3.21246	3.31611	3.21246	3.54899	2.95251	3.14376	3.15696	3.31342	3.15036	3.73746	2.29737	4.21067	2.92381	1.52083
FAM41C	-1.25878	-1.53248	-1.2694	-1.2694	-2.15417	-5	-2.65926	-2.65926	-1.61949	-2.01741	-0.89404	-1.61949	-5	-2.6173	-1.75446	-5	-2.06357	-2.34043	-2.29263	-0.715393	-1.66601	-5	0.0723207
FAM43B	-5	0.29565	-5	-5	-0.0273712	-0.116534	-1.60944	-0.116534	-1.02443	-2.07944	-1.41469	-1.41469	-0.32573	1.13334	2.10084	2.53979	0.51641	1.61709	-2.25379	-5	-5	-1.61445	-5
FAM46B	2.68934	3.21451	2.99358	2.99358	2.4037	2.93763	2.66723	2.66723	2.81804	2.98113	2.94096	2.94096	3.36124	2.99962	3.46649	2.47528	2.63333	2.81648	2.00539	-5	-0.896488	2.02208	0.841567
FAM54B	3.76607	3.81101	3.73865	3.76607	3.542	3.59256	3.60065	3.59256	3.69695	3.71052	3.74715	3.71052	3.67084	3.66382	3.78791	3.71452	3.78743	3.75098	3.84119	3.02941	3.33135	3.53398	3.06712
FAM69A	3.85011	3.63374	3.9529	3.85011	3.60068	3.47686	3.41986	3.47686	3.64743	3.54585	3.81672	3.64743	2.90318	3.68238	3.52994	2.95517	3.70787	3.60616	3.38093	1.84971	-0.147341	2.9282	-0.855666
FAM73A	2.18852	2.2243	2.01049	2.18852	2.15339	2.1318	1.926	2.1318	2.25066	2.13641	2.25129	2.25066	2.16654	1.83066	2.03875	1.95317	2.14218	1.99596	2.24823	1.87303	1.62117	2.35603	1.43532
FAM76A	1.77207	1.84166	1.79542	1.79542	1.65804	1.82777	1.55393	1.65804	1.51359	1.64461	1.73572	1.64461	1.27341	1.72971	1.61064	1.77851	1.75423	1.74197	1.57174	2.31659	1.31721	1.31587	2.33863
FAM87B	-0.421594	-0.807436	-0.130109	-0.421594	-0.0976128	-1.83258	-1.76026	-1.76026	-0.277072	-0.820981	-0.597837	-0.597837	-5	-0.881889	-0.481267	-0.599657	-0.174353	-0.540462	-3.17009	-3.29684	-3.21888	0.569283	-2.35388
FBLIM1	4.5193	4.63734	4.71869	4.63734	3.69692	3.86413	3.78043	3.78043	4.5091	4.63512	5.06028	4.63512	5.52387	3.05419	3.19438	2.97721	3.28915	3.12428	4.55151	-3.7297	5.50741	3.33637	-5
FBXO2	-2.32279	-2.64508	-2.33304	-2.33304	-1.41882	-1.31304	-0.97551	-1.31304	-0.50916	-0.612489	-1.47403	-0.612489	1.23634	-0.32573	-0.606969	-0.375421	-0.211956	-0.350576	0.827241	1.4396	-0.588787	-0.0161294	-5
FBXO42	2.53631	2.73443	2.70772	2.70772	2.56518	2.58029	2.57078	2.57078	2.64745	2.55482	2.67325	2.64745	2.7808	2.63784	2.55155	2.65423	2.72287	2.64603	2.59219	2.49246	2.7253	2.31313	2.30418
FBXO44	1.34573	0.967364	1.69415	1.34573	0.34713	1.10128	0.998792	0.998792	1.87809	1.50807	1.68083	1.68083	1.98155	1.7544	1.59898	1.43413	1.86749	1.67669	1.61542	3.10463	2.0117	1.87411	1.58903
FBXO6	2.01477	1.81661	1.81808	1.81808	1.92279	1.96963	1.59371	1.92279	1.97353	1.90732	1.75215	1.90732	1.60663	2.4535	2.37351	2.02749	2.2578	2.31565	2.11529	1.4396	0.938444	1.20267	2.97031
FCN3	-5	-5	-5	-5	-5	-5	-5	-5	-5	-5	-5	-5	-5	-5	-5	-5	-5	-5	-5	-5	-5	-5	-5
FGGY	1.78541	1.39872	1.55519	1.55519	1.67859	1.6726	1.9027	1.67859	1.86779	1.74099	1.82954	1.82954	0.949726	1.86191	1.71793	1.87149	1.93817	1.8667	1.65288	0.680568	1.86486	2.20332	-0.122168
FGR	-3.07911	-3.38139	-5	-3.38139	-1.92415	-1.24827	-3.12357	-1.92415	-5	-5	-2.24432	-5	-5	-2.00992	-0.652005	-1.46102	-1.82016	-1.64059	-5	0.667316	-1.16796	-3.41125	6.0413
FHAD1	-0.32573	-1.46102	-2.51331	-1.46102	-1.70375	-1.42712	-1.20731	-1.42712	-3.96332	-2.8647	-5	-3.96332	-5	-2.09557	-1.3356	-1.90381	-3.32424	-1.99969	-5	-2.76462	-5	-4.19971	-3.41125
FHL3	4.5273	4.49741	4.39541	4.49741	4.17605	4.40046	4.1748	4.17605	4.25049	4.52321	4.52975	4.52321	4.68656	3.58391	3.78339	3.4006	3.38089	3.49225	3.93707	1.75042	3.99664	3.46755	4.25592
FLJ16126	-5	-5	-5	-5	-5	-5	-5	-5	-5	-5	-5	-5	-5	-5	-5	-5	-5	-5	-5	-5	-5	-5	-5
FLJ27354	-5	-1.9805	-5	-5	-1.91732	-0.71744	-1.04697	-1.04697	-0.695149	-1.77196	-0.166055	-0.695149	-1.81401	-1.70375	-1.23787	-5	-5	-3.35187	-0.94675	1.77851	0.725614	-1.35093	0.954357
FLJ31662	-5	-5	-5	-5	-5	-5	-5	-5	-5	-5	-5	-5	-5	-5	-5	-5	-5	-5	-5	-5	-5	-5	-5
FLJ37453	-0.335473	0.245296	0.131028	0.131028	-0.287682	0.146694	-0.0191828	-0.0191828	-0.182722	0.174793	-0.0779615	-0.0779615	0.0314987	-0.449417	-0.391562	0.0266419	0.0998453	-0.18246	0.700619	1.21254	0.901786	-0.0232686	0.206201
FLJ42875	1.05047	1.71937	1.33368	1.33368	-5	-1.16796	-0.372514	-1.16796	0.766398	1.39773	0.515813	0.766398	1.8483	1.67915	2.00741	1.52562	1.50452	1.60239	-5	-5	-1.41059	-5	-5
FNBP1L	2.41574	2.20332	2.95376	2.41574	2.73118	2.68136	2.65169	2.68136	2.73709	2.62286	2.77165	2.73709	3.41405	2.10401	2.31075	2.07744	2.17555	2.13978	2.01223	0.0843411	3.41756	1.84814	-1.66601
FNDC5	-2.11196	-1.43129	-0.869884	-1.43129	0.19967	0.336472	-0.988861	0.19967	-0.675307	-0.58519	-0.659712	-0.659712	0.668854	-0.229413	-0.199671	-0.47965	-0.203341	-0.216377	-0.841647	-5	-5	-0.691149	-5
FOXD2	-0.936493	-1.69827	-2.63109	-1.69827	-5	-3.41125	-1.96611	-3.41125	-3.44202	-2.7181	-3.17009	-3.17009	-2.76462	-0.814186	-2.45341	-1.34707	-2.70306	-1.90024	-0.72567	-1.77196	-1.37833	-2.04794	-2.13707
FOXD2-AS1	0.0751075	-0.282363	-0.646264	-0.282363	-0.867501	-0.603306	-0.683197	-0.683197	-0.663588	-0.249744	0.0168571	-0.249744	-1.42712	-0.449417	-1.13943	-0.352398	-0.687165	-0.568291	0.958584	1.3371	0.658556	0.326422	-0.231932
FOXD3	-5	-5	-5	-5	-5	-5	-5	-5	-5	-5	-5	-5	-5	-5	-5	-5	-5	-5	-2.57702	-5	-5	-5	-2.50104
FOXE3	-2.19823	-2.51331	-2.18037	-2.19823	-5	-2.25379	-5	-5	-5	-5	-5	-5	-1.2174	-5	-5	-5	-5	-5	-0.519194	-5	-1.83258	-5	-5
FOXJ3	2.89447	3.03394	2.86249	2.89447	3.02587	3.02062	2.98031	3.02062	2.83245	2.87486	2.98775	2.87486	3.0035	2.75754	2.73417	2.68478	2.90706	2.74586	2.96166	3.87857	2.81702	2.61213	3.28286
FOXO6	-0.59602	-5	-5	-5	-5	-1.70375	-5	-5	-1.82635	0.306749	-5	-1.82635	-0.426178	-1.07881	-1.20397	-0.926341	-5	-1.14139	-5	-2.23493	-0.855666	-5	-1.13631
FPGT	2.07217	2.03025	1.91663	2.03025	1.58494	1.82083	1.84688	1.82083	2.00107	1.79774	2.24654	2.00107	1.74344	1.53039	1.7994	1.73059	1.93311	1.76499	2.04898	0.546386	1.72651	1.55011	0.00796817
FPGT-TNNI3K	-2.45341	-2.30259	-2.4651	-2.45341	-2.60369	-2.51331	-3.12357	-2.60369	-2.05573	-2.09557	-1.39433	-2.05573	-2.12026	-0.983499	-2.19823	-1.47841	-0.492658	-1.23095	-2.34341	-0.0877389	-2.83022	-1.47841	-2.67365
FRRS1	0.797958	0.426574	1.05222	0.797958	0.803794	0.698632	0.786638	0.786638	1.09125	0.285179	0.472501	0.472501	0.330023	0.383219	0.0788112	0.544647	0.244514	0.313867	0.545807	-2.23493	-2.8824	0.943127	0.521766
FUBP1	4.02571	4.25928	3.99309	4.02571	4.05004	4.06803	4.00457	4.05004	3.96011	3.89539	4.16606	3.96011	4.2529	3.33167	3.59893	3.60835	3.75927	3.60364	4.24118	3.88978	4.13174	3.53482	3.44122
FUCA1	3.0234	2.99818	2.61147	2.99818	2.35489	2.28503	1.61602	2.28503	3.29484	3.15094	1.79342	3.15094	2.12776	3.55249	3.13462	3.32906	3.33417	3.33161	2.28259	0.938835	2.52196	2.06851	2.197
GABRD	-5	-5	-5	-5	-5	-5	-5	-5	-5	-5	-5	-5	-5	-5	-5	-5	-5	-5	-5	-5	-5	-5	-5
GADD45A	4.51424	4.59913	4.3621	4.51424	3.4886	3.58864	3.82692	3.58864	4.25395	4.15153	4.65441	4.25395	5.40019	4.19668	4.31282	4.42862	4.38339	4.34811	4.83826	4.23245	4.56555	4.05633	3.51208
GALE	3.3302	3.55057	3.17655	3.3302	2.92295	2.91993	3.00993	2.92295	3.24739	3.33907	3.38212	3.33907	3.64568	2.68499	3.22728	3.11338	3.10243	3.10791	3.57004	1.34781	3.75938	2.93572	1.09795
GBP1	3.84881	3.87214	3.71601	3.84881	3.58274	3.56448	3.49432	3.56448	3.77691	3.88342	4.27237	3.88342	3.67128	3.04619	3.54619	3.21133	3.31328	3.2623	3.31193	3.16973	3.12452	2.50422	1.22436
GBP1P1	-5	-5	-1.58964	-5	-5	-5	-5	-5	-5	-5	-5	-5	-5	-1.56542	-5	-5	-5	-5	-5	-2.74887	-1.9951	-1.23443	-1.82016
GBP2	2.81684	2.08343	2.50911	2.50911	2.46962	1.88904	2.36453	2.36453	1.89417	1.63997	2.35099	1.89417	1.06609	3.31818	2.57498	2.66605	2.77309	2.71957	1.06747	4.95912	3.4594	2.22732	4.17721
GBP3	3.62271	3.14273	2.31026	3.14273	2.72916	3.07653	3.0786	3.07653	3.21876	2.71436	3.64242	3.21876	3.33502	3.38164	0.440189	2.73839	0.0843411	1.58929	2.88659	2.60358	2.85353	2.33563	0.358374
GBP4	-2.8824	-1.58964	-2.36446	-2.36446	-2.06357	-3.38139	-3.27017	-3.27017	-2.91877	-2.41912	-2.45341	-2.45341	-5	-2.12863	-4.13517	-3.21888	-4.07454	-3.64671	-0.576253	2.8392	1.63022	-1.43129	2.0733
GBP5	-5	-1.67131	-2.8824	-2.8824	-1.97328	-2.05573	-5	-2.05573	-1.56065	-1.15518	-1.14885	-1.15518	-5	-3.54046	-5	-3.50656	-5	-4.27023	-3.21888	4.22139	-3.29684	-5	2.13334
GBP6	-5	-4.01738	-3.77226	-4.01738	-3.27017	-5	-5	-5	-5	-5	-5	-5	-5	-5	-5	-5	-5	-5	-5	-1.82635	-5	-5	-5
GBP7	-5	-5	-5	-5	-5	-5	-5	-5	-5	-5	-5	-5	-5	-5	-5	-5	-5	-5	-5	-3.44202	-5	-5	-3.21888
GCLM	3.25347	2.99187	2.99493	2.99493	3.58798	3.65899	3.59553	3.59553	2.98543	2.81289	3.15372	2.98543	2.64646	3.8753	3.77941	3.97817	3.60824	3.82735	3.41184	1.23402	4.04112	3.14501	-0.0325232
GEMIN8P4	-1.56542	-0.874669	-2.68825	-1.56542	-0.936493	-5	-1.09064	-1.09064	-2.76462	-1.35868	-5	-2.76462	-0.576253	-1.28374	-1.49611	-1.25527	-1.18091	-1.2695	-1.39837	-3.14656	-0.77219	-0.61804	-0.592397
GFI1	-2.37516	-1.41469	-2.38597	-2.37516	-2.57702	-3.17009	-5	-3.17009	-2.47694	-3.14656	-1.82016	-2.47694	-1.57022	-2.3969	-2.18926	-3.05761	-2.07944	-2.29308	-5	2.62829	-1.66601	-3.41125	0.356275
GIPC2	-1.37437	-1.80789	-1.33941	-1.37437	1.80812	1.93036	2.09063	1.93036	-1.58475	-0.699165	-0.644357	-0.699165	-2.33304	-1.49165	-1.49611	-1.49165	-0.608806	-1.49165	-0.162519	-3.38139	3.23302	1.09661	-5
GJA4	-5	-5	-5	-5	-5	-5	-2.64508	-5	-5	-5	-5	-5	-5	-5	-5	-5	-5	-5	-5	-5	3.22938	-5	-5
GJA9	-5	-2.52573	-5	-5	-5	-5	-5	-5	-5	-5	-5	-5	-5	-5	-5	-5	-3.05761	-5	-5	-5	-5	-5	-5
GJA9-MYCBP	-2.37516	-5	-2.7181	-2.7181	-5	-5	-5	-5	-2.44185	-2.78062	-2.56395	-2.56395	-5	-5	-5	-5	-5	-5	-3.50656	-5	-2.79688	-2.68825	-5
GJB3	-5	-5	-5	-5	-2.93746	-5	-2.76462	-2.93746	-2.83022	-5	-5	-5	-5	-5	-5	-0.926341	-2.84731	-3.92366	-5	-5	-3.10109	-5	-5
GJB4	-5	-5	-5	-5	-5	-5	-5	-5	-5	-5	-5	-5	-5	-5	-5	-5	-5	-5	-5	-5	-5	-5	-5
GJB5	-5	-5	-2.36446	-5	-2.59027	-5	-2.3969	-2.59027	-2.4651	-5	-5	-5	-5	-2.37516	-2.56395	-5	-5	-3.78197	-2.67365	-5	-5	-5	-5
GLIS1	0.593879	1.31238	0.873383	0.873383	0.530628	0.484892	0.0401818	0.484892	0.544647	1.40952	0.603222	0.603222	2.99803	1.25419	1.36813	0.210261	0.296394	0.775292	1.81678	-3.64966	-5	1.33078	-5
GLMN	2.25224	2.15524	2.06699	2.15524	2.11021	2.44139	2.33437	2.33437	1.75146	1.85019	2.10181	1.85019	2.07254	1.89296	1.89417	2.04213	2.08753	1.96815	2.36762	1.03567	2.45367	2.16367	0.157858
GLTPD1	3.25285	3.47504	3.23191	3.25285	2.96887	3.12069	3.20018	3.12069	3.10696	3.08466	3.30344	3.10696	3.37663	3.15802	3.12571	3.20405	3.12821	3.14311	3.5935	2.5052	3.5598	3.19626	1.15057
GMEB1	2.39096	2.13759	1.90226	2.13759	1.81531	1.75458	2.03314	1.81531	1.9181	1.6851	1.93413	1.9181	1.97976	1.54394	1.80698	1.77461	2.06623	1.79079	2.02327	1.92059	1.73236	1.46718	2.64276
GNB1	5.83438	5.93538	5.815	5.83438	5.72136	5.73326	5.70521	5.72136	5.76986	5.7333	5.87648	5.76986	5.98114	5.4541	5.62838	5.57916	5.64862	5.60377	6.01468	5.00778	5.67451	5.34419	5.31769
GNG12	5.39852	5.46502	5.15449	5.39852	5.16524	5.11852	5.18977	5.16524	5.28825	5.13968	5.38637	5.28825	5.55128	5.22932	5.45715	5.30473	5.52777	5.38094	5.22395	-3.96332	5.02097	5.02618	-3.10109
GNG12-AS1	-5	-1.62455	-5	-5	-5	-5	-2.97593	-5	-1.93102	-5	-1.72037	-1.93102	-2.37516	-1.83258	-1.78379	-1.52786	-5	-1.80819	-5	-5	-2.27303	-1.6874	-5
GNG5	5.91127	5.82316	5.7842	5.82316	5.58587	5.79687	5.7721	5.7721	5.73849	5.79931	5.92237	5.79931	5.93064	5.1338	5.34666	5.29844	5.40303	5.32255	6.02728	4.16646	6.07929	5.52242	5.98065
GNL2	4.04038	4.32094	4.08571	4.08571	4.15848	4.13119	4.19052	4.15848	3.89439	3.94943	4.06608	3.94943	4.31197	3.51354	3.81749	3.73914	3.94832	3.77832	4.16354	2.80976	3.73416	3.78789	3.56948
GPATCH3	2.12441	2.00714	2.1171	2.1171	2.05143	2.23238	2.18571	2.18571	2.05207	1.98348	2.13771	2.05207	2.21637	2.1318	2.03914	2.08766	1.93528	2.0634	2.24654	2.17725	2.66249	2.26051	3.27741
GPBP1L1	3.47395	3.67288	3.57599	3.57599	3.44894	3.44228	3.44604	3.44604	3.43576	3.54463	3.61399	3.54463	3.68447	3.55386	3.57417	3.49529	3.6443	3.56402	3.63294	3.53992	3.61491	3.45385	3.92626
GPN2	3.14631	3.09136	2.97482	3.09136	3.15304	3.26473	3.46348	3.26473	3.1324	3.05164	2.85578	3.05164	3.03308	2.99693	2.97833	3.00722	3.13758	3.00207	3.37684	2.72517	3.42927	3.03438	2.6791
GPR153	1.61303	1.45862	1.75889	1.61303	2.36236	2.34708	1.73959	2.34708	1.63022	2.26934	1.54073	1.63022	0.890768	2.99288	2.46581	3.25494	3.01754	3.00521	2.14171	-2.29263	0.991398	1.54094	-0.303811
GPR157	-0.338274	-0.331286	0.232698	-0.331286	0.227136	0.332177	0.0760347	0.227136	0.559044	-0.640555	0.676001	0.559044	-0.28369	0.447886	0.76174	0.588897	1.06091	0.675319	-0.058689	-0.715393	0.168899	-0.0943107	-0.77219
GPR3	1.08654	1.28343	0.858662	1.08654	1.39352	1.37245	1.15499	1.37245	0.819339	0.256965	0.992511	0.819339	0.991398	0.349247	0.84458	0.651283	1.22171	0.747931	1.74047	-1.59949	1.64558	0.349247	-3.10109
GPR88	-0.825536	-2.29263	-2.41912	-2.29263	-5	-1.24479	-3.10109	-3.10109	-1.09961	-2.47694	-5	-2.47694	-3.21888	1.48478	-0.0790432	0.123986	0.441476	0.282731	-5	-2.48891	-2.3969	-5	-3.32424
GPX7	4.76982	3.77577	4.51823	4.51823	4.522	5.19787	3.7032	4.522	3.87361	4.54722	3.81395	3.87361	4.29108	4.55319	3.90316	4.90895	4.81246	4.68283	3.54976	2.62532	2.50642	3.43001	1.15939
GRHL3	-5	-5	-3.01593	-5	-5	-5	-5	-5	-5	-5	-5	-5	-2.40795	-5	-5	-5	-5	-5	-3.32424	-5	-2.70306	-5	-3.21888
GRIK3	-5	-5	-5	-5	-5	-5	-5	-5	-5	-5	-5	-5	-5	-4.50986	-5	-5	-5	-5	-5	-5	-5	-5	-5
GTF2B	3.66582	3.53126	3.38882	3.53126	3.59652	3.55832	3.55481	3.55832	3.44067	3.30244	3.68738	3.44067	3.71103	3.35421	3.41184	3.17287	3.56036	3.38303	3.75581	4.22363	3.18424	3.62076	4.89593
GUCA2A	-5	-5	-5	-5	-5	-5	-5	-5	-5	-5	-5	-5	-5	-5	-5	-5	-5	-5	-5	-5	-5	-5	-5
GUCA2B	-5	-5	-5	-5	-5	-5	-5	-5	-5	-5	-5	-5	-5	-5	-5	-5	-5	-5	-5	-5	-5	-5	-5
H6PD	3.3848	3.12236	3.31083	3.31083	3.60629	2.92686	3.02276	3.02276	3.56835	3.71164	3.37359	3.56835	1.66808	3.79861	3.54177	3.86849	3.97908	3.83355	2.85888	2.43414	2.73014	3.12351	1.79492
HCRTR1	-2.83022	-2.04022	-5	-2.83022	-5	-5	-5	-5	-2.95651	-2.91877	-5	-2.95651	-2.93746	-5	-5	-5	-1.8708	-5	-5	-5	-0.273122	-5	-5
HDAC1	4.02901	4.23255	4.07576	4.07576	4.12834	4.17565	4.1963	4.17565	4.03788	3.98192	4.23293	4.03788	4.27746	4.03096	4.06665	3.83328	4.08381	4.0488	4.424	4.17611	4.6902	3.55097	3.62482
HEATR8	-5	-5	-5	-5	-5	-5	-5	-5	-5	-5	-5	-5	-5	-1.54646	-5	-5	-5	-5	-5	-5	-5	-5	-5
HEATR8-TTC4	-2.65926	-5	-5	-5	-4.07454	-3.96332	-5	-4.07454	-5	-5	-3.7297	-5	-3.21888	-5	-4.07454	-2.12863	-2.12026	-3.10159	-4.19971	-2.34341	-3.05761	-5	-1.66073
HECTD3	3.32909	3.46063	3.27673	3.32909	3.4009	3.34413	3.42631	3.4009	3.28859	3.19286	3.21036	3.21036	3.37731	3.25386	3.37228	3.30105	3.36384	3.33244	3.52504	2.23645	3.59438	3.17233	2.0513
HES2	-5	-3.91202	-5	-5	-5	-5	-5	-5	-3.7297	-5	-2.78062	-3.7297	-2.63109	-5	-5	-3.61192	-3.05761	-4.30596	-3.96332	-5	1.79857	-3.96332	-5
HES3	-5	-5	-5	-5	-5	-5	-5	-5	-5	-5	-5	-5	-5	-5	-5	-5	-5	-5	-5	-5	-5	-5	-5
HES4	-0.352398	0.842859	0.115113	0.115113	-5	0.0573251	-5	-5	-0.481267	-0.420071	0.275356	-0.420071	4.38617	-0.0304592	-5	-5	-1.02165	-3.01083	2.14523	-0.213193	1.83801	-1.29098	0.925845
HES5	-5	-1.25878	-5	-5	-1.56542	-5	-5	-5	-5	-5	-5	-5	0.0344014	-0.505838	-0.661649	-5	-2.15417	-1.40791	-1.65548	-2.59027	-2.40795	-5	-1.5559
HEYL	-0.800732	-0.759287	-1.46102	-0.800732	-3.86323	-5	-2.29263	-3.86323	-3.05761	-2.33304	-3.50656	-3.05761	0.483043	-3.64966	-2.76462	-3.64966	-1.57022	-3.20714	-1.66601	-2.35388	-2.08747	-1.91054	-1.66073
HFM1	-5	-3.86323	-5	-5	-5	-5	-5	-5	-5	-2.55105	-3.50656	-3.50656	-2.57702	-5	-3.77226	-5	-5	-5	-5	-2.93746	-5	-3.96332	-5
HHLA3	2.39407	2.24654	3.62613	2.39407	2.44859	2.20827	2.45479	2.44859	2.31451	2.67076	2.38527	2.38527	2.21058	2.58852	2.77109	2.48232	2.56603	2.57727	2.27768	1.56632	1.12298	2.68819	0.482426
HIAT1	3.83493	3.69225	3.77522	3.77522	3.8041	3.79101	3.68286	3.79101	3.58602	3.64111	3.72273	3.64111	3.94843	3.6863	3.79198	3.77425	3.68238	3.73028	3.96055	4.71013	3.6971	3.63503	4.59485
HIVEP3	2.10633	2.14018	2.04239	2.10633	1.35867	1.53083	1.645	1.53083	1.98279	2.01076	2.35679	2.01076	2.17849	0.319907	0.479335	0.869199	-0.31061	0.399621	1.28232	1.85034	0.829861	1.00978	0.849723
HMGB4	-5	-5	-5	-5	-5	-5	-5	-5	-5	-5	-5	-5	-5	-5	-5	-5	-5	-5	-5	-5	-5	-5	-5
HMGCL	3.2571	3.31669	3.36716	3.31669	3.2645	3.39712	3.23758	3.2645	3.32848	3.51779	3.19503	3.32848	2.98795	3.50261	3.53535	3.40386	3.46608	3.48434	3.45046	1.65823	3.45758	3.81065	1.23663
HMGN2	6.12663	6.23578	5.8692	6.12663	6.04127	6.19302	6.15828	6.15828	5.80784	5.61751	5.80759	5.80759	5.66037	5.66507	5.98121	5.86351	6.03624	5.92236	6.50395	5.49278	6.36464	5.99167	5.75061
HNRNPCL1	-5	-5	-5	-5	-2.3969	-5	-5	-5	-2.27303	-5	-2.02495	-2.27303	-5	-5	-5	-5	-5	-5	-2.52573	-5	-5	-5	-5
HNRNPR	5.03679	5.22786	4.85729	5.03679	4.94545	5.03937	5.03274	5.03274	4.75975	4.63773	4.94109	4.75975	5.13383	4.54551	4.70766	4.62107	4.83364	4.66437	5.25781	4.22979	5.0226	4.57102	4.11965
HOOK1	-5	-5	-5	-5	-5	-5	-5	-5	-5	-5	-5	-5	-5	-5	-5	-5	-5	-5	-5	1.93802	-4.19971	-2.51331	-3.32424
HP1BP3	4.63045	4.6463	4.47764	4.63045	4.49328	4.53569	4.42533	4.49328	4.42798	4.498	4.56879	4.498	4.39647	4.49169	4.53562	4.60226	4.62637	4.56894	4.7314	4.39936	4.4643	4.23924	4.11218
HPCA	-5	-5	-5	-5	-5	-5	-2.48891	-5	-5	-5	-5	-5	-2.53831	-5	-2.65926	-5	-5	-5	-2.76462	-2.26336	-2.83022	-5	-5
HPCAL4	-5	-5	-5	-5	-5	-5	-5	-5	-5	-5	-5	-5	-5	-5	-5	-5	-5	-5	-4.01738	1.91678	-5	-5	-3.19418
HPDL	0.403463	0.447247	-0.606969	0.403463	1.24617	1.44315	1.34182	1.34182	0.562469	0.219136	0.655964	0.562469	1.639	-0.404965	-0.130109	0.0285875	0.191446	-0.0507606	1.0936	-1.9805	1.84214	1.05257	-2.05573
HS2ST1	2.78025	2.74213	2.63756	2.74213	2.74213	2.79496	2.55738	2.74213	2.78902	2.5963	2.68921	2.68921	2.85819	2.81079	2.90854	2.76908	3.15274	2.85966	2.91257	1.99552	3.1576	3.99414	1.13172
HSD52	-5	-5	-5	-5	-5	-5	-5	-5	-5	-5	-5	-5	-5	-2.01741	-5	-0.898942	-5	-3.5087	-5	-5	-5	-2.38597	-5
HSP90B3P	-5	-5	-5	-5	-5	-5	-5	-5	-1.70926	-5	-5	-5	-2.45341	-5	-1.86433	-5	-2.45341	-3.7267	-5	-5	-2.76462	-5	-5
HSPB11	4.21469	4.09303	3.92023	4.09303	4.13429	4.28355	4.28571	4.28355	3.92565	3.89272	4.12201	3.92565	4.10563	3.66102	4.0253	3.7386	3.94084	3.83972	4.49435	3.45584	4.15025	4.05647	3.44269
HSPB7	4.04954	3.88321	4.04409	4.04409	3.75246	4.09845	4.21383	4.09845	4.34881	4.33976	4.74015	4.34881	0.08158	4.4518	4.47892	4.9086	5.55551	4.69376	4.02911	-5	-2.24432	0.217528	-5
HSPG2	4.96249	5.15583	5.35402	5.15583	5.05402	4.73151	4.85398	4.85398	5.18037	5.23771	5.44651	5.23771	4.97043	5.40155	5.32324	5.44606	5.41914	5.41035	4.16535	-0.179127	6.36643	4.59427	-2.08747
HTR1D	-5	-1.57988	-3.27017	-3.27017	-2.76462	-2.25379	-3.27017	-2.76462	-3.32424	-5	-3.10109	-3.32424	1.0889	-3.24419	-3.47377	-5	-5	-4.23688	-3.57555	-5	-0.355247	-5	-5
HTR6	-5	-2.8647	-1.8579	-2.8647	-2.73337	-5	-5	-5	-5	-5	-5	-5	-5	-1.54178	-1.68201	-2.55105	-1.52326	-1.61189	-5	0.739076	-5	-5	-5
HYI	3.74436	3.98947	4.00166	3.98947	3.6004	3.65891	4.13037	3.65891	2.97762	3.33605	3.51325	3.33605	3.69088	3.10866	3.15491	2.88748	3.30685	3.13179	4.0574	2.5573	4.05031	2.30028	1.32601
ICMT	4.13925	4.23229	4.14421	4.14421	4.03498	4.16023	3.99244	4.03498	4.03754	3.74901	3.98501	3.98501	3.89514	4.00338	4.05227	4.26509	4.30432	4.15868	4.51117	1.00869	3.78405	3.82201	0.727065
ID3	6.37437	6.1857	6.22601	6.22601	6.77295	6.24668	6.26269	6.26269	6.75494	6.21334	6.06159	6.21334	5.71267	7.04037	6.7942	6.69717	6.74138	6.76779	6.30146	3.84776	5.99828	4.34688	3.51928
IFFO2	2.33185	2.42312	2.6018	2.42312	2.36	2.33292	2.09863	2.33292	2.85036	2.58739	3.23715	2.85036	3.28099	2.02828	2.09667	2.23195	1.7719	2.06247	2.1535	2.71939	2.25255	0.678034	3.03086
IFI44	2.97036	2.75277	2.88987	2.88987	2.52629	1.59005	2.45238	2.45238	2.51818	2.04988	2.73826	2.51818	2.18076	2.54718	2.00526	2.64511	2.3838	2.46549	2.2064	3.22609	3.30937	2.52292	3.59099
IFI44L	-0.0523465	-0.884308	0.19062	-0.0523465	0.752359	-0.517515	0.299364	0.299364	1.1036	0.173113	-1.04982	0.173113	1.01523	0.778866	-0.216913	1.30128	1.08316	0.931013	-0.387134	1.74222	-0.338274	2.37964	1.96417
IFI6	4.41465	3.94172	4.07339	4.07339	4.0988	3.71223	3.87751	3.87751	4.10157	4.20085	3.86841	4.10157	5.29627	4.55773	4.42527	4.16415	4.25846	4.34186	4.26195	4.09463	4.63532	3.86694	4.57033
IGSF21	-5	-5	-5	-5	-5	-5	-5	-5	-5	-5	-5	-5	-5	-5	-5	-5	-5	-5	-5	-5	-5	-5	-5
IL12RB2	-5	-5	-5	-5	-5	-5	-5	-5	-5	-5	-5	-5	-5	-5	-5	-5	-5	-5	-5	1.21994	-5	-3.86323	-5
IL22RA1	-2.59027	-1.51413	-2.21641	-2.21641	-1.73727	-1.3356	-1.959	-1.73727	-3.41125	-5	-5	-5	-5	-0.110932	-1.43548	-0.406466	0.0372958	-0.258699	-2.51331	-3.81671	-2.29263	-1.44392	-5
IL23R	-5	-5	-5	-5	-5	-5	-5	-5	-5	-5	-5	-5	-5	-5	-5	-5	-5	-5	-5	-1.60944	-5	-5	-5
IL28RA	-5	-5	-5	-5	-5	-3.86323	-3.77226	-3.86323	-5	-5	-5	-5	-2.45341	-3.7297	-3.27017	-3.7297	-3.86323	-3.7297	-3.38139	0.0207825	-5	-2.97593	-2.33304
INADL	0.0487902	0.223943	0.0778865	0.0778865	-0.116534	0.139762	-0.153151	-0.116534	-0.0725707	0.351361	0.310422	0.310422	0.463105	0.51641	0.473124	0.378436	0.621651	0.494767	0.746214	2.9558	-0.572701	-0.465215	-2.10373
INPP5B	2.19433	1.92191	2.15906	2.15906	2.17555	2.12525	2.11842	2.12525	1.65956	1.93094	1.9222	1.9222	1.66032	2.02035	2.1686	2.15802	1.9386	2.08919	1.79923	2.17225	1.79259	2.02472	1.98086
INSL5	-5	-5	-5	-5	-5	-5	-5	-5	-5	-5	-5	-5	-5	-5	-5	-5	-5	-5	-5	-5	-5	-5	-5
IPO13	2.85244	3.02403	2.96579	2.96579	2.84439	2.84514	2.9188	2.84514	3.00949	2.99072	2.90679	2.99072	2.79777	2.6928	2.75512	2.74342	2.733	2.73821	2.97828	1.63354	2.56756	2.69233	0.874218
IPP	2.23996	2.21375	2.12082	2.21375	1.98252	1.77292	1.78272	1.78272	1.93254	2.13251	2.00472	2.00472	1.87042	1.83896	1.94291	1.85786	2.13357	1.90038	1.81156	1.32575	0.946238	1.81238	-0.299755
IQCC	0.138892	0.829425	0.404131	0.404131	-0.242072	0.806476	0.179818	0.179818	0.162969	-0.28369	0.0657877	0.0657877	0.762207	-0.524249	0.120446	-0.0010005	0.397433	0.0597228	1.07329	0.470004	0.621651	0.379121	-1.52326
ISG15	4.28417	4.14686	4.03311	4.14686	4.31691	3.92403	3.87135	3.92403	4.03594	3.88697	3.84136	3.88697	5.98108	3.87675	3.89278	3.63006	3.91054	3.88476	5.00234	4.84177	4.65678	4.1397	3.96784
ITGB3BP	3.24044	2.97251	2.72811	2.97251	2.73001	3.15085	2.70965	2.73001	2.35736	1.62865	2.39133	2.35736	2.70665	2.17917	2.39261	2.80639	2.77165	2.58213	3.36692	2.43624	3.36329	3.18221	0.887891
JAK1	4.37611	4.35061	4.24341	4.35061	4.46985	4.48941	4.50961	4.48941	4.15768	4.26185	4.33276	4.26185	4.11048	4.53637	4.55018	4.55382	4.77343	4.552	4.37903	4.87813	4.96362	5.08224	4.02906
JUN	5.20027	5.4393	5.65425	5.4393	5.05048	5.17941	4.84244	5.05048	5.18405	5.44733	4.9282	5.18405	4.63995	5.08384	5.053	5.22959	4.86601	5.06842	5.26607	8.23869	5.88994	5.3248	6.50777
KANK4	-1.61445	-3.12357	-0.244623	-1.61445	-2.52573	-0.850971	-3.96332	-2.52573	-0.376878	-1.22418	-5	-1.22418	-5	-1.85151	-5	-2.79688	-1.40242	-2.3242	0.861201	-5	-5	-5	-5
KAZN	2.54772	3.14329	2.74232	2.74232	2.06509	2.18785	2.22732	2.18785	2.36189	2.67284	2.64027	2.64027	3.18961	3.27238	3.17157	2.85618	2.98805	3.07981	2.69036	-3.96332	1.63589	2.00202	-5
KCNAB2	1.09828	1.52888	1.30074	1.30074	1.54863	1.5734	1.61482	1.5734	1.4488	1.46995	1.17588	1.4488	0.208639	1.71145	1.74187	1.64074	1.84023	1.72666	1.60744	4.36487	0.943906	1.58515	5.11795
KCNQ4	-3.47377	-2.41912	-2.40795	-2.41912	-2.12026	-1.66601	-5	-2.12026	-2.91877	-3.57555	-2.65926	-2.91877	0.362558	-2.45341	-1.6399	-3.50656	-5	-2.97998	-5	-0.846298	-3.86323	-3.86323	-1.30195
KDM1A	4.27185	4.37946	4.28315	4.28315	4.24095	4.28663	4.30781	4.28663	4.18113	4.18865	4.36358	4.18865	4.60341	3.90036	4.00753	4.0371	4.04489	4.02232	4.07757	2.96918	4.26907	3.84027	3.03144
KDM4A	2.91007	3.01165	3.03659	3.01165	3.03582	3.00494	3.20632	3.03582	3.02578	3.0312	3.14618	3.0312	3.10736	2.89724	2.9371	2.86756	2.90241	2.89982	2.89994	2.39197	2.86209	2.89071	2.23356
KDM4A-AS1	-0.972861	-0.789658	-1.50058	-0.972861	-1.41469	-0.74866	-1.231	-1.231	-2.67365	-1.96611	-5	-2.67365	-1.30933	-2.59027	-2.81341	-1.46102	-2.01741	-2.30384	-0.727739	-2.37516	-0.791863	-1.32051	-5
KHDRBS1	5.19521	5.16923	4.98675	5.16923	5.03259	5.09118	5.14053	5.09118	4.94794	4.8749	5.04668	4.94794	5.0985	4.56183	4.77436	4.78195	4.83988	4.77815	5.20579	4.67073	5.38746	4.82986	4.93779
KIAA0319L	2.95152	2.87886	2.94386	2.94386	2.51995	2.58822	2.67208	2.58822	2.86391	2.88424	2.9427	2.88424	2.76064	2.66521	2.82322	2.60948	2.76883	2.71702	2.69199	3.2049	2.99448	3.14978	2.28126
KIAA0494	3.48542	3.44639	3.45018	3.45018	3.47945	3.4621	3.48084	3.47945	3.27579	3.42416	3.3448	3.3448	3.28504	3.38865	3.62041	3.47776	3.63249	3.54909	3.70885	2.90203	3.53832	3.32241	2.87
KIAA0494-AS1	-5	-5	-5	-5	-5	-5	-5	-5	-5	-5	-5	-5	-5	-5	-5	-5	-5	-5	-5	-5	-5	-5	-5
KIAA0754	2.29737	2.65648	2.4372	2.4372	2.57574	2.2243	2.1686	2.2243	2.28707	2.15385	2.64887	2.28707	2.15409	1.43294	1.53773	2.04692	1.76764	1.65268	1.59939	-0.404965	1.15152	1.0709	-0.891598
KIAA1107	-0.199671	0.0158733	-0.287682	-0.199671	-1.06711	-0.825536	-0.502527	-0.825536	-0.60148	0.180653	-0.400478	-0.400478	-0.999672	0.686123	0.133656	-0.0833816	0.337186	0.235421	-0.832409	0.971536	-0.70522	0.19967	-2.05573
KIAA1522	2.32679	2.74438	2.62821	2.62821	2.26416	2.25444	2.24918	2.25444	2.55916	2.2357	2.99938	2.55916	3.65839	2.29365	2.17827	2.13061	2.06547	2.15444	2.63799	-0.41855	2.8272	1.50563	1.20896
KIAA1751	-5	-5	-5	-5	-5	-5	-5	-5	-5	-5	-5	-5	-5	-5	-5	-5	-5	-5	-5	-5	-5	-5	-5
KIAA2013	4.08957	4.13582	4.02271	4.08957	3.94793	4.11112	4.07904	4.07904	4.10332	3.86474	3.91665	3.91665	4.32667	3.9924	4.0308	4.03581	4.11218	4.03331	4.44209	2.75455	4.39158	4.0491	3.69553
KIF17	-3.47377	-2.19823	-2.12863	-2.19823	-1.16475	-2.51331	-0.980829	-1.16475	-1.41882	-1.77786	-0.650088	-1.41882	0.564745	-2.8647	-1.77786	-2.81341	-2.93746	-2.83906	1.19846	-5	-2.08747	-2.04794	-3.01593
KIF1B	3.06129	3.31814	3.03961	3.06129	2.87469	2.79673	2.78353	2.79673	2.93916	2.97241	3.18068	2.97241	3.25567	2.57991	2.80427	2.84252	2.99127	2.8234	2.99047	0.839842	2.48699	2.54584	1.83082
KIF2C	3.32327	3.68372	3.00702	3.32327	3.27963	3.45903	3.48358	3.45903	2.88195	1.99129	2.9329	2.88195	3.14682	1.75717	2.45256	2.48757	2.96362	2.47006	4.03772	-0.0758017	3.4777	2.58761	-3.50656
KLF17	-0.468405	-0.181522	0.149282	-0.181522	-0.443167	-0.473209	-0.216913	-0.443167	-0.198451	-0.606969	-1.42296	-0.606969	-2.78062	0.247641	0.0852598	-0.036664	-0.149661	0.0242979	-3.68888	-5	-3.77226	-1.62964	-5
KLHDC7A	-5	-5	-5	-5	-5	-5	-5	-5	-5	-3.86323	-5	-5	-5	-5	-5	-5	-5	-5	-5	-5	-5	-5	-5
KLHL17	1.33447	1.79525	1.01269	1.33447	1.04907	1.16159	1.19816	1.16159	1.2873	1.14071	1.43055	1.2873	2.201	1.40512	1.41391	1.14327	1.29006	1.34759	2.35118	2.04057	1.77309	1.12396	1.44621
KLHL21	3.65437	3.52504	3.72865	3.65437	3.14445	2.86653	3.08662	3.08662	3.79997	3.73381	3.65403	3.73381	3.59838	3.23514	3.41786	3.37714	3.27386	3.3255	3.48035	2.64908	3.14351	3.80526	3.76533
KNCN	-5	-5	-5	-5	-5	-5	-5	-5	-5	-5	-5	-5	-5	-5	-5	-5	-5	-5	-5	-5	-5	-5	-5
KPNA6	3.39786	3.53779	3.33801	3.39786	3.21904	3.29209	3.24064	3.24064	3.37957	3.23852	3.43237	3.37957	3.43363	3.03361	3.21036	3.23695	3.26717	3.22366	3.49675	3.07329	3.0249	2.97925	2.89757
KTI12	3.17467	3.0763	3.07422	3.0763	3.1445	3.13131	3.07316	3.13131	2.93805	2.91251	3.09027	2.93805	3.10279	2.89259	3.02529	2.9372	3.07098	2.98125	3.30575	3.0639	2.81911	3.11631	2.69753
L1TD1	-3.50656	-5	-5	-5	-0.514165	-1.64507	-0.102033	-0.514165	-5	-5	-5	-5	0.687129	-5	-5	-5	-5	-5	-0.616186	-3.91202	-5	-1.88387	-3.7297
LACTBL1	-5	-5	-5	-5	-5	-5	-5	-5	-5	-5	-5	-5	-5	-5	-5	-5	-5	-5	-5	-5	-5	-5	-5
LAPTM5	2.13144	1.61562	2.45169	2.13144	-0.923819	-0.194799	-1.55117	-0.923819	0.332177	0.677018	1.85223	0.677018	0.769182	0.416735	0.517006	1.76096	-0.832409	0.466871	0.55446	6.84505	4.94096	-2.17156	8.24288
LCK	-5	-5	-5	-5	-5	-5	-5	-5	-3.03655	-5	-5	-5	-3.01593	-2.95651	-5	-5	-2.35388	-3.97826	-5	5.51732	-5	-5	0.935309
LDLRAD1	-5	-5	-5	-5	-5	-5	-5	-5	-5	-5	-5	-5	-5	-5	-5	-5	-5	-5	-5	-5	-5	-5	-5
LDLRAD2	-2.78062	-3.10109	-2.3969	-2.78062	-1.30564	-3.57555	-3.50656	-3.50656	-3.61192	-1.15836	-2.64508	-2.64508	-3.61192	-1.76026	-1.76609	-3.50656	-2.51331	-2.1397	-5	-1.94491	-2.24432	-3.81671	-1.38629
LDLRAP1	3.22633	3.22167	3.09027	3.22167	2.78889	3.10221	2.99858	2.99858	3.48618	3.23451	3.2484	3.2484	3.12606	3.62167	3.76073	3.55191	3.64213	3.6319	2.93226	4.11704	3.15231	2.62857	1.37675
LEPR	4.03298	4.09692	4.27991	4.09692	2.05168	1.21876	1.91471	1.91471	2.80512	2.82767	2.27665	2.80512	3.26458	3.26709	2.81175	2.15385	1.97297	2.4828	1.64808	0.0440169	2.55459	1.82889	0.211071
LEPRE1	5.27375	5.08007	5.44635	5.27375	5.39964	5.61473	5.26591	5.39964	5.59543	5.76021	5.47293	5.59543	5.27003	5.43954	5.3373	5.40706	5.10429	5.37218	4.80741	2.31075	4.45551	4.39651	1.88099
LEPROT	4.37355	4.15813	4.46335	4.37355	3.88494	3.77739	3.65906	3.77739	4.37836	4.25942	4.25594	4.25942	4.44705	4.38039	4.30564	4.33009	4.16076	4.31787	4.14067	2.56626	4.07477	4.06454	4.14743
LHX8	-5	-5	-5	-5	-2.7181	-1.54646	-2.53831	-2.53831	-5	-5	-5	-5	1.32681	-5	-5	-5	-5	-5	-5	-5	-5	-5	-5
LIN28A	-5	-5	-5	-5	-5	-5	-5	-5	-5	-5	-5	-5	-0.723606	-5	-5	-5	-5	-5	-5	-5	-5	-5	-5
LINC00115	-0.298406	-1.13631	0.0535408	-0.298406	-0.356675	-0.398986	-0.176737	-0.356675	-0.245901	0.00299551	-1.4065	-0.245901	-0.0439519	-0.872274	-0.504181	-0.435409	-0.740239	-0.62221	-0.0844692	2.46402	-0.242072	-0.646264	0.658556
LINC00337	-2.33304	-5	-1.66601	-2.33304	-2.56395	-2.45341	-5	-2.56395	-5	-5	-5	-5	-5	-1.66073	-5	-5	-2.4651	-3.73255	-1.29463	-2.84731	-5	-2.68825	-5
LINC00339	2.7236	2.42232	2.10462	2.42232	2.19789	1.92629	2.2342	2.19789	2.4379	2.00337	2.24379	2.24379	2.35328	3.16585	2.54577	2.92665	2.75053	2.83859	2.69456	2.73424	3.21008	2.95246	1.32015
LINC00466	-5	-5	-5	-5	-5	-5	-5	-5	-5	-5	-5	-5	-5	-5	-5	-5	-5	-5	-5	-5	-5	-5	-5
LMO4	2.96579	3.10589	3.116	3.10589	3.40273	3.00256	2.81774	3.00256	3.84456	3.69322	3.29198	3.69322	2.36528	4.16603	3.93549	3.68125	4.02639	3.98094	3.24267	1.43318	2.43195	3.74967	2.41216
LOC100127947	-0.429246	-0.827822	-0.359536	-0.429246	0.281412	0.527683	0.495915	0.495915	-1.32803	-0.608806	0.0880109	-0.608806	0.841998	-0.373966	0.444045	0.515216	-0.388608	0.0350391	1.10691	-0.0460439	-0.738145	0.153579	-1.66073
LOC100128071	-0.802962	0.466247	0.310422	0.310422	-0.978166	-5	-0.102033	-0.978166	0.657002	-0.204567	0.0573251	0.0573251	1.00026	1.49313	0.0852598	0.869618	0.495306	0.682462	-0.397497	2.78513	-0.0822952	0.455524	1.68008
LOC100128787	-5	-5	-5	-5	-5	-5	-5	-5	-5	-5	-5	-5	-5	-5	-5	-5	-5	-5	-5	-5	-5	-5	-5
LOC100129046	-5	-5	-5	-5	-5	-5	-5	-5	-5	-5	-5	-5	-5	-5	-5	-5	-5	-5	-5	-2.40795	-5	-5	-5
LOC100129476	-5	-5	-5	-5	-5	-5	-5	-5	-5	-5	-5	-5	-5	-5	-5	-5	-5	-5	-5	-5	-5	-5	-5
LOC100129534	-1.35093	-1.18744	-2.29263	-1.35093	-1.40242	-3.07911	-1.39837	-1.40242	-0.994252	-0.738145	-1.43548	-0.994252	-1.69282	-1.61445	-0.791863	-0.47965	-0.794073	-0.792968	-0.807436	0.129272	-1.16155	-0.0171462	-2.07944
LOC100129620	-5	-5	-5	-5	-5	-5	-5	-5	-5	-5	-5	-5	-5	-5	-5	-5	-5	-5	-5	-5	-5	-5	-5
LOC100129924	-2.01741	-5	-5	-5	-5	-5	-5	-5	-5	-5	-5	-5	-5	-5	-5	-5	-5	-5	-5	-5	-5	-5	-5
LOC100130071	-5	-5	-5	-5	-5	-5	-5	-5	-5	-5	-5	-5	-5	-5	-5	-5	-5	-5	-5	-5	-5	-5	-5
LOC100130417	-5	-1.19073	-5	-5	-5	-1.02722	-5	-5	-5	-5	0.63074	-5	-5	-5	-5	-5	-5	-5	-0.527633	-5	-5	-5	-5
LOC100130557	-2.55105	-2.41912	-1.8579	-2.41912	-1.80789	-2.64508	-1.44392	-1.80789	-0.996959	-1.3548	-1.49165	-1.3548	-1.26231	-2.52573	-5	-2.50104	-2.23493	-2.51338	-0.738145	0.671924	-1.24133	-2.47694	0.390013
LOC100131060	-5	-5	-5	-5	-5	-1.46102	-2.08747	-2.08747	-5	-2.11196	-5	-5	-5	-2.05573	-1.56065	-5	-2.32279	-2.18926	-5	-1.15201	-2.43042	-2.37516	-5
LOC100131564	-1.3548	-1.09661	-0.908819	-1.09661	-1.15518	-1.44392	-1.04697	-1.15518	-1.02165	-0.659712	-1.32803	-1.02165	-0.462035	-0.785262	-0.74444	-1.08176	-0.3439	-0.764851	-0.755023	2.49172	-1.06711	0.271553	1.29801
LOC100132240	-5	-0.832409	-1.67665	-1.67665	-1.8579	-1.77196	-0.0736465	-1.77196	-1.73161	-5	-5	-5	-1.77196	-5	-1.18417	-0.923819	-1.77196	-1.47806	-5	-0.331286	-0.697155	-5	-1.91054
LOC100132287	-2.15417	-5	-5	-5	-5	-5	-5	-5	-1.03846	-5	-5	-5	1.1135	-5	-1.48722	-5	-2.15417	-3.57708	-2.53831	0.19721	-1.03564	-0.759287	0.260054
LOC100133301	-5	-5	-5	-5	-5	-5	-5	-5	-5	-5	-5	-5	-5	-5	-5	-5	-5	-5	-5	-5	-5	-5	-5
LOC100133331	-0.0120726	0.328584	0.498955	0.328584	0.305276	-0.0429075	-0.38126	-0.0429075	-0.0294288	0.255417	-0.420071	-0.0294288	1.01051	0.385942	0.0825012	0.791634	0.451076	0.418509	1.02389	2.95068	0.692147	0.80826	3.01195
LOC100133445	-5	-5	-5	-5	-5	-1.9805	-5	-5	-1.98777	-5	-5	-5	-5	-1.93794	-2.09557	-5	-1.29828	-2.01676	-2.17156	1.92891	-5	-5	0.223943
LOC100133612	-2.81341	-5	-5	-5	-5	-2.93746	-5	-5	-5	-5	-5	-5	-5	-5	-5	-5	-5	-5	-1.76026	-2.64508	-1.59949	-2.06357	-5
LOC100287934	-0.807436	-5	-2.06357	-2.06357	-1.98777	-1.91732	-1.97328	-1.97328	-2.00248	-5	-5	-5	-5	-5	-5	-0.349557	-5	-5	-5	-1.69282	-5	-1.50959	-1.10262
LOC100288069	-1.14256	0.220741	-0.57093	-0.57093	-0.251029	-0.586987	-0.470004	-0.470004	-0.271809	-0.188742	-1.07881	-0.271809	0.305276	-0.338274	-0.12443	-0.00904074	-0.665532	-0.231352	-0.581606	2.09211	0.0188218	-0.653926	1.87595
LOC100288646	-5	-5	-5	-5	-5	-1.6399	-5	-5	-1.59949	-5	-5	-5	-5	-5	-5	-5	-5	-5	-5	-1.9951	-5	-1.83885	-5
LOC100505768	-5	-5	-5	-5	-5	-5	-5	-5	-5	-5	-5	-5	-5	-5	-5	-5	-5	-5	-5	-5	-5	-5	-5
LOC100505840	-5	-5	-5	-5	-5	-5	-5	-5	-5	-5	-5	-5	-5	-5	-5	-5	-5	-5	-5	-5	-5	-5	-5
LOC100505887	-5	-5	-5	-5	-5	-5	-5	-5	-5	-5	-5	-5	-5	-5	-5	-5	-5	-5	-5	-5	-5	-5	-5
LOC100505940	-5	-0.785262	-5	-5	-5	-5	-5	-5	-5	-5	-1.45672	-5	0.237441	-0.918794	-1.82016	-5	-5	-3.41008	-0.555126	-5	-2.00248	-5	-5
LOC100506007	-5	-1.9805	-1.02722	-1.9805	-1.91054	-1.12701	-1.03846	-1.12701	-0.683197	-0.164875	-1.56542	-0.683197	-0.721547	-0.986177	-0.539568	0.282167	-0.721547	-0.630557	-0.964956	-0.215672	-5	-0.251029	-0.84397
LOC100506022	-1.73727	-0.41098	-0.65778	-0.65778	-0.0120726	-1.85151	-0.397497	-0.397497	-0.736055	-0.71744	-0.898942	-0.736055	0.0934903	-0.352398	-0.175545	-0.100926	-0.251029	-0.213287	-1.39433	-5	0.334327	0.402126	-5
LOC100506051	-0.365283	-0.169603	0.0870947	-0.169603	0.0554347	-0.858022	-1.14885	-0.858022	-0.28635	-0.994252	-1.31677	-0.994252	-0.157824	0.215918	-0.436956	-0.290352	-0.446287	-0.363654	-0.703198	-0.0345914	-0.486133	-0.251029	-5
LOC100506310	-5	-2.60369	-5	-5	-3.19418	-5	-5	-5	-5	-3.03655	-5	-5	-5	-1.28013	-0.444726	-0.443167	-0.621757	-0.533242	-2.59027	-5	-5	-3.32424	-5
LOC100506533	-5	-5	-5	-5	-5	-5	-5	-5	-5	-5	-5	-5	-5	-5	-5	-5	-5	-5	-5	-5	-5	-0.994252	-5
LOC100506730	0.512824	0.804689	0.855266	0.804689	0.350657	0.387301	0.506818	0.387301	0.363948	0.67039	0.631272	0.631272	0.957049	0.986936	0.730925	0.811819	0.814922	0.81337	1.16315	0.236652	0.157858	0.969642	-0.0779615
LOC100506801	-5	-5	-5	-5	-5	-5	-3.19418	-5	-5	-5	-5	-5	-5	-5	-5	-5	-5	-5	-5	1.26101	-5	-5	-5
LOC100506963	0.810041	0.80826	0.625938	0.80826	0.363948	1.05187	0.541161	0.541161	0.614645	0.430483	0.318454	0.430483	1.25191	1.09326	1.00759	0.994362	1.04416	1.02587	0.949339	0.681581	0.946238	0.856965	-1.27297
LOC100507564	-0.157824	0.113329	-0.869884	-0.157824	-0.382726	-0.746548	-0.335473	-0.382726	-0.390084	-0.372514	-5	-0.390084	-2.35388	-0.642454	-1.08471	-0.274437	-0.574476	-0.608465	-0.972861	-1.12701	-1.26231	-0.978166	-5
LOC100507634	-0.667479	-0.307885	-0.0387408	-0.307885	0.334327	-0.350977	0.300105	0.300105	-0.50916	-0.41098	-0.294371	-0.41098	-0.0130852	-0.650088	0.188138	-0.390084	-0.058689	-0.224387	-0.504181	1.44762	-0.002002	-0.378336	0.365337
LOC100507652	-5	-5	-5	-5	-5	-5	-5	-5	-5	-5	-5	-5	-5	-5	-5	-5	-5	-5	-5	-5	-5	-5	-5
LOC100507664	-5	-5	-5	-5	-5	-5	-5	-5	-5	-5	-5	-5	-5	-5	-5	-5	-5	-5	-5	-5	-5	-5	-5
LOC100996301	-5	-5	-5	-5	-5	-5	-5	-5	-5	-5	-5	-5	-5	-1.50508	-5	-1.42296	-5	-3.25254	-5	-5	-5	-5	-5
LOC100996496	1.45931	1.50652	2.14745	1.50652	1.33553	1.60764	2.09531	1.60764	2.20033	1.76285	2.35726	2.20033	2.28177	1.75924	1.63764	2.1811	1.33579	1.69844	2.01597	5.10276	2.34622	1.72811	4.22447
LOC100996511	-5	-1.84516	-1.59949	-1.84516	-5	-5	-0.884308	-5	-1.61949	-1.64507	-1.48722	-1.61949	-0.586987	-5	-5	-1.53712	-5	-5	-1.97328	-5	-2.04022	-1.94491	-5
LOC100996522	-5	-1.37437	-1.7487	-1.7487	-5	-5	-2.47694	-5	-2.24432	-2.50104	-2.28278	-2.28278	0.293416	-5	-5	-2.40795	-5	-5	-5	1.39401	-2.14558	-2.67365	2.36584
LOC100996570	-5	-2.25379	-5	-5	-5	-5	-5	-5	-5	-5	-5	-5	-5	-5	-5	-5	-5	-5	-1.62455	-5	-5	-2.31264	-5
LOC100996583	-5	-5	-5	-5	-5	-5	-5	-5	-5	-5	-5	-5	-5	-5	-5	-5	-5	-5	-5	1.53342	-5	-1.8708	-1.77196
LOC100996587	0.323532	-0.385662	-0.783072	-0.385662	-5	-5	-5	-5	0.762673	0.524137	0.755183	0.755183	0.725614	1.51973	1.42142	0.650761	0.723191	1.07231	-5	-5	-5	-5	-5
LOC100996592	-5	-5	-5	-5	-5	-5	-0.964956	-5	-1.03846	-5	-5	-5	-5	-5	-1.16475	-0.913794	-1.04412	-1.10444	-1.27654	-0.0429075	-5	-0.182722	-1.16475
LOC100996614	-3.44202	-3.7297	-1.26231	-3.44202	-5	-5	-5	-5	-1.74297	-3.50656	-2.19823	-2.19823	-3.54046	-2.74887	-5	-2.7181	-2.8647	-2.80679	-3.77226	-2.83022	-2.24432	-5	-5
LOC100996620	0.424614	-0.145026	-1.85151	-0.145026	-0.603306	0.239017	-0.71744	-0.603306	0.530628	-0.50916	0.0506931	0.0506931	-0.131248	-0.669431	-0.398986	0.161268	-0.53273	-0.465858	-0.0140989	1.08214	0.354172	-0.265268	-0.176737
LOC100996630	-5	-5	-5	-5	-5	-5	-5	-5	-5	-5	-5	-5	-5	-5	-5	-5	-5	-5	-5	-5	-5	-5	-5
LOC100996635	-5	-5	-5	-5	-5	-5	-5	-5	-5	-5	-5	-5	-5	-5	-5	-5	-5	-5	-5	-5	-5	-5	-5
LOC115110	-2.91877	-3.24419	-5	-3.24419	-5	-5	-1.87732	-5	-5	-1.90381	-5	-5	-5	-2.28278	-3.14656	-2.24432	-3.05761	-2.6702	-5	2.08169	-1.12393	-2.59027	0.0704585
LOC148413	1.95331	2.30098	2.34286	2.30098	2.26861	2.38564	2.41278	2.38564	2.28208	2.2681	2.20111	2.2681	2.00485	2.31026	2.33341	2.22678	2.42604	2.32183	2.18616	2.05975	2.43624	2.67408	0.689139
LOC149086	-5	-5	-5	-5	-5	-5	-5	-5	-5	-5	-5	-5	-5	-5	-5	-5	-5	-5	-5	-5	-5	-5	-5
LOC149351	-1.02722	-1.43129	-0.884308	-1.02722	-0.931404	-0.117658	-0.644357	-0.644357	-0.805197	-0.307885	-1.73161	-0.805197	-2.35388	-1.1178	-5	-0.825536	-0.567396	-0.971666	-2.20727	-1.61445	-5	-1.69827	-5
LOC254099	-5	-5	-5	-5	-5	-5	-5	-5	-5	-5	-5	-5	-5	-5	-5	-5	-5	-5	-5	-5	-5	-5	-5
LOC284551	-5	-5	-5	-5	-5	-5	-5	-5	-5	-5	-5	-5	-5	-5	-5	-5	-5	-5	-5	-5	-5	-5	-5
LOC284600	-2.32279	-2.63109	-1.83885	-2.32279	-2.97593	-2.84731	-3.47377	-2.97593	-1.05843	-1.10866	-3.29684	-1.10866	-3.54046	-1.27654	-1.16796	-2.04794	-1.77196	-1.52425	-0.0418642	-3.96332	-5	-2.68825	-5
LOC284632	-5	-5	-5	-5	-5	-5	-5	-5	-5	-5	-5	-5	-5	-5	-5	-5	-5	-5	-5	-5	-5	-5	-5
LOC284661	-5	-5	-5	-5	-5	-5	-5	-5	-5	-5	-5	-5	-5	-5	-5	-5	-5	-5	-5	-5	-5	-5	-5
LOC339442	-5	-5	-5	-5	-5	-5	-5	-5	-5	-5	-5	-5	-5	-5	-5	-5	-5	-5	-5	-5	-5	-5	-5
LOC339505	-5	-5	-5	-5	-5	-5	-5	-5	-5	-5	-5	-5	-5	-5	-5	-5	-5	-5	-2.52573	-5	-5	-5	-5
LOC339524	-0.209487	-0.0294288	0.0925792	-0.0294288	1.28398	0.871293	0.949726	0.949726	0.934131	-0.446287	-1.07294	-0.446287	-0.834711	2.24992	1.09961	1.26948	2.26322	1.7597	-5	-5	-1.41882	2.48474	-1.59949
LOC400743	-1.21402	-1.50058	-1.23443	-1.23443	-0.752897	-5	-5	-5	-5	-5	-1.07294	-5	-5	-5	-5	-5	-5	-5	-5	-5	-5	-5	-5
LOC400752	-0.71744	-1.86433	-1.9951	-1.86433	-1.10564	-0.834711	-1.10262	-1.10262	-2.08747	-2.74887	-2.52573	-2.52573	-2.78062	-1.08767	-1.28374	-0.867501	-1.69827	-1.18571	-0.800732	-0.473209	-1.27297	-1.91732	-5
LOC400756	-5	-5	-1.03846	-5	-2.29263	-2.24432	-5	-2.29263	-5	-5	-5	-5	-0.277072	-1.38629	-5	-5	-2.22562	-3.61281	-5	-5	-5	-5	-5
LOC402779	-5	-5	-5	-5	-5	-5	-5	-5	-5	-5	-5	-5	-5	-5	-5	-5	-5	-5	-5	-5	-5	-5	-5
LOC440563	-5	-2.51331	-5	-5	-5	-5	-5	-5	-5	-5	-5	-5	-5	-5	-5	-5	-5	-5	-5	-5	-5	-5	-5
LOC643837	1.46972	1.58391	1.51929	1.51929	0.893227	1.34807	1.30995	1.30995	1.38504	1.20087	1.22112	1.22112	1.28038	1.26243	1.335	1.23402	1.2499	1.25617	1.41949	1.82664	1.10988	1.4929	1.27787
LOC644083	-5	-5	-5	-5	-5	-5	-5	-5	-5	-5	-5	-5	-5	-5	-3.27017	-5	-5	-5	-5	-5	-5	-5	-5
LOC644961	-0.986177	-1.67665	-1.12086	-1.12086	-1.09362	-1.34323	-1.60445	-1.34323	0.394067	-1.06711	-0.733969	-0.733969	-1.09961	-1.38629	-1.80181	-0.949331	-1.35868	-1.37249	-1.1301	0.5579	-0.599657	-1.74297	-0.703198
LOC645359	-5	-5	-5	-5	-5	-5	-5	-5	-5	-2.35388	-5	-5	-5	-5	-5	-5	-5	-5	-5	-5	-5	-5	-5
LOC646471	-1.50959	-2.36446	-2.08747	-2.08747	-5	-5	-5	-5	-5	-3.54046	-5	-5	-5	-5	-3.68888	-3.44202	-3.57555	-3.63222	-3.77226	-3.96332	-5	-5	-3.68888
LOC646626	-0.562119	-0.154317	-1.66073	-0.562119	-0.229413	-5	-0.0608121	-0.229413	-1.7487	-1.03282	-5	-1.7487	-1.77196	-0.298406	-1.87732	-0.527633	-1.74297	-1.1353	-0.0130852	-1.06132	0.461845	0.580538	-0.0747235
LOC653160	-0.214432	-0.107585	-0.216913	-0.214432	0.127513	0.798408	0.168054	0.168054	0.423305	0.301585	-0.158996	0.301585	0.799307	0.812263	0.628609	0.45362	0.611395	0.620002	-0.519194	2.20893	0.204572	-0.285019	0.568717
LOC728431	1.30237	1.28232	1.20717	1.28232	1.01885	1.1036	0.193921	1.01885	1.27676	0.450438	1.48319	1.27676	1.75561	1.16907	1.07056	1.66771	0.177309	1.11981	0.814479	0.494086	1.28093	-0.0377019	-2.68825
LOC728716	-5	-5	-5	-5	-5	-5	-5	-5	-5	-5	-5	-5	-5	-5	-5	-5	-5	-5	-5	-5	-5	-5	-5
LOC729041	-1.24133	-1.03002	-1.67131	-1.24133	-0.266573	-0.850971	-0.60148	-0.60148	-1.06711	0.215111	-0.257476	-0.257476	-2.45341	-0.565634	-1.46102	-1.231	-1.77786	-1.34601	-5	1.77241	-2.04794	-1.9951	-1.8708
LOC729059	-5	-5	-5	-5	-5	-5	-5	-5	-5	-5	-5	-5	-5	-5	-5	-5	-5	-5	-5	-5	-5	-5	-5
LOC729574	-5	-5	-5	-5	-5	-5	-5	-5	-5	-5	-5	-5	-5	-5	-5	-5	-5	-5	-5	-5	-5	-5	-5
LOC729587	-5	-5	-5	-5	-5	-5	-5	-5	-5	-5	-5	-5	-5	-5	-5	-5	-5	-5	-5	-5	-5	-5	-5
LOC729737	-1.59949	-0.701179	-0.588787	-0.701179	-3.07911	-2.07147	-1.72037	-2.07147	-2.29263	-2.47694	-5	-2.47694	1.27704	-0.153151	-1.02722	0.0372958	-0.14387	-0.148511	-1.22078	2.38913	0.155293	-1.10866	4.52061
LOC729970	1.27759	1.2404	1.68769	1.27759	0.631804	0.676001	0.377066	0.631804	0.568151	0.502592	1.11449	0.568151	0.845439	1.11219	1.1112	0.942348	0.381172	1.02677	0.84501	-1.37042	0.436964	-0.382726	-5
LOC729987	0.0468836	-0.252315	-1.09064	-0.252315	-1.65548	-5	-1.47403	-1.65548	-1.1178	-0.853316	-2.74887	-1.1178	-1.17766	-2.81341	-5	-5	-1.87732	-3.90671	-1.84516	-5	-0.81871	-5	-5
LOC730081	-0.794073	-0.116534	0.0478373	-0.116534	0.107957	-0.0387408	-0.138113	-0.0387408	-0.621757	-0.181522	-1.73161	-0.621757	-0.911303	-0.546453	-0.32573	-0.0747235	-0.886732	-0.436091	-1.50959	-0.625489	0.216723	-0.83933	-1.0106
LPAR3	-5	-5	-5	-5	-2.8824	-5	-2.70306	-2.8824	-5	-2.05573	-5	-5	-5	-5	-5	-5	-5	-5	1.69175	-1.20731	-5	-2.32279	-5
LPHN2	3.44202	2.88753	2.93503	2.93503	3.26251	2.99853	3.25783	3.25783	2.6949	2.22603	2.41966	2.41966	2.06674	1.91427	2.0407	0.201307	2.854	1.97749	2.19789	-5	1.8096	4.45385	-5
LPPR4	-1.52786	-2.37516	-3.68888	-2.37516	-0.964956	-1.15518	-0.92887	-0.964956	-2.34341	-5	-0.549913	-2.34341	2.51438	-0.846298	-0.235722	-1.22758	1.10393	-0.54101	2.66424	-5	-2.97593	-5	-5
LPPR5	-5	-5	-5	-5	-5	-5	-3.35241	-5	-5	-5	-5	-5	-5	-5	-5	-5	-5	-5	-3.7297	-5	-5	-5	-5
LRP8	1.32282	1.40977	1.44668	1.40977	1.9902	1.91235	1.41245	1.91235	1.82664	1.41925	1.94233	1.82664	1.96935	1.25875	1.18265	1.35532	0.959733	1.2207	2.29344	1.47155	2.54341	1.7082	0.779325
LRRC38	-5	-5	-5	-5	-2.18926	-5	-5	-5	-5	-5	-5	-5	-5	-5	-5	-2.64508	-2.78062	-3.89031	-1.3823	-5	-5	-5	-5
LRRC39	-1.91054	-2.84731	-1.49165	-1.91054	-2.74887	-5	-2.56395	-2.74887	-5	-2.64508	-1.77196	-2.64508	-5	-2.51331	-2.07147	-2.51331	-2.67365	-2.51331	-1.32803	-0.05975	-1.90381	-0.874669	-1.45672
LRRC40	3.18743	3.40193	3.21088	3.21088	3.05739	3.24087	3.14721	3.14721	3.02626	3.19122	3.24941	3.19122	3.41691	2.59182	2.68608	2.83721	2.86574	2.76164	3.26125	2.20508	3.29521	2.72648	2.55622
LRRC41	4.50385	4.45511	4.41778	4.45511	4.45851	4.48432	4.54018	4.48432	4.45832	4.37601	4.42217	4.42217	4.43596	4.41025	4.46509	4.44607	4.59006	4.45558	4.49181	2.59077	4.23383	4.18437	2.43834
LRRC42	3.93562	3.88914	3.63677	3.88914	3.86466	3.92835	3.96028	3.92835	3.71705	3.63843	3.83693	3.71705	3.97457	3.51791	3.74528	3.69692	3.91208	3.7211	4.12136	1.59392	3.59739	3.43534	2.57604
LRRC47	3.65857	3.5955	3.48679	3.5955	3.59917	3.70846	3.64582	3.64582	3.55783	3.46483	3.53421	3.53421	3.68097	3.45306	3.58842	3.4642	3.54235	3.50328	3.88673	3.00444	3.79926	3.5908	3.30469
LRRC7	-3.27017	-5	-3.96332	-3.96332	-5	-4.07454	-3.24419	-4.07454	-5	-3.32424	-5	-5	-5	-5	-5	-5	-5	-5	-5	-1.76026	-5	-4.34281	-5
LRRC8B	0.0295588	-0.116534	-0.313342	-0.116534	-0.86275	-0.655851	-0.746548	-0.746548	0.0629748	0.00895974	0.0246926	0.0246926	0.0657877	-1.77196	-1.54178	-1.37042	-0.787458	-1.4561	-0.853316	1.68862	2.33853	1.50341	0.511625
LRRC8C	1.71001	2.16263	1.73783	1.73783	1.71632	1.82277	2.04031	1.82277	1.48229	1.37118	1.59473	1.48229	1.74292	1.40463	1.31828	1.70293	1.68695	1.54579	2.73261	3.33893	3.58269	1.85207	2.42277
LRRC8D	3.12724	3.23746	3.15628	3.15628	2.74013	2.98896	2.8237	2.8237	3.00405	2.88318	3.14376	3.00405	3.00647	2.47687	2.73929	3.15879	2.87588	2.80758	3.40701	2.7777	3.34463	2.83415	2.66959
LRRIQ3	-5	-2.40795	-1.78379	-2.40795	-5	-2.30259	-1.02722	-2.30259	-0.683197	-2.91877	-0.311975	-0.683197	-0.223144	-2.78062	-1.61445	-2.11196	-0.715393	-1.86321	-1.29463	-1.1332	-1.93102	-0.798508	-5
LSM10	4.11258	4.06783	3.83127	4.06783	3.90173	4.05901	4.06322	4.05901	3.86079	3.88218	3.95468	3.88218	4.35895	3.86943	3.92912	4.15233	3.9724	3.95076	4.22409	3.41108	4.20688	4.23631	3.93273
LURAP1	1.39078	1.62117	1.30318	1.39078	0.602128	1.20507	0.838113	0.838113	1.07329	1.38354	0.82242	1.07329	1.47201	1.2226	1.2748	1.48682	1.43151	1.35316	1.29171	-1.87732	1.2748	0.227932	-5
LUZP1	3.17379	3.38517	3.22811	3.22811	3.12825	3.03095	3.02267	3.03095	3.04381	3.20907	3.23124	3.20907	3.3041	2.78563	2.84764	2.8282	2.88569	2.83792	2.79887	2.26799	3.05414	2.22678	2.57916
LYPLA2	4.01595	4.00183	4.00137	4.00183	3.75244	3.75703	3.85336	3.75703	4.11209	3.97333	4.21776	4.11209	4.3296	3.54096	3.90153	3.68818	3.80497	3.74658	4.2765	3.55649	4.88883	3.95753	3.31007
LZIC	3.00186	3.04885	2.59496	3.00186	3.07491	3.10113	3.06133	3.07491	2.61834	2.77913	2.85019	2.77913	2.83756	2.61791	2.88737	2.83156	3.01377	2.85947	3.21739	2.46317	3.02524	2.99938	2.38297
MACF1	3.19532	3.34657	3.39899	3.34657	3.18441	2.95246	3.12333	3.12333	3.18026	3.21531	3.58068	3.21531	3.52356	2.78809	2.77209	2.97487	2.84112	2.81461	3.27367	3.62498	3.33709	2.57124	1.87518
MAD2L2	3.97764	4.13294	3.62993	3.97764	3.84325	3.91046	4.0246	3.91046	3.49362	3.43218	3.58174	3.49362	4.02167	3.6562	3.76478	3.72381	3.95284	3.74429	4.4154	3.3873	4.0119	3.78728	4.26268
MAGOH	3.89296	4.13747	3.90345	3.90345	4.12555	4.10535	4.1637	4.12555	3.83954	3.722	4.07487	3.83954	4.0015	3.81264	3.84162	3.64801	3.76843	3.79054	4.23325	3.8993	4.46814	3.5681	3.92464
MAN1C1	0.360468	-0.874669	-0.0932124	-0.0932124	0.708528	0.914289	1.70457	0.914289	-0.921303	0.530628	-5	-0.921303	-0.384193	2.92144	2.74951	2.09531	1.84814	2.42241	-0.541285	3.25763	1.99157	3.11009	1.07841
MANEAL	-0.729811	-0.800732	-0.271809	-0.729811	-0.949331	-0.719491	-1.66601	-0.949331	-1.46102	-0.830113	0.0925792	-0.830113	-0.957113	-0.681219	-0.426178	-1.51413	-0.108699	-0.553698	0.165514	-1.34323	-0.0429075	-0.0502412	-5
MAP3K6	3.10835	2.90542	3.18817	3.10835	2.92477	2.99773	2.80657	2.92477	3.15295	2.96362	3.1087	3.1087	2.73333	3.3486	3.34519	3.46702	3.26132	3.3469	2.99773	0.737642	2.473	2.84596	0.915891
MAP7D1	5.0059	5.10802	5.1125	5.10802	4.9116	4.96823	4.93031	4.93031	5.04634	5.06501	5.20572	5.06501	5.04744	4.65589	4.77961	4.8397	4.75743	4.76852	4.92161	4.30787	4.59682	4.31613	5.43381
MARCKSL1	4.34688	4.69584	4.84006	4.69584	3.7104	3.69794	3.19204	3.69794	4.77216	4.90425	4.73978	4.77216	5.41348	4.04305	3.58593	4.15436	3.95623	3.99964	4.52515	3.54855	5.8735	4.35993	5.1938
MASP2	-5	-5	-1.47403	-5	-5	-5	-5	-5	-5	-5	-5	-5	-5	-5	-5	-5	-5	-5	-5	-2.04022	-5	-5	-5
MAST2	2.94017	3.20421	3.20083	3.20083	3.00652	3.06717	3.11813	3.06717	3.05273	3.00875	3.20959	3.05273	2.95948	2.82968	2.6718	2.91506	2.81547	2.82257	3.06133	0.980204	2.64476	2.55777	1.01523
MATN1	-5	-3.17009	-2.48891	-3.17009	-5	-2.57702	-3.61192	-3.61192	-3.64966	-3.64966	-5	-3.64966	-5	-3.57555	-5	-2.17156	-2.99573	-3.28564	-5	-0.972861	-5	-2.52573	-3.77226
MATN1-AS1	-2.09557	-1.02722	-1.42712	-1.42712	-1.22758	-0.711311	-0.761426	-0.761426	-1.52786	-1.08471	-1.5559	-1.52786	-1.30564	-0.549913	-1.23443	-0.500875	-0.522561	-0.536237	-1.50058	2.66256	-0.774357	-0.306525	-0.522561
MCOLN2	-5	-1.45672	-2.57702	-2.57702	-5	-2.67365	-1.47403	-2.67365	-0.376878	-1.53712	-0.92887	-0.92887	-3.38139	-1.83885	-5	-5	-5	-5	0.514618	2.32893	-0.683197	-0.967584	0.200489
MCOLN3	-0.996959	-1.08471	-1.18417	-1.08471	-2.18926	-5	-2.34341	-2.34341	0.270027	-0.0921153	-0.515838	-0.0921153	-5	-1.89712	-3.24419	-5	-1.60944	-2.57066	0.912684	0.625938	-5	0.95628	-5
MDS2	-5	-5	-5	-5	-5	-5	-5	-5	-5	-5	-5	-5	-5	-5	-5	-5	-5	-5	-5	0.82154	-5	-5	-5
MEAF6	2.71767	2.73144	2.5563	2.71767	2.45333	2.48341	2.64901	2.48341	2.41556	2.52805	2.59182	2.52805	2.52924	2.57322	2.62227	2.66931	2.74817	2.64579	2.92949	2.85497	2.82233	2.75703	2.66827
MECR	2.58784	2.65549	2.55645	2.58784	2.65289	2.74612	2.64646	2.65289	2.63713	2.62315	2.6122	2.62315	2.53576	2.44651	2.30906	2.57619	2.54804	2.49728	2.66124	1.4488	2.78772	2.87362	-0.125563
MED18	2.74759	2.86676	2.77901	2.77901	2.64198	2.80391	2.69219	2.69219	2.67442	2.60232	2.59129	2.60232	2.7367	2.66917	2.81589	2.70491	2.76172	2.73331	3.05941	0.534737	2.69564	2.93253	0.770108
MED8	4.31438	4.29903	4.41994	4.31438	4.58133	4.55022	4.59981	4.58133	4.44012	4.33586	4.45745	4.44012	4.39663	4.18932	4.34725	4.25257	4.27568	4.26413	4.27365	2.19221	3.94747	4.04973	3.08817
MEGF6	3.03211	3.25802	3.52615	3.25802	2.91126	2.96455	2.6524	2.91126	2.84995	2.74541	3.35281	2.84995	3.987	3.30711	3.28736	3.78535	3.45635	3.38173	2.2358	3.27469	2.64348	-0.0672087	1.00613
MFAP2	6.0398	5.37815	5.99693	5.99693	5.71235	5.91385	5.61039	5.71235	5.77453	6.25253	6.0273	6.0273	4.6549	5.93221	5.73377	6.09373	5.62384	5.83299	4.86401	-1.93794	4.52469	4.89228	-5
MFN2	3.94992	4.07324	3.88998	3.94992	3.88943	3.89861	3.93753	3.89861	3.81958	3.73531	3.89164	3.81958	4.05486	3.5455	3.65216	3.59619	3.76949	3.62418	4.18747	2.80063	3.72214	3.66405	3.71822
MFSD2A	2.11372	2.26312	1.85458	2.11372	1.45954	1.5332	1.49358	1.49358	2.05528	1.3284	1.61263	1.61263	2.45247	1.03532	1.17619	1.36456	1.17248	1.17434	1.61522	-1.05555	1.4947	1.58596	3.42064
MGC27382	-5	-5	-5	-5	-5	-5	-5	-5	-5	-5	-5	-5	-5	-0.820981	-1.76026	-5	-5	-3.38013	-5	-5	-2.64508	-5	-5
MIB2	2.65077	2.66834	2.78797	2.66834	2.43615	2.63016	2.48599	2.48599	2.91463	2.89983	2.72465	2.89983	2.15316	2.95366	2.87317	2.98634	2.70035	2.91341	2.51163	2.91154	2.497	2.55373	2.74457
MIER1	3.37564	3.34463	3.25848	3.34463	3.25967	3.14905	3.182	3.182	3.14755	3.22855	3.49711	3.22855	3.31419	3.06297	3.16125	3.13797	3.13658	3.13727	2.96913	3.91951	2.96944	2.62792	3.81119
MIIP	2.67903	2.72018	2.82037	2.72018	2.62111	2.9274	2.64091	2.64091	2.6417	2.65479	2.55366	2.6417	2.97021	2.25947	2.36715	2.43115	2.4757	2.39915	2.97808	3.1187	3.10108	2.31866	3.80136
MINOS1	2.87306	2.78217	2.6727	2.78217	2.68383	3.00256	2.93874	2.93874	2.88687	2.74618	2.78735	2.78735	2.86077	2.92547	2.93402	2.84369	3.22091	2.92974	3.24902	1.96108	3.23207	3.16956	1.57774
MIR101-1	-5	-5	-5	-5	-5	-5	-5	-5	-5	-5	-5	-5	-5	-5	-5	-5	-5	-5	-5	-5	-5	-5	-5
MIR1256	-5	-5	-5	-5	-5	-5	-5	-5	-5	-5	-5	-5	-5	-5	-5	-5	-5	-5	-5	-5	-5	-5	-5
MIR1262	-5	-5	-5	-5	-5	-5	-5	-5	-5	-5	-5	-5	-5	-5	-5	-5	-5	-5	-5	-5	-5	-5	-5
MIR1273D	-5	-5	-5	-5	-5	-5	-5	-5	-5	-5	-5	-5	-5	-5	-5	-5	-5	-5	-5	-5	-5	-5	-5
MIR1273F	-5	-5	-5	-5	-5	-5	-5	-5	-5	-5	-5	-5	-5	-5	-5	-5	-5	-5	-5	-5	-5	-5	-5
MIR1273G	-5	-5	-5	-5	-5	-5	-5	-5	-5	-5	-5	-5	-5	-5	-5	-5	-5	-5	-5	-5	-5	-5	-5
MIR1290	-5	-5	-5	-5	-5	-5	-5	-5	-5	-5	-5	-5	-5	-5	-5	-5	-5	-5	-5	-5	-5	-5	-5
MIR1302-2	-5	-5	-5	-5	-5	-5	-5	-5	-5	-5	-5	-5	-5	-5	-5	-5	-5	-5	-5	-5	-5	-5	-5
MIR137	-5	-5	-5	-5	-5	-5	-5	-5	-5	-5	-5	-5	-5	-5	-5	-5	-5	-5	-5	-5	-5	-5	-5
MIR137HG	-0.776529	-0.449417	-1.17766	-0.776529	-0.83933	-1.27654	-1.01335	-1.01335	0.446607	-0.384193	0.459322	0.446607	-0.967584	-2.23493	-2.04794	-1.12701	-5	-2.14143	-0.36097	-5	-1.18417	-1.93794	-5
MIR186	-5	-5	-5	-5	-5	-5	-5	-5	-5	-5	-5	-5	-5	-5	-5	-5	-5	-5	-5	-5	-5	-5	-5
MIR1976	-5	-5	-5	-5	-5	-5	-5	-5	-5	-5	-5	-5	-5	-5	-5	-5	-5	-5	-5	-5	-5	-5	-5
MIR200A	-5	-5	-5	-5	-5	-5	-5	-5	-5	-5	-5	-5	-5	-5	-5	-5	-5	-5	-5	-5	-5	-5	-5
MIR200B	-5	-5	-5	-5	-5	-5	-5	-5	-5	-5	-5	-5	-5	-5	-5	-5	-5	-5	-5	-5	-5	-5	-5
MIR2682	-5	-5	-5	-5	-5	-5	-5	-5	-5	-5	-5	-5	-5	-5	-5	-5	-5	-5	-5	-5	-5	-5	-5
MIR30C1	-5	-5	-5	-5	-5	-5	-5	-5	-5	-5	-5	-5	-5	-5	-5	-5	-5	-5	-5	-5	-5	-5	-5
MIR30E	-5	-5	-5	-5	-5	-5	-5	-5	-5	-5	-5	-5	-5	-5	-5	-5	-5	-5	-5	-5	-5	-5	-5
MIR3115	-5	-5	-5	-5	-5	-5	-5	-5	-5	-5	-5	-5	-5	-5	-5	-5	-5	-5	-5	-5	-5	-5	-5
MIR3116-1	-5	-5	-5	-5	-5	-5	-5	-5	-5	-5	-5	-5	-5	-5	-5	-5	-5	-5	-5	-5	-5	-5	-5
MIR3116-2	-5	-5	-5	-5	-5	-5	-5	-5	-5	-5	-5	-5	-5	-5	-5	-5	-5	-5	-5	-5	-5	-5	-5
MIR3117	-5	-5	-5	-5	-5	-5	-5	-5	-5	-5	-5	-5	-5	-5	-5	-5	-5	-5	-5	-5	-5	-5	-5
MIR34A	-5	-5	-5	-5	-5	-5	-5	-5	-5	-5	-5	-5	-5	-5	-5	-5	-5	-5	-5	-5	-5	-5	-5
MIR3605	-5	-5	-5	-5	-5	-5	-5	-5	-5	-5	-5	-5	-5	-5	-5	-5	-5	-5	-5	-5	-5	-5	-5
MIR3659	-5	-5	-5	-5	-5	-5	-5	-5	-5	-5	-5	-5	-5	-5	-5	-5	-5	-5	-5	-5	-5	-5	-5
MIR3671	-5	-5	-5	-5	-5	-5	-5	-5	-5	-5	-5	-5	-5	-5	-5	-5	-5	-5	-5	-5	-5	-5	-5
MIR3675	-5	-5	-5	-5	-5	-5	-5	-5	-5	-5	-5	-5	-5	-5	-5	-5	-5	-5	-5	-5	-5	-5	-5
MIR378F	-5	-5	-5	-5	-5	-5	-5	-5	-5	-5	-5	-5	-5	-5	-5	-5	-5	-5	-5	-5	-5	-5	-5
MIR378G	-5	-5	-5	-5	-5	-5	-5	-5	-5	-5	-5	-5	-5	-5	-5	-5	-5	-5	-5	-5	-5	-5	-5
MIR3917	-5	-5	-5	-5	-5	-5	-5	-5	-5	-5	-5	-5	-5	-5	-5	-5	-5	-5	-5	-5	-5	-5	-5
MIR3972	-5	-5	-5	-5	-5	-5	-5	-5	-5	-5	-5	-5	-5	-5	-5	-5	-5	-5	-5	-5	-5	-5	-5
MIR4251	-5	-5	-5	-5	-5	-5	-5	-5	-5	-5	-5	-5	-5	-5	-5	-5	-5	-5	-5	-5	-5	-5	-5
MIR4252	-5	-5	-5	-5	-5	-5	-5	-5	-5	-5	-5	-5	-5	-5	-5	-5	-5	-5	-5	-5	-5	-5	-5
MIR4253	-5	-5	-5	-5	-5	-5	-5	-5	-5	-5	-5	-5	-5	-5	-5	-5	-5	-5	-5	-5	-5	-5	-5
MIR4254	-5	-5	-5	-5	-5	-5	-5	-5	-5	-5	-5	-5	-5	-5	-5	-5	-5	-5	-5	-5	-5	-5	-5
MIR4255	-5	-5	-5	-5	-5	-5	-5	-5	-5	-5	-5	-5	-5	-5	-5	-5	-5	-5	-5	-5	-5	-5	-5
MIR429	-5	-5	-5	-5	-5	-5	-5	-5	-5	-5	-5	-5	-5	-5	-5	-5	-5	-5	-5	-5	-5	-5	-5
MIR4417	-5	-5	-5	-5	-5	-5	-5	-5	-5	-5	-5	-5	-5	-5	-5	-5	-5	-5	-5	-5	-5	-5	-5
MIR4418	-5	-5	-5	-5	-5	-5	-5	-5	-5	-5	-5	-5	-5	-5	-5	-5	-5	-5	-5	-5	-5	-5	-5
MIR4419A	-5	-5	-5	-5	-5	-5	-5	-5	-5	-5	-5	-5	-5	-5	-5	-5	-5	-5	-5	-5	-5	-5	-5
MIR4420	-5	-5	-5	-5	-5	-5	-5	-5	-5	-5	-5	-5	-5	-5	-5	-5	-5	-5	-5	-5	-5	-5	-5
MIR4421	-5	-5	-5	-5	-5	-5	-5	-5	-5	-5	-5	-5	-5	-5	-5	-5	-5	-5	-5	-5	-5	-5	-5
MIR4422	-5	-5	-5	-5	-5	-5	-5	-5	-5	-5	-5	-5	-5	-5	-5	-5	-5	-5	-5	-5	-5	-5	-5
MIR4423	-5	-5	-5	-5	-5	-5	-5	-5	-5	-5	-5	-5	-5	-5	-5	-5	-5	-5	-5	-5	-5	-5	-5
MIR4425	-5	-5	-5	-5	-5	-5	-5	-5	-5	-5	-5	-5	-5	-5	-5	-5	-5	-5	-5	-5	-5	-5	-5
MIR4632	-5	-5	-5	-5	-5	-5	-5	-5	-5	-5	-5	-5	-5	-5	-5	-5	-5	-5	-5	-5	-5	-5	-5
MIR4684	-5	-5	-5	-5	-5	-5	-5	-5	-5	-5	-5	-5	-5	-5	-5	-5	-5	-5	-5	-5	-5	-5	-5
MIR4689	-5	-5	-5	-5	-5	-5	-5	-5	-5	-5	-5	-5	-5	-5	-5	-5	-5	-5	-5	-5	-5	-5	-5
MIR4695	-5	-5	-5	-5	-5	-5	-5	-5	-5	-5	-5	-5	-5	-5	-5	-5	-5	-5	-5	-5	-5	-5	-5
MIR4711	-5	-5	-5	-5	-5	-5	-5	-5	-5	-5	-5	-5	-5	-5	-5	-5	-5	-5	-5	-5	-5	-5	-5
MIR4781	-5	-5	-5	-5	-5	-5	-5	-5	-5	-5	-5	-5	-5	-5	-5	-5	-5	-5	-5	-5	-5	-5	-5
MIR4794	-5	-5	-5	-5	-5	-5	-5	-5	-5	-5	-5	-5	-5	-5	-5	-5	-5	-5	-5	-5	-5	-5	-5
MIR5095	-5	-5	-5	-5	-5	-5	-5	-5	-5	-5	-5	-5	-5	-5	-5	-5	-5	-5	-5	-5	-5	-5	-5
MIR551A	-5	-5	-5	-5	-5	-5	-5	-5	-5	-5	-5	-5	-5	-5	-5	-5	-5	-5	-5	-5	-5	-5	-5
MIR552	-5	-5	-5	-5	-5	-5	-5	-5	-5	-5	-5	-5	-5	-5	-5	-5	-5	-5	-5	-5	-5	-5	-5
MIR553	-5	-5	-5	-5	-5	-5	-5	-5	-5	-5	-5	-5	-5	-5	-5	-5	-5	-5	-5	-5	-5	-5	-5
MIR5581	-5	-5	-5	-5	-5	-5	-5	-5	-5	-5	-5	-5	-5	-5	-5	-5	-5	-5	-5	-5	-5	-5	-5
MIR5584	-5	-5	-5	-5	-5	-5	-5	-5	-5	-5	-5	-5	-5	-5	-5	-5	-5	-5	-5	-5	-5	-5	-5
MIR5585	-5	-5	-5	-5	-5	-5	-5	-5	-5	-5	-5	-5	-5	-5	-5	-5	-5	-5	-5	-5	-5	-5	-5
MIR5697	-5	-5	-5	-5	-5	-5	-5	-5	-5	-5	-5	-5	-5	-5	-5	-5	-5	-5	-5	-5	-5	-5	-5
MIR760	-5	-5	-5	-5	-5	-5	-5	-5	-5	-5	-5	-5	-5	-5	-5	-5	-5	-5	-5	-5	-5	-5	-5
MIR761	-5	-5	-5	-5	-5	-5	-5	-5	-5	-5	-5	-5	-5	-5	-5	-5	-5	-5	-5	-5	-5	-5	-5
MKNK1	2.48299	2.43221	2.59294	2.48299	2.48115	2.51041	2.40713	2.48115	2.52003	2.43458	2.51049	2.51049	2.52068	2.47435	2.47528	2.62344	2.51818	2.49673	2.5074	3.07828	2.73027	2.2064	3.64187
MKNK1-AS1	-5	-5	-5	-5	-5	-5	-5	-5	-5	-5	-5	-5	-5	-5	-5	-5	-5	-5	-5	-5	-5	-5	-5
MMACHC	1.37927	1.92658	1.36021	1.37927	1.75267	2.0853	1.79559	1.79559	1.5709	1.36098	1.5876	1.5709	1.67822	0.853564	1.17124	1.22407	1.52039	1.19766	1.85332	-1.19073	0.879627	1.55983	-1.88387
MMEL1	-5	-5	-5	-5	-5	-3.35241	-5	-5	-5	-3.29684	-3.07911	-3.29684	-3.35241	-3.27017	-5	-5	-3.35241	-4.1762	-5	-2.36446	-1.12701	-5	-2.05573
MMP23A	-5	0.0880109	-5	-5	-5	-5	-5	-5	-0.774357	-5	-0.103141	-0.774357	-5	-5	-5	-5	0.0944007	-5	-0.318829	-5	-5	0.0276152	-5
MMP23B	-0.273122	0.128393	0.415415	0.128393	2.38591	2.27727	1.80648	2.27727	0.826804	0.755652	0.995841	0.826804	1.92935	1.74589	1.24242	1.7499	0.409457	1.49416	-5	1.14645	-2.18037	-1.26231	0.00796817
MOB3C	2.10535	2.07166	2.26768	2.10535	2.18076	1.99497	2.16206	2.16206	2.08667	2.42913	2.0738	2.08667	1.65899	2.3529	2.19611	2.26041	2.24326	2.25183	2.00134	1.82083	2.02393	2.01477	1.14931
MORN1	-0.0314907	-0.121038	-0.0555127	-0.0555127	-0.95972	-0.846298	-0.0844692	-0.846298	-0.450986	-0.519194	-0.991553	-0.519194	0.24686	0.114221	-0.191161	-0.141564	0.349952	-0.0136712	0.0119286	0.489193	-0.486133	0.136278	-0.939048
MPL	-2.81341	-3.81671	-2.13707	-2.81341	-3.03655	-2.91877	-2.15417	-2.91877	-1.9951	-2.48891	-3.35241	-2.48891	-2.22562	-1.72597	-2.11196	-3.47377	-3.64966	-2.79287	-2.74887	-1.35868	-2.81341	-3.86323	-5
MRPL20	5.19297	5.22776	5.12921	5.19297	5.09183	5.07648	5.17499	5.09183	5.14677	4.96307	5.15316	5.14677	5.02598	4.87599	4.95828	4.96245	4.9579	4.95809	5.26257	3.65661	5.28989	5.01549	3.19749
MRPL37	4.93331	4.88805	5.07692	4.93331	4.87264	5.01461	4.97961	4.97961	4.87501	5.14938	4.88932	4.88932	4.92401	4.51913	4.75622	4.6449	4.78364	4.70056	5.03301	3.34343	5.06247	4.97058	3.73223
MRPS15	4.83266	4.84244	4.67394	4.83266	4.87651	4.99844	4.87803	4.87803	4.68369	4.67119	4.78015	4.68369	4.92289	4.50902	4.71225	4.52836	4.6713	4.59983	4.87456	4.22745	5.22156	4.91703	4.54853
MRTO4	3.74786	3.94127	3.54714	3.74786	3.86308	3.96418	3.92187	3.92187	3.49131	3.23238	3.61615	3.49131	4.2302	3.00122	3.21322	3.35582	3.62541	3.28452	4.12609	1.53169	4.20894	3.93927	1.44078
MSH4	-3.19418	-5	-5	-5	-5	-5	-5	-5	-5	-3.21888	-2.36446	-3.21888	-5	-3.10109	-5	-5	-5	-5	-3.54046	-2.21641	-2.51331	-5	-5
MST1L	-3.61192	-3.64966	-3.61192	-3.61192	-3.12357	-3.03655	-5	-3.12357	-2.99573	-3.68888	-5	-3.68888	-2.6173	-3.47377	-2.7181	-3.57555	-3.68888	-3.52466	-3.96332	-0.218156	-5	-1.66073	-1.53712
MST1P2	-5	-2.8647	-1.9951	-2.8647	-5	-3.19418	-1.74297	-3.19418	-5	-5	-5	-5	-3.19418	-1.78379	-1.51413	-3.10109	-1.27297	-1.64896	-1.78379	0.919486	-1.04129	-0.71744	-0.986177
MTF1	1.82841	2.07932	1.95061	1.95061	1.92527	1.86004	1.8297	1.86004	1.93658	1.88053	2.04213	1.93658	1.48569	1.69488	1.78825	1.76319	1.80894	1.77572	1.59595	1.22964	1.17958	1.52257	2.1423
MTF2	2.06102	2.31154	2.00404	2.06102	2.01597	2.18515	1.96851	2.01597	2.00526	1.94061	2.07994	2.00526	2.58791	1.84039	1.74414	1.87962	1.80286	1.82163	2.2	2.61491	2.62778	1.35119	2.18076
MTHFR	1.25047	1.03603	1.11383	1.11383	1.33553	1.23721	1.21135	1.23721	0.651283	0.78527	1.25505	0.78527	1.18387	2.05207	2.0027	2.18098	1.94491	2.02738	1.56381	2.2327	2.08654	2.01876	3.16116
MTMR9LP	0.897719	0.219938	1.26582	0.897719	1.05431	1.17	0.731887	1.05431	0.55446	0.819339	1.13847	0.819339	0.123102	2.02946	1.90925	2.45873	1.53794	1.96935	1.04204	-0.707246	2.38739	-0.192372	-3.14656
MTOR	2.66563	2.84159	2.70972	2.70972	2.76531	2.7391	2.71688	2.7391	2.60173	2.7023	2.82328	2.7023	2.92209	2.35537	2.44461	2.41081	2.54827	2.42771	2.67415	2.65148	2.70938	2.19978	1.57194
MTOR-AS1	-5	-5	-5	-5	-5	-5	-5	-5	-5	-5	-5	-5	-5	-5	-5	-5	-5	-5	-5	-5	-5	-5	-5
MUL1	3.30001	3.21836	3.26393	3.26393	3.01288	3.0174	2.93959	3.01288	3.22891	2.8834	3.09127	3.09127	3.09973	3.22788	3.35864	3.33669	3.59586	3.34767	3.79601	2.40577	3.64294	3.11954	3.46091
MUTYH	1.61919	1.9347	1.56653	1.61919	1.52714	1.89266	1.69727	1.69727	1.2706	1.26638	1.25732	1.26638	1.47659	1.78591	1.49962	1.41585	1.59696	1.54829	2.0609	2.28024	2.25654	1.88858	0.985817
MXRA8	6.775	6.75136	6.7827	6.775	6.85506	6.61913	6.65159	6.65159	6.78433	7.00105	6.93156	6.93156	5.9987	6.93429	6.94952	6.82592	6.9916	6.9419	6.556	-0.376878	0.75	5.86639	-5
MYCBP	2.72405	2.93002	2.55295	2.72405	2.87903	3.05532	2.92917	2.92917	2.69375	2.37015	2.86818	2.69375	2.82991	2.38564	2.78951	2.60113	2.64993	2.62553	2.78248	1.71506	2.95912	2.63884	1.38704
MYCL1	-1.07881	-1.24479	0.08158	-1.07881	0.390013	0.31627	-0.34249	0.31627	-0.0608121	-1.59455	-0.281038	-0.281038	-1.51868	0.75283	0.596636	1.20087	-0.145026	0.674733	-2.07944	-3.81671	0.225541	-3.68888	2.25413
MYOM3	-2.20727	-3.19418	-3.32424	-3.19418	-1.74297	-1.4065	-1.74297	-1.74297	-4.13517	-5	-5	-5	-2.16282	-1.08471	-1.82635	-1.04982	-0.800732	-1.06727	-5	-5	-4.42285	-3.24419	-5
MYSM1	1.62117	1.89567	1.83673	1.83673	1.73766	2.00768	1.7233	1.73766	1.86918	1.71901	2.13842	1.86918	1.81499	1.42959	1.57485	1.65077	1.72526	1.61281	1.88434	3.15154	1.95359	1.68325	2.62373
NADK	3.46254	3.48786	3.39064	3.46254	3.38307	3.48351	3.50805	3.48351	3.25698	3.31109	3.36263	3.31109	3.54006	3.50062	3.62151	3.59805	3.65948	3.60978	3.77274	2.68266	3.76459	3.59567	3.73895
NASP	3.90524	4.13443	3.47194	3.90524	3.80471	3.8784	4.0661	3.8784	3.44103	2.98639	3.50685	3.44103	4.00641	3.02461	3.23408	3.39047	3.54642	3.31228	4.24291	2.84625	4.69099	3.75366	2.85613
NBL1	4.82345	4.94701	5.26147	4.94701	4.01342	4.01113	3.8661	4.01113	4.87721	5.03502	4.55423	4.87721	3.86222	6.32237	5.65538	6.062	6.54456	6.19219	5.18791	2.51471	4.35953	5.08897	0.0998453
NBPF1	2.33583	2.81511	2.32435	2.33583	2.43475	2.42285	2.48557	2.43475	2.05297	2.03953	2.13013	2.05297	1.76576	2.63555	2.44435	2.43659	2.49716	2.47075	2.29536	2.0531	1.31721	1.7165	0.64238
NBPF3	1.13655	1.81352	0.0276152	1.13655	1.44762	1.41221	1.85207	1.44762	1.74414	1.56945	1.73959	1.73959	1.61184	0.871712	1.53601	1.17526	1.79658	1.35564	2.23324	1.22583	1.26807	1.72633	-1.72597
NCDN	3.53234	3.37215	3.49999	3.49999	3.51149	3.52406	3.63979	3.52406	3.37225	3.4026	3.5562	3.4026	3.32179	3.35501	3.41075	3.38344	3.53765	3.3971	3.46123	2.62901	2.6791	3.82227	0.128393
NCMAP	-5	-5	-5	-5	-5	-5	-5	-5	-5	-5	-5	-5	-5	-5	-5	-5	-5	-5	-5	-5	-5	-5	-5
NDUFS5	6.11032	6.10285	6.13264	6.11032	6.15011	6.01487	6.11791	6.11791	6.11649	6.31201	6.04614	6.11649	6.52537	5.98804	6.21972	5.9551	6.10651	6.04728	6.44385	5.75612	6.16321	6.061	5.1981
NECAP2	4.30166	4.2555	4.25747	4.25747	4.2987	4.18899	4.25038	4.25038	4.19455	4.19274	4.35814	4.19455	4.32819	4.10851	4.22052	4.21356	4.34117	4.21704	4.39314	4.09029	4.65095	4.14642	3.56832
NEGR1	3.65873	3.36041	3.3797	3.3797	2.63913	2.62561	2.83703	2.63913	3.36443	3.34155	2.85365	3.34155	3.09372	3.3307	3.1712	3.32031	3.6759	3.32551	3.33095	-1.04412	1.35609	2.34909	0.224742
NEGR1-IT1	-5	-5	-5	-5	-5	-5	-5	-5	-5	-5	-5	-5	-5	-5	-5	-5	-5	-5	-5	-5	-5	-5	-5
NEXN	3.67865	3.88736	3.94895	3.88736	3.69789	3.69441	3.73746	3.69789	3.84748	4.10777	4.23472	4.10777	4.87891	3.33474	3.50766	3.37926	3.45745	3.41836	4.09621	-1.83258	2.10084	4.02407	-2.06357
NEXN-AS1	-0.663588	-0.205795	-1.07587	-0.663588	-0.972861	-0.653926	-0.235722	-0.653926	-2.93746	-0.980829	-0.923819	-0.980829	-0.0779615	-0.572701	-0.586987	-0.636767	-0.881889	-0.611877	0.484276	-5	-1.16796	0.841998	-5
NFIA	1.07534	0.581098	0.494086	0.581098	1.83848	1.61661	1.87992	1.83848	0.892408	0.149282	0.338613	0.338613	0.846726	1.52844	1.5332	1.47682	1.68176	1.53082	0.410784	0.0563803	2.14768	2.17042	-0.224394
NFYC	3.46495	3.32601	3.14918	3.32601	3.28851	3.44212	3.35341	3.35341	3.0514	3.04533	3.09901	3.0514	3.45366	3.27113	3.27613	3.24855	3.316	3.27363	3.41704	3.14027	3.39404	3.09535	3.19487
NIPAL3	2.64674	2.64703	2.39735	2.64674	1.91427	2.07982	1.75734	1.91427	2.62489	2.32659	2.72681	2.62489	2.64993	2.75506	2.62677	2.73826	2.78149	2.74666	3.569	2.40991	2.01009	2.51325	-0.0523465
NKAIN1	-2.47694	-2.78062	-5	-2.78062	-2.01741	-3.29684	-2.52573	-2.52573	-3.29684	-2.56395	-1.64507	-2.56395	-1.68201	-0.565634	-1.20397	-0.860383	-0.996959	-0.928671	-1.89048	-5	-1.77786	-1.91732	-5
NMNAT1	2.03784	2.09408	1.92964	2.03784	1.95883	1.92687	2.05361	1.95883	1.87625	1.91913	2.02591	1.91913	2.0442	2.07982	2.12859	2.03719	1.99647	2.0585	2.08318	0.0353671	1.53191	1.94505	-0.693147
NOC2L	4.10425	4.24271	3.95224	4.10425	3.98891	4.2008	4.23263	4.2008	4.00475	3.73211	4.13355	4.00475	4.38335	3.56133	3.86583	3.88623	3.90454	3.87603	4.52379	3.48192	4.2905	4.11943	3.21764
NOL9	1.74484	1.78188	1.62077	1.74484	1.61641	1.80533	1.72312	1.72312	1.61721	1.40315	1.85739	1.61721	1.80138	1.15436	1.47064	1.35274	1.37851	1.36563	1.92804	2.35698	1.86872	1.47933	1.77648
NPHP4	1.4621	1.71973	1.55329	1.55329	1.73077	1.72402	1.62117	1.72402	1.54244	1.32229	1.46233	1.46233	1.1158	1.69873	1.48365	1.61602	1.63589	1.62595	1.362	1.73077	1.34521	1.78591	1.28675
NPPA	-5	-5	-5	-5	-5	-5	-5	-5	-5	-5	-5	-5	-5	-5	-5	-5	-5	-5	-5	-5	-5	-5	-5
NPPA-AS1	-2.14558	-5	-5	-5	-5	-0.846298	-0.92887	-0.92887	-1.41059	-5	-0.204567	-1.41059	-2.36446	-5	-2.31264	-1.3903	-2.09557	-2.2041	-2.41912	0.509825	0.281412	-0.802962	0.222343
NPPB	-5	-5	-5	-5	-5	-5	-5	-5	-5	-5	-5	-5	2.18785	-5	-5	-5	-5	-5	-5	-5	-5	-1.80181	-5
NR0B2	-5	-5	-5	-5	-5	-5	-5	-5	-5	-5	-5	-5	-5	-5	-5	-5	-5	-5	-5	-5	-5	-5	-5
NRD1	4.60598	4.59469	4.50956	4.59469	4.64999	4.61548	4.65965	4.64999	4.46427	4.39683	4.51671	4.46427	4.6287	4.12639	4.44688	4.29073	4.47167	4.36881	4.7597	4.0344	4.3157	4.37543	3.84921
NSUN4	1.77207	1.97325	1.90821	1.90821	1.7807	2.09223	1.97172	1.97172	1.92089	1.85332	2.14897	1.92089	2.24432	1.61323	1.72722	1.44809	1.81548	1.67023	1.91398	1.60302	2.26062	1.90494	1.82035
NT5C1A	-5	-5	-5	-5	-5	-5	-5	-5	-5	-5	-5	-5	-5	-5	-5	-5	-5	-5	-5	-2.67365	-5	-5	-2.37516
NUDC	4.62141	4.70682	4.46864	4.62141	4.54572	4.72841	4.68227	4.68227	4.50653	4.31654	4.51241	4.50653	4.93144	4.05102	4.27726	4.30205	4.33956	4.28966	4.95467	3.73648	5.19775	4.46177	3.35047
ODF2L	2.59883	2.57498	2.6407	2.59883	2.39498	2.48098	2.32386	2.39498	2.5542	1.9462	2.82743	2.5542	2.38931	2.10084	2.10181	2.32376	2.31757	2.20969	2.27829	3.28754	2.68621	2.13653	0.392718
OLFM3	-5	-5	-5	-5	-5	-5	-5	-5	-5	-5	-5	-5	-5	-5	-5	-5	-5	-5	-5	-5	-5	-5	-5
OMA1	1.99932	2.07279	1.84609	1.99932	2.3633	2.26934	2.49122	2.3633	1.98993	2.00727	2.08542	2.00727	2.28676	2.36368	2.50479	2.15524	2.39215	2.37792	2.35622	2.5573	1.58166	2.71556	0.903408
OPRD1	-5	-5	-5	-5	-5	-5	-5	-5	-5	-5	-5	-5	-5	-5	-5	-5	-5	-5	-5	-5	-5	-5	-5
OR4F16	-5	-5	-5	-5	-5	-5	-5	-5	-5	-5	-5	-5	-5	-5	-5	-5	-5	-5	-5	-5	-5	-5	-5
OR4F29	-5	-5	-5	-5	-5	-5	-5	-5	-5	-5	-5	-5	-5	-5	-5	-5	-5	-5	-5	-5	-5	-5	-5
OR4F5	-5	-5	-5	-5	-5	-5	-5	-5	-5	-5	-5	-5	-5	-5	-5	-5	-5	-5	-5	-5	-5	-5	-5
ORC1	1.84229	2.04988	1.263	1.84229	1.37902	1.90687	1.72917	1.72917	1.16534	0.268499	1.23198	1.16534	1.52104	0.10075	0.714419	1.01849	1.29637	0.866453	2.37276	0.307485	2.12178	1.31399	-0.481267
OSBPL9	3.36024	3.26412	3.45641	3.36024	3.56181	3.80404	3.57246	3.57246	3.39115	3.69324	3.59358	3.59358	4.03061	3.10306	3.14411	2.89674	3.18063	3.12359	3.65656	2.81223	3.68102	3.045	2.85365
OSCP1	2.1171	1.74222	1.94933	1.94933	1.64962	1.70019	1.9091	1.70019	1.93644	1.89492	1.8171	1.89492	1.62669	1.9088	2.19031	1.93123	2.16917	2.0502	1.17403	-1.93794	1.72704	2.0433	0.105261
OSTCP2	-5	-5	-5	-5	-5	-5	-5	-5	-5	-5	-5	-5	-5	-5	-5	-5	-5	-5	-5	-5	-5	-5	-5
OTUD3	1.21876	1.26073	1.09928	1.21876	1.09494	1.17557	1.17	1.17	1.24904	1.44668	1.21462	1.24904	1.70511	0.773805	0.987308	0.939617	0.920283	0.92995	1.5709	1.93845	0.966223	0.903813	1.39476
OXCT2	0.574927	1.11021	-0.541285	0.574927	1.45349	0.692147	1.63002	1.45349	-2.03256	1.33868	-5	-2.03256	0.218332	1.39674	1.13687	0.978326	0.891998	1.0576	1.16907	-1.75446	1.16938	0.27079	-0.245901
PABPC4	4.66043	4.59999	4.45176	4.59999	4.49919	4.44199	4.59841	4.49919	4.42182	4.45657	4.39137	4.42182	4.69273	4.55224	4.68097	4.6577	4.60391	4.6308	4.77715	4.7233	5.09807	5.39953	5.13818
PADI1	-0.746548	-1.10866	-1.1178	-1.10866	-5	-3.68888	-3.64966	-3.68888	-1.49611	-1.87732	-0.353822	-1.49611	-0.0565704	-2.91877	-3.12357	-2.8824	-3.01593	-2.96735	-2.12026	-5	-5	-5	-5
PADI2	-1.91054	-1.69827	-1.41882	-1.69827	-5	-3.81671	-3.7297	-3.81671	-2.41912	-2.3969	-1.48722	-2.3969	1.38904	-3.7297	-3.24419	-3.68888	-2.44185	-3.46654	-1.55117	-2.25379	-5	-5	2.40955
PADI3	-5	-2.99573	-1.61445	-2.99573	-2.91877	-5	-2.73337	-2.91877	-3.50656	-5	-2.55105	-3.50656	-2.3969	-5	-5	-5	-3.50656	-5	-5	-5	-3.77226	-5	-5
PADI4	-5	-5	-5	-5	-5	-5	-5	-5	-5	-5	-5	-5	-5	-5	-5	-5	-5	-5	-5	-0.625489	-5	-5	3.43347
PADI6	-5	-5	-5	-5	-5	-5	-5	-5	-5	-5	-5	-5	-5	-5	-5	-5	-5	-5	-5	-5	-5	-5	-5
PAFAH2	1.77529	1.83514	1.631	1.77529	1.35041	1.44126	1.40561	1.40561	1.73307	1.60864	1.82986	1.73307	2.01544	1.48342	1.52693	1.73395	1.8784	1.63044	2.08306	1.76866	1.61443	1.95203	0.20945
PALMD	-0.446287	-0.94675	0.65024	-0.446287	-1.32051	-0.983499	-1.9805	-1.32051	1.69983	0.592221	0.698632	0.698632	1.86377	1.68603	0.567017	1.07056	2.23173	1.37829	0.131028	-5	4.59974	-0.209487	-5
PANK4	2.51074	2.56986	2.29988	2.51074	2.13724	2.32415	2.39105	2.32415	2.34871	2.21561	2.48257	2.34871	2.87385	2.3263	2.24676	2.30098	2.4027	2.31364	2.82453	2.14873	2.53028	2.3905	1.38204
PAQR7	2.70898	2.64979	2.76311	2.70898	2.76795	2.77365	2.73274	2.76795	2.95324	2.68006	2.85486	2.85486	2.68866	2.72864	2.80771	2.73541	2.65063	2.73202	2.81109	0.82022	1.6567	2.365	2.91077
PARK7	5.94403	5.81449	5.77361	5.81449	5.92663	5.90641	5.92256	5.92256	5.86387	5.78047	5.81694	5.81694	5.89677	5.69682	5.86709	5.77096	5.84547	5.80821	5.92213	4.6613	5.84432	5.84887	4.65397
PARS2	0.828115	1.06815	0.805136	0.828115	0.694646	1.16096	0.625938	0.694646	0.816691	1.15468	0.762207	0.816691	1.08451	0.699129	0.621651	0.730925	0.977574	0.715027	1.41099	-1.61949	0.610309	1.15751	-5
PAX7	-5	-5	-5	-5	-5	-5	-5	-5	-5	-5	-5	-5	-5	-5	-5	-5	-5	-5	-5	-5	-5	-5	-5
PCSK9	0.739554	0.729479	0.86289	0.739554	3.12421	3.29372	2.57154	3.12421	-1.59949	-0.164875	0.909468	-0.164875	0.532391	1.63002	1.22024	1.81042	0.620576	1.42513	0.237441	-5	-1.72037	0.891998	-5
PDE4B	2.0963	1.74292	1.76182	1.76182	1.55646	0.144966	0.539996	0.539996	1.77952	2.32932	0.741461	1.77952	-0.0304592	2.62756	2.66222	3.34906	3.385	3.00564	2.75053	4.86121	3.52439	-0.495937	4.79264
PDIK1L	1.61303	1.58248	1.34885	1.58248	1.10094	1.21164	1.34234	1.21164	1.02209	1.07603	1.05361	1.05361	1.01704	1.06195	1.0571	1.17248	1.29527	1.11722	1.14835	1.48908	1.32069	0.738598	1.68232
PDPN	-0.0325232	0.552159	0.540579	0.540579	3.63703	2.98305	2.98987	2.98987	-5	-1.49165	-0.765718	-1.49165	-1.45672	4.96661	4.07477	4.39428	4.42966	4.41197	-0.373966	-5	-1.31677	2.27583	-5
PDZK1IP1	-5	-5	-5	-5	-5	-5	-5	-5	-1.98777	-5	-5	-5	-5	-1.91054	-5	-1.18417	-1.30933	-1.60994	-5	-1.69282	-1.15518	-1.51413	-5
PDZK1IP1-AS1	-1.45243	-1.74297	-1.47403	-1.47403	-1.6874	-5	-1.51868	-1.6874	-5	-5	-5	-5	-5	-0.778705	-5	-5	-5	-5	-5	-5	-5	-0.188742	-5
PEF1	4.42214	4.34295	4.2873	4.34295	4.39323	4.46779	4.35158	4.39323	4.32286	4.14972	4.27992	4.27992	4.63709	4.16604	4.38723	4.13726	4.30481	4.23543	4.51747	3.64975	4.62596	4.04566	3.4365
PER3	1.97658	1.78624	1.87656	1.87656	1.69268	1.95359	1.80747	1.80747	1.61144	2.04343	1.5734	1.61144	0.729479	2.02538	1.89627	2.14382	1.91176	1.96857	1.29445	1.075	0.278389	0.591114	-0.0512933
PEX10	3.05617	3.21302	3.17015	3.17015	3.14648	3.09213	3.10086	3.10086	3.0869	2.99803	3.04233	3.04233	2.97072	2.96553	3.2351	3.09856	3.21739	3.15798	3.27971	1.84166	3.2085	3.14824	1.74414
PEX14	3.05734	3.15555	2.97047	3.05734	2.87062	3.07019	3.03004	3.03004	2.90433	2.90071	2.93895	2.90433	3.10897	2.92708	2.84683	2.96202	2.99102	2.94455	3.28324	2.62118	3.12197	2.76241	1.94805
PGD	4.87411	5.20219	5.05812	5.05812	4.93754	4.91782	4.97675	4.93754	4.58675	5.043	4.89763	4.89763	5.39535	4.59057	4.864	4.86159	4.89039	4.86279	5.49626	3.07984	6.21143	5.07569	6.01816
PGM1	4.5189	4.49161	4.57102	4.5189	4.58905	4.59939	4.45973	4.58905	4.84243	4.61011	4.5644	4.61011	3.89823	4.70191	4.76079	4.87685	4.63888	4.73135	3.68112	2.10181	3.29828	4.20727	2.80735
PHACTR4	2.45985	2.87373	2.66354	2.66354	2.35004	2.40116	2.10621	2.35004	2.44191	2.54851	2.44833	2.44833	3.04037	2.53425	2.51479	2.43878	2.58844	2.52452	2.68307	2.29576	3.155	1.769	2.09371
PHC2	4.68015	4.61146	4.574	4.61146	4.238	4.11263	4.31574	4.238	4.61441	4.46726	4.53139	4.53139	4.76033	4.43454	4.32258	4.1904	4.36868	4.34563	4.59652	3.64584	4.63926	5.24797	5.23068
PHF13	3.18329	2.91864	2.92025	2.92025	2.64568	2.49395	2.82921	2.64568	2.7017	2.87119	2.84153	2.84153	2.67628	2.77146	2.86614	2.81127	2.72615	2.79137	2.87678	1.45442	2.47889	2.5356	2.28003
PIGK	3.65123	3.72702	3.47837	3.65123	3.78317	3.85195	3.71742	3.78317	3.62884	3.6785	3.55466	3.62884	3.30674	3.41894	3.58718	3.57263	3.67703	3.5799	3.86504	1.90241	3.10315	3.43221	1.19936
PIGV	1.98114	1.88008	1.93543	1.93543	2.04588	1.60704	1.76164	1.76164	2.02959	1.89341	1.76832	1.89341	1.9706	2.28503	2.09875	2.23087	2.05233	2.16481	2.32298	1.30887	1.70638	2.23922	0.543486
PIK3CD	1.06747	1.61522	1.33763	1.33763	1.89747	1.85567	1.96921	1.89747	1.60924	1.40487	2.03706	1.60924	2.89988	1.49268	1.36711	1.18998	1.21313	1.29012	1.94805	4.68268	1.2559	0.698135	3.74625
PIK3R3	1.11449	1.70293	1.21728	1.21728	-0.123298	-0.539568	-0.290352	-0.290352	1.98499	1.53708	1.85895	1.85895	2.21124	0.662172	0.654406	-0.0682788	0.19967	0.427038	1.57547	-1.65026	1.40463	-0.080126	-4.07454
PIN1P1	-5	-5	-5	-5	-5	-5	-5	-5	-5	-5	-5	-5	-5	-5	-5	-5	-5	-5	-5	-5	-5	-5	-5
PINK1	4.08451	4.1966	4.26799	4.1966	3.87855	4.11061	3.98819	3.98819	4.293	4.38141	4.43293	4.38141	3.92383	4.4978	4.69532	4.62659	4.52586	4.57622	4.39938	2.41323	3.74197	3.91699	2.66764
PITHD1	3.91671	4.02115	3.77506	3.91671	3.87405	3.94032	3.83205	3.87405	3.64793	3.77143	3.75682	3.75682	3.87147	3.67328	3.73285	3.68414	3.90199	3.7085	4.04342	4.15043	3.97804	3.67807	4.09035
PKN2	2.81595	3.09851	2.85968	2.85968	2.83468	2.93476	2.87192	2.87192	2.83556	2.76026	3.04386	2.83556	3.00746	2.71635	2.77764	2.67097	2.91327	2.74699	3.18515	2.9478	2.96995	2.87368	2.55978
PLA2G2A	-5	-5	-5	-5	-5	-5	-5	-5	-5	-1.97328	-5	-5	-2.00248	4.8671	2.00404	2.80318	3.98787	3.39553	-5	-5	-5	-5	-5
PLA2G2C	-5	-5	-5	-5	-5	-5	-5	-5	-5	-5	-5	-5	-5	-5	-5	-5	-5	-5	-5	-5	-5	-5	-5
PLA2G2D	-5	-5	-5	-5	-5	-5	-5	-5	-5	-5	-5	-5	-5	-5	-5	-5	-5	-5	-5	-5	-5	-5	-5
PLA2G2E	-5	-5	-5	-5	-5	-5	-5	-5	-5	-5	-5	-5	-5	-5	-5	-5	-5	-5	-5	-5	-5	-5	-5
PLA2G2F	-5	-5	-5	-5	-5	-5	-5	-5	-5	-5	-5	-5	-5	-5	-5	-5	-5	-5	-5	-5	-5	-5	-5
PLA2G5	1.99143	-1.68201	1.22289	1.22289	-0.363843	-0.59602	0.318454	-0.363843	0.45489	-2.17156	2.05348	0.45489	-5	-2.09557	-2.99573	-2.06357	-1.29828	-2.07957	-5	-5	-5	0.693647	-5
PLCH2	-1.2174	-0.002002	-2.01741	-1.2174	-3.81671	-3.01593	-5	-3.81671	-2.35388	-5	-3.47377	-3.47377	1.95459	0.279146	-1.28374	-1.22418	0.402795	-0.472515	-3.21888	2.87537	-5	-3.27017	-1.73727
PLEKHG5	2.84683	2.38158	2.95715	2.84683	1.94118	0.379805	1.24271	1.24271	2.29375	2.81223	2.16125	2.29375	3.18544	2.3366	2.26062	2.72916	2.01677	2.29861	2.05924	1.91751	2.99208	0.662688	-3.86323
PLEKHM2	3.93736	4.0108	3.95234	3.95234	3.83231	3.8091	3.84953	3.83231	3.91404	3.89229	3.98144	3.91404	3.88387	4.07457	4.00757	4.13103	4.2357	4.1028	4.12474	3.87305	3.70394	3.90185	4.95079
PLEKHN1	0.760806	1.44031	-0.162519	0.760806	0.578858	0.591114	0.563608	0.578858	0.75283	0.731887	0.924259	0.75283	0.568717	0.490419	0.771496	-0.182722	0.706557	0.598488	1.49065	0.0363319	0.0788112	-0.299755	-0.679244
PLK3	3.26877	3.0374	3.13528	3.13528	3.20161	3.18408	3.29205	3.20161	3.07915	3.17413	3.40933	3.17413	3.4153	2.70712	2.75862	3.1104	2.7813	2.76996	3.20348	5.03669	3.03163	2.72622	4.39505
PLOD1	5.62826	5.47107	5.78981	5.62826	5.75089	5.88016	5.68711	5.75089	5.79271	5.8471	5.70288	5.79271	6.05039	5.53292	5.52068	5.61996	5.62599	5.57644	5.86515	0.360468	5.62519	5.49907	3.42071
PNRC2	4.20104	4.35909	4.06901	4.20104	4.26465	4.18689	4.31311	4.26465	4.29288	4.01422	4.32301	4.29288	3.74559	4.1648	4.25634	4.29858	4.14591	4.21057	4.1578	5.52866	4.75318	4.58116	4.6967
PODN	2.41983	1.54799	2.40279	2.40279	4.21672	4.25819	4.36384	4.25819	2.83832	1.96571	0.839842	1.96571	1.08181	5.2889	4.43013	4.80311	5.01487	4.90899	2.84508	-2.56395	-0.231932	2.93082	-3.32424
POMGNT1	4.05321	4.17151	3.89049	4.05321	3.56846	3.57212	3.51438	3.56846	3.98665	3.74915	3.9027	3.9027	4.03465	3.64725	3.74889	3.6593	3.98039	3.70409	4.22369	2.74842	3.83898	3.6237	0.872548
POU3F1	-5	-5	-2.8647	-5	-3.05761	-5	-5	-5	-5	-5	-5	-5	-1.59949	-5	-3.07911	-5	-5	-5	-3.17009	-2.00992	-3.24419	-5	-5
PPAP2B	5.74641	5.98408	5.70273	5.74641	5.65965	5.74465	5.62502	5.65965	5.60953	5.74102	4.74242	5.60953	2.48757	7.1487	7.27501	7.14298	7.19482	7.17176	3.81789	-5	3.50258	5.17648	1.43246
PPCS	4.06335	3.83642	3.82977	3.83642	3.89985	3.92021	3.80225	3.89985	3.92356	3.94051	3.87453	3.92356	3.64472	4.06964	3.93599	3.90375	4.04252	3.98926	3.83157	3.41131	3.88432	3.93578	3.6969
PPIE	3.66778	3.55369	3.44757	3.55369	3.40116	3.52418	3.50134	3.50134	3.51274	3.49542	3.53111	3.51274	3.31916	3.32342	3.46041	3.41566	3.44	3.42783	3.62426	3.06129	3.7833	3.42524	1.93355
PPIEL	-0.776529	-1.05843	0.10616	-0.776529	-1.4397	-0.50916	-0.638659	-0.638659	-0.0812101	0.181488	-0.830113	-0.0812101	-3.29684	-0.223144	-0.45413	-0.430783	-0.729811	-0.442457	0.0392207	1.85583	-1.28013	0.00598207	-1.20065
PPIH	3.51954	3.86585	3.52442	3.52442	3.77354	3.79049	3.72367	3.77354	3.32558	3.02781	3.31153	3.31153	3.86968	2.83972	3.34586	3.39675	3.25667	3.30127	3.99688	3.59479	4.10973	3.66561	3.16294
PPP1R8	3.91208	3.94145	3.81863	3.91208	3.87871	3.95217	3.83922	3.87871	3.83814	3.72863	3.95959	3.83814	3.95619	3.5686	3.65971	3.63337	3.74074	3.64654	3.9137	2.38582	3.748	3.60881	3.44064
PPT1	4.49575	4.40158	4.47851	4.47851	4.80438	4.90568	4.87967	4.87967	4.73347	4.48324	4.62744	4.62744	4.60784	4.29893	4.44807	4.65372	4.53205	4.49006	4.54079	4.06627	5.0727	4.37045	5.74671
PQLC2	2.69867	2.47797	2.55653	2.55653	2.38601	2.43238	2.53639	2.43238	2.55978	2.34248	2.53963	2.53963	2.71681	2.34775	2.36274	2.29425	2.58867	2.35524	2.96166	0.825052	2.66979	2.825	1.97852
PRAMEF1	-5	-5	-5	-5	-5	-5	-5	-5	-5	-5	-5	-5	-5	-5	-5	-5	-5	-5	-5	-3.41125	-5	-5	-5
PRAMEF10	-5	-5	-5	-5	-5	-5	-5	-5	-5	-5	-5	-5	-5	-5	-5	-5	-5	-5	-5	-5	-5	-5	-5
PRAMEF11	-5	-5	-5	-5	-5	-5	-5	-5	-5	-5	-5	-5	-5	-5	-3.01593	-5	-5	-5	-5	-5	-5	-5	-5
PRAMEF12	-5	-5	-5	-5	-5	-5	-5	-5	-5	-5	-5	-5	-5	-5	-5	-5	-5	-5	-5	-5	-5	-5	-5
PRAMEF13	-5	-5	-5	-5	-5	-5	-5	-5	-5	-3.03655	-5	-5	-5	-5	-5	-5	-5	-5	-5	-5	-5	-5	-5
PRAMEF14	-5	-5	-5	-5	-5	-5	-5	-5	-5	-5	-5	-5	-5	-5	-5	-5	-5	-5	-5	-5	-3.32424	-5	-5
PRAMEF15	-5	-5	-5	-5	-5	-5	-5	-5	-5	-5	-5	-5	-5	-5	-5	-5	-5	-5	-5	-5	-5	-5	-5
PRAMEF16	-5	-5	-5	-5	-5	-5	-5	-5	-5	-5	-5	-5	-5	-5	-5	-5	-5	-5	-5	-5	-5	-5	-5
PRAMEF17	-5	-5	-5	-5	-5	-5	-5	-5	-5	-5	-5	-5	-5	-5	-5	-5	-5	-5	-5	-5	-5	-5	-5
PRAMEF18	-5	-5	-5	-5	-5	-5	-5	-5	-5	-5	-5	-5	-5	-5	-5	-5	-5	-5	-5	-5	-5	-5	-5
PRAMEF19	-5	-5	-5	-5	-5	-5	-5	-5	-5	-5	-5	-5	-5	-5	-5	-5	-5	-5	-5	-5	-5	-5	-5
PRAMEF2	-5	-5	-5	-5	-5	-5	-5	-5	-5	-5	-5	-5	-5	-5	-5	-5	-5	-5	-5	-5	-5	-5	-5
PRAMEF20	-5	-5	-5	-5	-5	-5	-5	-5	-5	-5	-5	-5	-5	-5	-5	-5	-5	-5	-5	-5	-5	-5	-5
PRAMEF21	-5	-5	-5	-5	-5	-5	-5	-5	-5	-5	-5	-5	-5	-5	-5	-5	-5	-5	-5	-5	-5	-5	-5
PRAMEF22	-5	-5	-5	-5	-5	-5	-5	-5	-5	-5	-5	-5	-5	-5	-5	-5	-5	-5	-5	-5	-5	-5	-5
PRAMEF23	-5	-5	-5	-5	-5	-5	-5	-5	-5	-5	-5	-5	-5	-5	-5	-5	-5	-5	-5	-5	-5	-5	-5
PRAMEF25	-5	-5	-5	-5	-5	-5	-5	-5	-5	-5	-5	-5	-5	-5	-5	-5	-5	-5	-5	-5	-5	-5	-5
PRAMEF3	-5	-5	-5	-5	-5	-5	-5	-5	-5	-5	-5	-5	-5	-5	-5	-5	-5	-5	-5	-5	-5	-5	-5
PRAMEF4	-5	-5	-5	-5	-5	-5	-5	-5	-5	-5	-5	-5	-5	-5	-5	-5	-5	-5	-5	-5	-5	-5	-5
PRAMEF5	-5	-5	-5	-5	-5	-5	-5	-5	-5	-5	-5	-5	-5	-5	-5	-5	-5	-5	-5	-5	-5	-5	-5
PRAMEF6	-5	-5	-5	-5	-5	-5	-5	-5	-5	-5	-5	-5	-5	-5	-5	-5	-5	-5	-5	-5	-5	-5	-5
PRAMEF7	-5	-5	-5	-5	-5	-5	-5	-5	-5	-5	-5	-5	-5	-5	-5	-5	-5	-5	-5	-5	-5	-5	-5
PRAMEF8	-5	-5	-5	-5	-5	-5	-5	-5	-5	-5	-5	-5	-5	-5	-5	-5	-5	-5	-5	-5	-5	-5	-5
PRAMEF9	-5	-5	-5	-5	-5	-5	-5	-5	-5	-5	-5	-5	-5	-5	-5	-5	-5	-5	-5	-5	-5	-5	-5
PRDM16	1.64016	1.69157	1.44527	1.64016	-0.00400802	-0.933946	0.0825012	-0.00400802	1.54756	1.9292	1.52736	1.54756	1.54501	1.71811	1.82358	1.82793	1.47499	1.77085	-1.72597	-3.47377	-5	-1.43548	-5
PRDM2	2.15559	2.32209	2.51866	2.32209	2.61293	2.50266	2.55257	2.55257	2.31392	2.44035	2.48165	2.44035	2.45152	2.58022	2.26384	2.33544	2.22062	2.29964	2.4169	3.5407	1.98293	2.02181	3.81028
PRDX1	6.3803	6.41797	6.42747	6.41797	6.56678	6.46754	6.68584	6.56678	6.35698	6.38666	6.41508	6.38666	6.87774	6.32871	6.46708	6.55165	6.59846	6.50936	7.00726	3.87799	7.00815	6.64782	3.71108
PRKAA2	-0.913794	-2.18926	-2.8647	-2.18926	-2.18926	-2.74887	-2.41912	-2.41912	-0.970219	-1.66073	-0.677274	-0.970219	0.310422	-2.08747	-1.57504	-2.56395	-1.48281	-1.83126	0.260054	-5	0.427879	-0.468405	-5
PRKACB	3.18337	3.33709	3.25787	3.25787	3.0398	3.08681	2.85474	3.0398	3.19638	3.30809	3.28728	3.28728	3.23471	2.91615	3.02121	3.05221	3.015	3.0181	3.31626	3.38459	4.06364	2.75296	1.03745
PRKCZ	-0.553385	-1.77196	-1.54646	-1.54646	-0.789658	-0.951918	-0.606969	-0.789658	-0.89404	-2.93746	-0.642454	-0.89404	-0.211956	-0.174353	-0.517515	-0.776529	-0.102033	-0.345934	0.609222	2.55808	-0.194799	0.608678	0.0989399
PRPF38A	3.09987	3.07657	3.01627	3.07657	3.04061	3.11574	3.24972	3.11574	2.8563	3.00583	3.03654	3.00583	3.30403	2.75034	3.02689	2.92429	3.0439	2.97559	2.89547	3.05188	3.30659	2.83427	2.96522
PSMB2	4.09751	4.08583	3.87482	4.08583	4.0102	4.1589	4.20791	4.1589	3.89835	3.76744	4.03661	3.89835	4.25496	3.56829	3.90042	3.74123	3.88824	3.81474	4.15774	3.2661	4.26406	3.86384	3.69774
PTAFR	-1.2694	-2.01741	-1.89712	-1.89712	-3.91202	-5	-1.22758	-3.91202	-1.46968	-2.65926	-2.13707	-2.13707	-3.07911	-3.68888	-2.28278	-3.64966	-3.81671	-3.66927	-2.90042	-1.76609	-2.28278	-4.01738	3.44323
PTBP2	1.8218	1.6525	1.67373	1.67373	1.66884	2.11577	1.81986	1.81986	1.60382	1.82099	1.96291	1.82099	2.24305	1.36864	1.26695	1.377	1.18295	1.31779	1.7082	2.45634	1.53039	1.90553	2.06648
PTCH2	-0.97551	-1.26585	-0.699165	-0.97551	-0.757153	-1.44392	-0.796288	-0.796288	-1.32803	-0.757153	-1.07881	-1.07881	-0.855666	0.0582689	-0.605136	-1.23787	-0.711311	-0.658224	-1.02443	-0.279714	-1.82016	-1.91732	-1.52786
PTCHD2	-3.81671	-4.13517	-3.14656	-3.81671	-5	-0.646264	-5	-5	-5	-5	-5	-5	-5	-3.91202	-5	-5	-5	-5	-3.44202	-1.42296	-3.50656	-4.19971	-5
PTGER3	-5	-5	-5	-5	2.24908	1.08789	2.24188	2.24188	-2.65926	-0.0110609	-0.240798	-0.240798	-5	-5	-4.19971	-5	-5	-5	0.682592	-3.81671	-4.50986	-0.36097	-5
PTGFR	1.99266	1.05292	1.58781	1.58781	2.86892	3.02393	2.57825	2.86892	1.17865	0.950499	0.001998	0.950499	-0.71335	4.40782	3.32924	3.58909	2.90663	3.45916	2.13275	-5	-2.55105	2.61922	-2.8824
PTP4A2	5.58085	5.52439	5.31118	5.52439	5.21422	5.23607	5.25186	5.23607	5.19002	5.34725	5.31498	5.31498	4.95891	5.44512	5.59187	5.37147	5.57448	5.5098	5.37175	5.37912	4.90809	5.13279	6.54043
PTPRF	3.21463	3.69972	3.80693	3.69972	3.58997	3.52282	3.70588	3.58997	2.97211	3.42596	4.01353	3.42596	4.39611	3.57341	3.58831	3.37922	3.20222	3.47632	4.02165	-4.07454	4.00433	2.53758	-4.50986
PTPRU	2.20276	1.59473	2.07969	2.07969	1.13108	1.1531	0.662172	1.13108	2.48031	1.39674	1.72277	1.72277	1.47041	2.05001	1.78373	1.87149	1.54437	1.82761	2.39169	-2.83022	0.367417	2.25612	-0.616186
PUM1	3.31306	3.42472	3.37444	3.37444	3.32457	3.25405	3.25119	3.25405	3.3526	3.40691	3.57862	3.40691	3.53029	3.19924	3.29001	3.28508	3.28429	3.28468	3.34389	3.65556	3.32899	3.12391	3.11254
PUSL1	3.49472	3.44454	3.31437	3.44454	3.40701	3.57392	3.35543	3.40701	3.19171	3.29979	3.27018	3.27018	3.29758	3.15308	3.34	3.26174	3.29684	3.27929	3.4682	2.27921	3.07865	2.98417	2.61271
RAB3B	3.14316	3.25258	2.74624	3.14316	3.08662	2.90816	2.98199	2.98199	2.89187	2.68047	3.24029	2.89187	3.522	2.06952	2.83239	2.77115	3.11959	2.80177	3.75296	-5	1.5043	-0.60148	-4.96185
RAB42	0.767327	1.35712	1.07261	1.07261	1.47499	1.5874	1.5835	1.5835	1.22378	1.37296	1.15057	1.22378	0.533565	1.8913	1.73853	1.91898	2.10401	1.90514	0.948177	-5	-0.251029	0.968124	-1.65548
RABGGTB	3.81549	4.01142	3.81381	3.81549	3.91926	3.86951	3.92973	3.91926	3.89865	3.70596	4.03236	3.89865	4.51994	3.47742	3.66043	3.59789	3.81556	3.62916	4.13377	3.93333	4.13044	4.09549	4.03256
RAD54L	1.48975	1.96445	1.35687	1.48975	1.30291	1.78675	1.85019	1.78675	1.08181	0.064851	1.41755	1.08181	1.50163	-0.349557	0.662172	1.07021	1.4422	0.866193	2.39535	-1.17118	2.03706	1.18448	-5
RAP1GAP	-5	-2.99573	-5	-5	-1.82635	-1.5559	-2.73337	-1.82635	-1.89048	-3.47377	-1.8579	-1.89048	-1.29828	-1.48281	-0.86275	-1.31304	-1.32426	-1.31865	-1.07002	-2.12026	-3.07911	-0.757153	-2.90042
RAVER2	1.84293	1.89356	1.70457	1.84293	0.952816	1.6694	0.309688	0.952816	1.43651	1.55498	1.80237	1.55498	1.85708	1.33078	1.78658	1.84656	1.54543	1.66601	1.52844	0.232698	2.70665	0.965843	0.423305
RBBP4	3.27355	3.3716	3.23997	3.27355	3.1	3.29639	3.24228	3.24228	3.17434	3.28863	3.28952	3.28863	3.34537	3.05207	3.093	3.05405	3.18196	3.07352	3.44818	2.58904	3.80051	2.99793	2.92155
RBMXL1	2.1571	2.10022	1.89251	2.10022	2.25203	2.10523	2.18425	2.18425	1.69341	1.85957	1.98348	1.85957	2.08057	2.14371	1.97172	1.84704	2.09924	2.03548	1.87211	2.4879	2.10426	2.15083	2.73955
RBP7	-0.336872	-0.608806	-0.353822	-0.353822	-0.0449974	0.749528	0.312619	0.312619	-5	-0.41098	-0.592397	-0.592397	0.933738	0.648673	0.633397	0.542906	0.236652	0.588151	-1.78976	-5	-5	-1.08176	5.07373
RCAN3	1.27369	1.74327	1.43246	1.43246	1.91457	1.84498	2.01943	1.91457	1.44574	1.15026	1.98554	1.44574	1.88707	1.74885	1.56277	1.88571	1.53148	1.65581	2.48399	4.85994	1.06643	1.51447	2.35489
RCAN3AS	-5	-5	-5	-5	-5	-5	-5	-5	-5	-0.558616	-5	-5	-5	-5	-5	-5	-5	-5	-5	2.83368	-5	-5	-0.424648
RCC1	3.51134	3.90337	3.43528	3.51134	3.73273	3.75936	3.82977	3.75936	3.37386	3.09163	3.39501	3.37386	3.71904	3.39152	3.34092	3.33445	3.52164	3.36622	3.96857	2.45805	4.18522	3.75927	2.58987
RCC2	4.03562	4.1686	3.89863	4.03562	3.86711	3.94414	3.94617	3.94414	3.94724	3.60599	4.15915	3.94724	4.28751	3.38327	3.43308	3.80085	3.66891	3.55099	3.72033	2.78822	4.40184	3.54226	4.64343
RER1	4.32961	4.28091	4.27737	4.28091	4.40434	4.44439	4.5	4.44439	4.3476	4.26121	4.26068	4.26121	4.40836	4.24765	4.42952	4.23568	4.26556	4.25661	4.46823	3.40286	4.16286	4.37392	2.84961
RERE	3.32349	3.5043	3.32093	3.32349	3.26545	3.23887	3.22744	3.23887	3.21772	3.22287	3.25586	3.22287	3.2653	3.20721	3.20842	3.14991	3.16518	3.18619	3.59882	4.07683	3.38568	3.33299	3.48741
RHBDL2	1.67859	1.69946	1.55604	1.67859	1.37624	1.30291	0.809151	1.30291	1.23052	1.61978	1.4727	1.4727	-2.8647	0.950885	1.2375	0.78527	1.50386	1.09419	-0.794073	-5	-0.0736465	0.236652	-5
RHCE	-0.41855	-0.809681	-1.23443	-0.809681	-0.874669	-0.770028	-0.229413	-0.770028	-0.39601	-0.736055	-0.972861	-0.736055	-2.01741	-0.301105	0.128393	-0.785262	0.165514	-0.0863559	-0.994252	-3.10109	-5	-0.632993	-5
RHD	-5	-5	-5	-5	-5	-5	-5	-5	-5	-5	-5	-5	-5	-5	-5	-5	-5	-5	-3.47377	-5	-5	-5	-5
RIMKLA	-5	-5	-5	-5	-4.82831	-5	-4.60517	-4.82831	-5	-5	-5	-5	-5	-3.91202	-5	-4.50986	-5	-4.75493	-5	-5	-3.21888	-4.96185	-5
RIMS3	-2.6173	-2.91877	-2.4651	-2.6173	-3.07911	-4.34281	-4.2687	-4.2687	-3.64966	-3.21888	-2.70306	-3.21888	-0.110932	-3.14656	-2.51331	-4.19971	-2.57702	-2.86179	-2.95651	-0.802962	-1.92415	-4.60517	-1.19402
RLF	1.77037	1.81434	1.64403	1.77037	1.84735	1.89447	1.66412	1.84735	1.55814	1.51864	1.68027	1.55814	1.65708	1.36635	1.40217	1.23953	1.63296	1.38426	1.57691	3.66745	1.33894	1.37067	3.55874
RNF11	5.06652	5.00467	4.9943	5.00467	4.75582	4.81696	4.73001	4.75582	4.87902	4.91905	5.15575	4.91905	4.56588	4.75981	4.88188	4.74788	4.96757	4.82084	4.8405	4.6666	4.47873	4.32364	5.06771
RNF186	-5	-5	-5	-5	-5	-5	-5	-5	-5	-5	-5	-5	-5	-5	-5	-5	-5	-5	-5	-5	-5	-5	-5
RNF19B	2.68109	2.71231	2.60653	2.68109	2.50846	2.58581	2.52821	2.52821	2.37295	2.51544	2.39689	2.39689	2.74676	2.6058	2.39434	2.69712	2.60343	2.60461	2.58256	3.4476	3.41204	2.30028	4.90355
RNF207	-0.295714	-0.271809	0.538246	-0.271809	0.459322	0.742889	0.549854	0.549854	0.543486	-0.0222456	1.13205	0.543486	0.684611	-0.123298	0.329304	-0.113169	-0.313342	-0.118233	0.108854	0.655964	-0.185125	-0.0747235	-1.57504
RNF220	3.23754	3.24509	3.00355	3.23754	3.02505	3.03884	3.08264	3.03884	2.83685	2.91923	3.02042	2.91923	3.18283	2.99668	3.13109	3.12038	3.23502	3.12574	3.29049	3.30016	3.30952	3.0532	3.71623
RNF223	-5	-5	-5	-5	-5	-5	-5	-5	-5	-5	-5	-5	-5	-5	-5	-5	-5	-5	-5	-5	-5	-5	-5
RNPC3	1.39054	1.4807	1.63744	1.4807	2.00297	1.79326	1.80006	1.80006	1.64055	1.46024	1.61443	1.61443	1.73959	1.54116	1.4902	1.54351	1.4911	1.51613	1.75458	3.22191	2.05783	1.72223	2.65247
RNU105A	-5	-5	1.4002	-5	-5	-5	1.40217	-5	-5	-5	-5	-5	-5	-5	1.15625	-5	-5	-5	1.04697	1.7373	-5	-5	-5
RNU11	-5	-5	-5	-5	-5	-5	-5	-5	1.40241	-5	-5	-5	-5	-5	-5	-5	-5	-5	-5	1.90643	1.23402	-5	-5
RNU1-1	-5	-1.17766	0.268499	-1.17766	-5	0.498955	-5	-5	0.125751	-5	-5	-5	-5	-0.83933	-5	-0.76357	-5	-2.91966	-0.48939	1.81091	-5	-5	0.436964
RNU1-2	-5	-1.17766	0.268499	-1.17766	-5	0.498955	-5	-5	0.125751	-5	-5	-5	-5	-0.83933	1.63764	-0.76357	-5	-0.80145	-0.48939	1.81091	-5	-5	0.436964
RNU1-3	-5	-1.17766	0.268499	-1.17766	1.86144	0.498955	-5	0.498955	0.125751	-5	-5	-5	-5	-0.83933	-5	-0.76357	-5	-2.91966	-0.48939	1.81091	-5	-5	0.436964
RNU1-4	-5	-1.17766	0.268499	-1.17766	-5	0.498955	2.05937	0.498955	0.125751	1.295	-5	0.125751	-5	-0.83933	1.63764	-0.76357	-5	-0.80145	-0.48939	1.81091	-5	-5	0.436964
RNU5D-1	-5	-5	-5	-5	-5	-5	-5	-5	-5	-5	-5	-5	-5	-5	-5	-5	-5	-5	-5	-5	-5	-5	-5
RNU5E-1	-5	-5	-5	-5	-5	-5	-5	-5	-5	-5	-5	-5	-5	-5	-5	1.70111	-5	-5	-5	-5	-5	-5	-5
RNU5F-1	-5	-5	-5	-5	-5	-5	-5	-5	-5	-5	-5	-5	-5	-5	-5	-5	-5	-5	-5	-5	-5	-5	-5
RNU6-48	-5	-5	-5	-5	-5	-5	-5	-5	-5	-5	-5	-5	-5	-5	-5	-5	-5	-5	-5	-5	-5	-5	-5
ROR1	2.98735	3.16484	2.9457	2.98735	2.97052	3.11932	2.80039	2.97052	2.61725	2.67883	3.08319	2.67883	3.29924	2.67532	2.70865	2.8382	3.00865	2.77343	1.83657	-5	-0.0523465	2.99828	-5
RPA2	3.67797	3.9791	3.50044	3.67797	3.55449	3.5532	3.6019	3.55449	3.45811	3.31535	3.46599	3.45811	3.55666	3.34159	3.37899	3.80888	3.52868	3.45383	3.85539	2.92015	3.90232	3.38649	2.29958
RPAP2	1.90806	2.0157	1.79724	1.90806	1.96739	2.09568	1.93499	1.96739	1.74012	1.85724	2.08629	1.85724	1.9452	1.74449	1.75337	1.85081	1.97018	1.80209	1.92059	2.16711	2.20541	2.03327	1.79392
RPE65	-5	-5	-5	-5	-5	-5	-5	-5	-5	-5	-5	-5	-1.28013	-5	-5	-5	-5	-5	-5	-5	-5	-5	-5
RPF1	3.50895	3.74885	3.35411	3.50895	3.4583	3.54284	3.38781	3.4583	3.25952	3.32662	3.47794	3.32662	3.54688	3.09413	3.19487	3.08827	3.35777	3.1445	3.76266	3.79614	3.71674	3.49034	4.1813
RPL11	7.51942	7.49229	7.43052	7.49229	7.56488	7.59139	7.71178	7.59139	7.44917	7.59648	7.4984	7.4984	7.5072	7.56203	7.44824	7.4636	7.44671	7.45592	7.42873	8.88637	7.99419	8.09874	8.38779
RPL22	5.37151	5.35409	5.35011	5.35409	5.42808	5.43781	5.55189	5.43781	5.28656	5.42355	5.38452	5.38452	5.41085	5.49323	5.45598	5.41797	5.43155	5.44376	5.48571	6.5618	5.98668	6.01534	6.11489
RPL5	7.0732	7.02063	6.94556	7.02063	7.15238	7.08822	7.32323	7.15238	7.00157	7.12373	7.00844	7.00844	7.3136	7.15754	7.07768	7.07061	7.1024	7.09004	7.16821	8.21349	7.75453	7.78232	7.76224
RPS15AP10	-5	-2.04794	-1.80789	-2.04794	-5	-5	-5	-5	-5	-5	-5	-5	-0.800732	-1.74297	-5	-5	-1.89048	-3.44524	-5	0.0667236	-5	-5	-1.3548
RPS6KA1	0.0723207	1.12233	0.421994	0.421994	0.393393	0.902192	1.05501	0.902192	0.680568	0.521766	0.817133	0.680568	2.1001	-0.0965109	0.364643	0.279902	0.0592119	0.169557	1.13494	3.80671	2.30289	0.877966	3.87743
RPS8	7.88911	7.74079	7.71736	7.74079	7.84131	7.81774	8.00256	7.84131	7.7901	7.94461	7.7667	7.7901	7.92732	8.07498	7.84293	7.97829	7.85016	7.91423	7.8359	8.82121	8.48726	8.44754	8.37675
RRAGC	4.13814	4.04298	4.09606	4.09606	3.79292	3.78125	3.64352	3.78125	3.91659	3.91278	3.97631	3.91659	3.74517	3.61838	3.66012	3.78567	3.87762	3.72289	4.11835	2.03966	3.72384	4.02012	3.82284
RSC1A1	2.36114	2.41983	1.8527	2.36114	2.11529	2.12358	2.02234	2.11529	1.94391	1.83928	2.20937	1.94391	2.09544	1.44456	1.90806	1.66676	1.98017	1.78741	2.20728	2.25371	1.7208	1.94705	2.15837
RSG1	0.753301	1.0862	1.23023	1.0862	1.24098	1.10028	0.765003	1.10028	1.0314	1.26469	1.08924	1.08924	1.06056	1.37372	1.3371	1.24617	0.747162	1.29164	1.05814	0.91749	1.01523	0.665262	0.450438
RSPO1	-5	-1.90381	-1.7148	-1.90381	-2.67365	-2.50104	-3.12357	-2.67365	-1.8579	-2.47694	-5	-2.47694	-2.50104	-2.00992	-1.9805	-1.45672	-3.21888	-1.99521	-5	-5	-5	-2.04794	-3.29684
RTCA	3.41078	3.52194	3.38147	3.41078	3.50095	3.63635	3.45581	3.50095	3.51868	3.3695	3.65263	3.51868	3.82777	3.06283	3.26247	3.1423	3.31018	3.20238	3.63664	2.89961	3.65775	3.53439	2.72661
RUNX3	1.2826	2.08057	2.12978	2.08057	-0.729811	1.01885	1.83242	1.01885	1.96024	1.72722	0.703098	1.72722	-0.555126	-1.47841	-2.12863	-3.50656	-3.61192	-2.81759	-1.33941	5.19669	-5	-3.17009	5.02884
RWDD3	2.3584	2.52389	2.32464	2.3584	2.44174	2.43317	2.53813	2.44174	2.14382	2.49618	2.57001	2.49618	2.48882	2.69273	2.59511	2.58067	2.69233	2.64372	2.54168	2.42197	2.78926	2.68109	2.19121
S100PBP	2.47444	2.84444	2.81103	2.81103	2.55893	2.6949	2.55637	2.55893	2.70277	2.72759	2.70129	2.70277	3.00657	2.6339	2.59578	2.67986	2.7677	2.65688	2.59249	2.51041	2.099	2.145	0.928614
S1PR1	1.85957	1.80583	2.04563	1.85957	1.71254	1.20177	2.01223	1.71254	2.03549	1.32681	2.10365	2.03549	-1.76609	1.19544	0.451076	1.81515	1.51623	1.35583	2.95183	4.94583	5.03152	1.56966	1.98924
SAMD11	2.84503	3.1168	1.71524	2.84503	2.13239	2.73398	2.23719	2.23719	2.2312	2.69611	2.11408	2.2312	-0.223144	2.99052	3.2184	3.07061	3.72699	3.1445	4.42394	-5	-2.45341	0.504405	-5
SAMD13	-1.20731	-0.923819	-0.800732	-0.923819	-1.18091	-1.28735	-1.16155	-1.18091	-2.31264	-0.388608	-0.553385	-0.553385	-0.290352	-1.51868	-0.978166	-0.832409	-0.980829	-0.979498	-1.54178	-1.05268	1.63198	0.18648	-2.53831
SASS6	1.51601	1.83562	1.20267	1.51601	1.53148	1.63608	1.82761	1.63608	1.21194	0.871293	1.5291	1.21194	1.49962	0.688637	0.941178	0.946238	1.1644	0.943708	1.52519	0.9704	1.38654	0.881285	-0.105361
SCARNA1	-5	-5	-5	-5	-5	-5	-5	-5	-5	-5	-5	-5	-5	-5	-5	-5	-5	-5	-5	-5	-5	-5	-5
SCMH1	3.26075	3.41191	3.29599	3.29599	3.29576	3.39421	3.2508	3.29576	3.17191	3.28264	3.17547	3.17547	2.68621	3.15321	3.20258	3.27601	3.26694	3.23476	3.12838	2.54066	3.01313	2.36057	1.56025
SCNN1D	-0.709277	-1.12393	-0.727739	-0.727739	-0.623621	-1.82016	-0.967584	-0.967584	-1.07002	-0.776529	-0.796288	-0.796288	-0.53273	0.0953102	-0.438505	0.0843411	-0.236989	-0.0763239	-0.270497	2.05335	-0.173164	-0.376878	0.865418
SCP2	5.3502	5.26473	5.24434	5.26473	5.31324	5.35466	5.29	5.31324	5.23527	5.29481	5.25149	5.25149	4.8975	5.32977	5.40497	5.2883	5.54539	5.36737	5.28772	3.74405	5.12596	5.10726	4.24854
SDC3	4.23915	4.36548	4.29617	4.29617	3.18718	3.18858	3.16977	3.18718	3.87351	3.85091	4.57216	3.87351	3.83971	3.50445	3.4549	3.31448	3.55472	3.47967	4.16207	-2.73337	2.93736	2.52621	1.28066
SDF4	5.7173	5.5715	5.61128	5.61128	5.70443	5.82024	5.56464	5.70443	5.86778	5.89803	5.61142	5.86778	5.45097	5.91449	5.83898	5.84028	5.84218	5.84123	5.75259	4.42929	5.59665	5.62133	4.58964
SDHB	4.64076	4.63376	4.48131	4.63376	4.60437	4.66097	4.84773	4.66097	4.42029	4.41465	4.54161	4.42029	4.86142	4.2515	4.49471	4.32926	4.50226	4.41198	4.86072	3.52333	4.86311	4.63276	4.94764
SELRC1	2.63927	2.75963	2.52821	2.63927	2.8082	2.76487	2.83033	2.8082	2.59167	2.26696	2.67069	2.59167	2.92112	2.14838	2.31244	2.28899	2.40776	2.30071	2.68376	-0.262664	2.75015	2.79911	1.97464
SEP15	5.37674	5.24179	5.42161	5.37674	5.42012	5.45472	5.41352	5.42012	5.40792	5.3283	5.36725	5.36725	5.25004	5.49633	5.5026	5.46219	5.43136	5.47926	5.45965	3.85892	5.44509	5.72876	4.7011
SEPN1	4.91799	4.84566	4.67284	4.84566	4.78942	4.79537	4.80809	4.79537	4.61163	4.62381	4.47414	4.61163	4.5076	5.06318	5.01381	5.17759	5.06152	5.06235	4.74969	3.35414	5.3692	4.81814	3.61348
SERBP1	4.86005	5.01443	4.68947	4.86005	4.88619	4.96551	4.97109	4.96551	4.70244	4.58255	4.8352	4.70244	5.0649	4.47645	4.66721	4.62938	4.74547	4.6483	4.83257	3.69481	5.08942	4.97807	3.74071
SERINC2	5.15024	4.8506	4.6725	4.8506	4.34641	4.0344	3.47862	4.0344	5.55984	4.50236	5.54872	5.54872	2.77938	3.30204	2.99967	3.59515	2.46988	3.15086	5.71862	-2.60369	2.90952	3.70559	3.21663
SESN2	1.92687	1.85473	1.96641	1.92687	2.54765	2.38885	2.57703	2.54765	2.08642	1.90509	2.0185	2.0185	2.37164	2.06051	1.94004	2.1225	2.17861	2.09151	2.75874	1.4791	2.4109	3.264	3.12996
SF3A3	4.07722	4.26994	3.98982	4.07722	4.25199	4.3185	4.34665	4.3185	4.03021	3.89425	4.10542	4.03021	4.23862	3.53745	3.78999	3.70858	3.89055	3.74929	4.31713	3.27764	4.33999	3.88759	4.20505
SFN	-1.58475	0.168899	-0.358105	-0.358105	1.5876	2.33853	1.74972	1.74972	-0.800732	-1.25878	0.0468836	-0.800732	-1.70926	0.81315	0.478096	-1.22418	-0.231932	0.123082	1.03496	-0.0629398	-2.65926	-0.146183	0.635518
SFPQ	5.32769	5.4429	5.05955	5.32769	5.24312	5.30392	5.34329	5.30392	5.08462	4.87	5.19532	5.08462	5.29957	4.64919	4.92319	4.82828	5.00888	4.87573	5.49331	5.08777	5.46305	4.95523	5.96048
SGIP1	0.518794	0.403463	0.639219	0.518794	-1.16796	-1.43129	-0.983499	-1.16796	-0.248461	0.330742	-0.0356272	-0.0356272	1.12785	-0.256183	-0.446287	0.00598207	0.561329	-0.125101	2.05873	-5	0.71784	-0.188742	-5
SH2D5	-0.318829	0.0468836	-0.18633	-0.18633	0.223144	0.525911	0.97795	0.525911	1.03567	-0.546453	1.4284	1.03567	2.22969	-1.16796	0.0285875	-2.31264	-0.757153	-0.962557	3.17187	-5	-0.38126	0.339325	-5
SH3BGRL3	7.43002	7.46202	7.1205	7.43002	7.09794	7.11252	7.04563	7.09794	7.18561	7.11955	7.1783	7.1783	6.88814	7.03973	7.2348	7.2102	7.45295	7.2225	7.44466	6.50123	6.84891	7.4802	7.44116
SH3D21	-0.811931	-0.679244	-0.0387408	-0.679244	0.182322	0.327864	-0.0356272	0.182322	-0.567396	-0.520876	-0.106472	-0.520876	0.968124	-1.26585	-0.194799	0.0227395	-0.848632	-0.521716	-0.24718	-0.229413	-0.695149	0.274597	-1.14885
SH3GLB1	4.18149	4.11593	4.04388	4.11593	4.1113	4.1191	3.97244	4.1113	4.0522	4.04345	4.26479	4.0522	4.01572	3.98644	4.1179	4.04249	4.06636	4.05442	3.74214	2.98543	4.24344	4.196	3.94484
SKI	4.20918	4.28965	4.21799	4.21799	4.04647	4.03023	3.98884	4.03023	4.1438	4.25156	4.16992	4.16992	3.7618	4.37152	4.34157	4.42723	4.2661	4.35655	3.96763	3.55211	3.51506	3.34681	3.33228
SKINTL	-5	-5	-5	-5	-5	-5	-5	-5	-5	-5	-5	-5	-5	-5	-5	-5	-5	-5	-5	-5	-5	-5	-5
SLC1A7	-5	-5	-5	-5	-1.32803	-0.0010005	-0.583396	-0.583396	-5	-5	-5	-5	-1.19733	-1.02443	-0.994252	-1.57988	-1.00786	-1.01615	-2.79688	-2.99573	-5	-1.56542	-5
SLC25A33	2.65823	2.24368	2.34392	2.34392	2.43808	2.55435	2.55366	2.55366	2.26301	2.20022	2.49023	2.26301	2.89143	1.94305	2.21441	1.86237	2.49378	2.07873	2.63347	2.36462	2.91977	2.28065	3.89516
SLC25A34	-0.632993	-1.28013	-1.09661	-1.09661	-1.70926	-1.59455	-1.52786	-1.59455	-2.68825	-0.711311	-1.18417	-1.18417	-1.19402	-0.327116	-0.41249	-0.97551	-0.572701	-0.492595	-0.653926	0.251537	-0.774357	-0.629234	1.90151
SLC25A3P1	-5	-5	-5	-5	-5	-5	-5	-5	-5	-5	-5	-5	-5	-5	-5	-5	-5	-5	-5	-5	-5	-5	-5
SLC2A1	4.2585	4.32745	4.10173	4.2585	3.6103	3.88393	3.72524	3.72524	4.06786	4.23557	4.4694	4.23557	5.1793	2.69056	3.22446	3.10562	3.05036	3.07799	4.21004	2.89032	3.07975	2.82435	2.37509
SLC2A1-AS1	-0.400478	-1.09362	-5	-1.09362	-0.468405	-0.921303	-0.294371	-0.468405	-0.500875	-0.481267	-0.659712	-0.500875	-0.359536	-0.00601807	0.0629748	-1.07002	-0.709277	-0.357647	-0.142716	-0.614336	-2.60369	-1.84516	-2.43042
SLC2A5	1.33368	-0.60148	0.421994	0.421994	-5	-0.794073	0.463105	-0.794073	0.908662	-0.265268	1.21075	0.908662	-1.39837	2.67518	3.6043	1.87365	3.89673	3.13974	-2.31264	-1.6399	-3.47377	2.33969	0.45489
SLC2A7	-5	-5	-5	-5	-5	-5	-5	-5	-5	-5	-5	-5	-5	-5	-5	-5	-5	-5	-5	-5	-5	-5	-5
SLC30A2	-5	-5	-5	-5	-5	-5	-5	-5	-5	-5	-5	-5	-5	-5	-5	-5	-5	-5	-5	-5	-5	-5	-5
SLC30A7	2.81947	2.77459	2.89486	2.81947	2.75168	2.79129	2.53107	2.75168	2.80063	2.68369	2.80958	2.80063	2.7139	2.66758	2.78285	2.87712	2.78569	2.78427	2.53837	2.25297	2.24728	2.47486	1.5023
SLC35A3	2.79807	2.79159	2.56326	2.79159	2.84066	2.91045	2.53425	2.84066	2.50952	2.68266	2.48607	2.50952	2.65921	2.58528	2.52509	2.6691	2.7019	2.62719	2.99007	2.88993	2.42878	2.46547	2.42046
SLC35D1	2.73313	2.78877	2.99423	2.78877	2.8269	2.8375	2.5139	2.8269	3.02398	3.00692	3.20599	3.02398	2.5214	2.60046	2.5549	2.67725	2.64795	2.62421	2.82844	1.73484	1.23837	2.0113	1.63569
SLC35E2	1.33395	1.41731	1.16627	1.33395	1.30995	0.978702	2.20122	1.30995	0.75	1.38128	0.890357	0.890357	1.39103	2.19889	1.76627	2.21844	1.95147	2.07518	2.47385	4.1291	2.3618	2.01397	1.31587
SLC35E2B	2.93503	3.02174	2.87661	2.93503	2.64844	2.79545	2.63491	2.64844	2.89586	2.94502	3.10311	2.94502	2.71018	3.25045	3.20299	2.87125	3.18639	3.19469	2.86249	3.64639	2.82382	3.20157	2.61029
SLC44A3	-0.390084	-2.48891	0.00895974	-0.390084	-0.701179	-0.0833816	-0.040822	-0.0833816	-1.09661	-0.681219	-1.44392	-1.09661	0.0861777	0.538246	-0.242072	-0.203341	0.34713	0.0718943	-0.916291	-1.05555	-0.548181	-0.149661	-5
SLC44A5	-3.07911	-3.68888	-2.32279	-3.07911	-3.57555	-5	-5	-5	-3.12357	-5	-2.23493	-3.12357	-5	-2.25379	-5	-3.01593	-2.81341	-2.91467	-5	-1.02165	0.912684	-3.77226	-5
SLC45A1	0.449163	-0.0491902	0.208639	0.208639	-0.519194	-1.16796	-0.0481404	-0.519194	-0.627359	0.489193	-0.290352	-0.290352	0.501987	0.9647	0.334327	-0.127833	0.530628	0.432478	0.817133	-0.76357	0.386622	1.55646	-2.51331
SLC5A9	-5	-5	-5	-5	-5	-5	-5	-5	-5	-5	-5	-5	-5	-5	-3.61192	-5	-5	-5	-5	-5	-5	-5	-2.90042
SLC6A9	1.24962	1.61602	1.27285	1.27285	2.18852	2.3336	2.3872	2.3336	1.47201	1.88707	1.76747	1.76747	1.97116	1.9222	1.58207	1.56778	1.22759	1.57492	2.24188	-5	-0.860383	1.21491	-5
SLC9A1	3.25393	3.12838	3.00993	3.12838	3.08466	3.04619	3.15154	3.08466	3.04875	3.02354	3.08731	3.04875	3.17601	2.86671	3.00544	2.98189	3.09345	2.99366	3.49207	2.21452	3.41002	3.22974	2.54569
SLFNL1	-2.76462	-5	-1.40242	-2.76462	-5	-2.18926	-5	-5	-5	-2.83022	-2.63109	-2.83022	-5	-5	-2.99573	-2.10373	-2.91877	-2.95725	-5	-2.22562	-5	-5	-5
SLFNL1-AS1	-5	-4.07454	-2.41912	-4.07454	-3.32424	-2.79688	-3.12357	-3.12357	-1.4065	-2.47694	-2.03256	-2.03256	-0.233194	-3.81671	-2.6173	-3.07911	-3.91202	-3.44791	-3.01593	-0.805197	-3.07911	-4.13517	-3.29684
SMAP2	3.79035	3.77893	3.45925	3.77893	3.52774	3.46082	3.50936	3.50936	3.59052	3.14824	3.70123	3.59052	3.35484	3.04989	3.51874	3.55343	3.69439	3.53609	3.63545	4.9916	2.98082	3.40526	4.95496
SMIM1	-5	-1.19402	-0.89404	-1.19402	-5	-5	-5	-5	-5	-0.944176	-5	-5	1.47385	0.818898	-5	-5	-5	-5	0.207014	0.623261	-0.539568	-0.515838	-1.10262
SMPDL3B	-2.6173	-5	-2.63109	-2.63109	-5	-5	-5	-5	-5	-5	-5	-5	-5	-2.81341	-5	-1.9951	-2.22562	-2.51952	-5	-2.19823	-5	-2.27303	-0.807436
SNHG12	1.68027	1.63608	1.77698	1.68027	1.93268	1.75181	1.88327	1.88327	1.85097	0.950112	1.82954	1.82954	2.14803	1.83306	2.03405	1.61144	0.646056	1.72225	2.20552	3.80959	3.25254	2.4884	2.32239
SNHG3	3.08209	3.02684	2.79288	3.02684	2.97502	3.15154	3.29617	3.15154	3.09617	2.56672	3.27567	3.09617	3.60699	2.51325	2.69773	2.87017	2.67132	2.68452	3.38045	4.475	3.92502	2.78698	3.91472
SNIP1	2.05732	2.19689	2.08294	2.08294	1.91604	1.87809	1.92293	1.91604	2.05271	1.93975	2.14406	2.05271	1.93007	1.8787	1.87257	1.89447	1.8527	1.87564	1.96009	1.68769	1.81905	1.55075	3.03932
SNORA16A	-5	-5	-5	-5	-5	-5	-5	-5	-5	-5	-5	-5	-5	-5	-5	-5	-5	-5	-5	-5	-5	-5	-5
SNORA44	-5	-5	-5	-5	-5	-5	-5	-5	-5	-5	-5	-5	-5	-5	-5	-5	-5	-5	-5	-5	-5	-5	-5
SNORA55	-5	-5	-5	-5	-5	-5	-5	-5	-5	-5	-5	-5	-5	-5	-5	-5	-5	-5	-5	-5	-5	-5	-5
SNORA59A	-5	-5	-5	-5	0.531216	-5	-5	-5	-5	-5	-5	-5	0.596636	-5	-5	-5	-5	-5	-5	-5	0.397433	-5	-5
SNORA61	-5	-5	-5	-5	-5	-5	-5	-5	-5	-5	-5	-5	-5	-5	-5	-5	-5	-5	-5	-5	-5	-5	-5
SNORA66	-5	-5	-5	-5	-5	-5	-5	-5	1.41074	-5	-5	-5	-5	-5	-5	-5	-5	-5	-5	-5	-5	-5	-5
SNORA73A	-5	-5	-5	-5	-5	0.923862	-5	-5	0.924656	-5	-5	-5	-5	-5	1.51072	-5	-5	-5	0.689641	0.622188	1.38229	-5	1.55287
SNORD103A	-5	-5	-5	-5	-5	-5	-5	-5	-5	-5	-5	-5	-5	-5	-5	-5	-5	-5	-5	-5	-5	-5	-5
SNORD103B	-5	-5	-5	-5	-5	-5	-5	-5	-5	-5	-5	-5	-5	-5	-5	-5	-5	-5	-5	-5	-5	-5	-5
SNORD21	-5	-5	-5	-5	-5	-5	-5	-5	-5	-5	-5	-5	-5	-5	-5	-5	-5	-5	-5	-5	-5	-5	-5
SNORD38A	-5	-5	-5	-5	-5	-5	-5	-5	-5	-5	-5	-5	-5	-5	-5	-5	-5	-5	-5	-5	-5	-5	-5
SNORD38B	-5	-5	-5	-5	-5	-5	-5	-5	-5	-5	-5	-5	-5	-5	-5	-5	-5	-5	-5	-5	-5	-5	-5
SNORD45A	-5	-5	-5	-5	-5	-5	-5	-5	-5	-5	-5	-5	-5	-5	-5	-5	-5	-5	-5	-5	-5	-5	-5
SNORD45B	-5	-5	-5	-5	-5	-5	-5	-5	-5	-5	-5	-5	-5	-5	-5	-5	-5	-5	-5	-5	-5	-5	-5
SNORD45C	-5	-5	-5	-5	-5	-5	-5	-5	-5	-5	-5	-5	-5	-5	-5	-5	-5	-5	-5	-5	-5	-5	-5
SNORD46	-5	-5	-5	-5	-5	-5	-5	-5	-5	-5	-5	-5	-5	-5	-5	-5	-5	-5	-5	-5	-5	-5	-5
SNORD55	-5	-5	-5	-5	-5	-5	-5	-5	-5	-5	-5	-5	-5	-5	-5	-5	-5	-5	-5	-5	-5	-5	-5
SNORD85	-5	-5	-5	-5	-5	-5	-5	-5	-5	-5	-5	-5	-5	-5	-5	-5	-5	-5	-5	-5	-5	-5	-5
SNORD99	-5	-5	-5	-5	-5	-5	-5	-5	-5	-5	-5	-5	-5	-5	-5	-5	-5	-5	-5	-5	-5	-5	-5
SNRNP40	3.60411	3.86774	3.58446	3.60411	3.76046	3.8626	3.83081	3.83081	3.45537	3.29935	3.5578	3.45537	3.86071	3.31473	3.50396	3.52102	3.61593	3.51249	4.03491	2.32855	4.29321	3.73294	3.12003
SNX7	4.52242	4.4537	4.57531	4.52242	4.30624	4.28128	4.32994	4.30624	4.34958	4.3754	4.48518	4.3754	3.99452	4.12463	4.17732	4.16146	4.16459	4.16302	4.06301	-2.99573	4.16615	3.72969	-2.00248
SPATA1	-1.80181	-2.04022	-1.37437	-1.80181	-2.6173	-5	-5	-5	-5	-1.82635	-1.66073	-1.82635	-2.55105	-2.3969	-2.64508	-1.72037	-1.46102	-2.05863	-5	-1.79577	-2.90042	-2.81341	-5
SPATA21	-5	-5	-5	-5	-5	-5	-5	-5	-5	-5	-5	-5	-5	-5	-5	-5	-5	-5	-5	-1.959	-5	-5	-5
SPATA6	1.16002	0.770571	0.781616	0.781616	0.381172	0.219136	0.251537	0.251537	0.658038	0.880456	0.561329	0.658038	0.589452	1.32282	0.864576	0.825928	0.913487	0.889032	0.641327	-0.0491902	0.74479	1.65708	1.54501
SPEN	2.22354	2.53607	2.33921	2.33921	2.37286	2.31688	2.38977	2.37286	2.03497	2.3444	2.53726	2.3444	2.39799	2.00674	2.05796	2.10973	2.1735	2.08385	2.26779	3.24493	1.90241	1.86206	3.08416
SPOCD1	3.82516	3.68728	2.89884	3.68728	1.58022	1.51315	2.33612	1.58022	3.4335	3.52111	3.70966	3.52111	4.30698	2.143	2.74983	1.32919	2.92552	2.44642	3.61931	-4.07454	3.33772	2.83709	-5
SPSB1	3.06465	2.70009	2.59413	2.70009	2.73378	2.97578	2.91712	2.91712	2.38748	2.44461	2.84984	2.44461	3.94642	2.96774	2.62554	2.66417	3.01234	2.81596	2.36359	0.638691	2.45591	3.28365	-2.40795
SRM	5.70433	5.71536	5.55993	5.70433	5.93133	6.04031	5.97709	5.97709	5.85415	5.75748	5.74172	5.75748	5.82449	5.40742	5.57126	5.73834	5.48924	5.53025	5.83915	3.73369	5.63846	5.80084	3.41395
SRRM1	3.65196	3.86832	3.58873	3.65196	3.7488	3.9637	3.83434	3.83434	3.62881	3.62245	3.76526	3.62881	3.83516	3.38116	3.41411	3.41092	3.45192	3.41252	3.94325	4.63751	3.70502	3.42667	4.52147
SRSF10	4.25792	4.45788	4.24368	4.25792	4.23599	4.36371	4.3705	4.36371	4.20466	4.11962	4.34448	4.20466	4.38968	3.99798	4.11775	4.13473	4.21417	4.12624	4.44329	4.72937	4.34267	4.00477	4.25138
SRSF11	4.12261	4.33961	4.25811	4.25811	4.13557	4.28477	4.337	4.28477	4.23833	4.17826	4.37754	4.23833	4.47021	4.06046	4.19179	4.1669	4.18665	4.17677	4.26133	5.32224	4.20338	4.06586	4.58966
SRSF4	3.94583	4.15145	3.89518	3.94583	3.87685	4.10642	4.03199	4.03199	3.7976	3.91808	3.99357	3.91808	4.01444	3.80116	3.90189	3.76406	3.78696	3.79406	4.18838	4.06401	4.25088	3.6899	4.24588
SSBP3	3.75422	3.87018	4.31167	3.87018	3.64605	3.80686	3.65525	3.65525	3.80961	4.35439	4.09281	4.09281	3.32784	3.43337	3.49015	3.3931	3.60479	3.46176	3.71936	4.07321	3.8521	3.4952	2.67263
SSU72	5.11277	4.98507	4.87161	4.98507	4.90183	5.10018	5.04716	5.04716	4.87018	4.94267	5.02935	4.94267	4.87338	4.73651	4.85058	4.82856	4.86316	4.83957	5.37985	4.83953	5.17529	5.07615	4.26532
SSX2IP	2.45324	2.24781	2.31273	2.31273	3.23065	3.2564	2.67152	3.23065	2.54003	1.94748	1.97116	1.97116	1.58391	2.27901	2.24676	2.20904	2.12895	2.2279	4.10622	0.963937	1.72615	1.95473	0.377751
ST3GAL3	2.49758	2.67711	2.59294	2.59294	2.44997	2.5177	2.322	2.44997	2.53718	2.41341	2.35584	2.41341	2.6018	2.59361	2.61849	2.65219	2.76846	2.63534	2.85653	2.10888	2.45264	2.41966	0.617885
ST6GALNAC3	-0.770028	-2.43042	-5	-2.43042	-2.34341	-3.38139	-2.55105	-2.55105	-5	-5	-2.45341	-5	-0.470004	-2.51331	-2.76462	-3.19418	-3.35241	-2.9794	-0.531028	-2.60369	3.63743	0.495306	1.32229
ST6GALNAC5	-2.79688	-1.96611	-5	-2.79688	-1.58964	-5	-1.18744	-1.58964	-1.47403	-2.15417	-2.64508	-2.15417	-0.403467	-0.70522	-0.429246	0.134531	-0.590591	-0.509918	0.464991	-5	-5	-2.03256	-5
STIL	2.1735	2.61667	2.21572	2.21572	2.35052	2.52027	2.23677	2.35052	1.96361	1.243	2.09495	1.96361	2.02815	0.812706	1.30698	1.55962	1.80055	1.4333	2.67298	-0.324346	2.42347	1.38204	-0.414001
STK40	2.47486	2.61022	2.56264	2.56264	2.34469	2.52517	2.50626	2.50626	2.04394	2.27829	2.53211	2.27829	3.39588	2.39762	2.65556	2.61951	2.33805	2.50857	2.74355	2.94701	3.02379	2.64957	3.71535
STMN1	5.75482	6.04194	5.37298	5.75482	5.18482	5.28017	5.35592	5.28017	5.36631	4.7136	5.34184	5.34184	5.76904	4.3226	4.97488	5.1124	5.47525	5.04364	6.45868	3.33531	6.19511	4.96892	0.327143
STPG1	1.66771	2.00956	2.05181	2.00956	1.56695	1.40732	1.54116	1.54116	1.51776	1.37422	1.68287	1.51776	1.5332	1.97865	2.09248	1.98499	1.80517	1.98182	2.30857	0.654926	1.53148	1.64152	-1.84516
STX12	4.16074	4.13116	4.27961	4.16074	4.15913	4.01499	4.08344	4.08344	3.86195	4.08947	4.48595	4.08947	3.57041	3.50909	3.79218	3.73062	3.72781	3.72922	3.71924	2.71469	4.05166	3.65543	3.94482
SYDE2	0.878381	0.472501	0.828115	0.828115	0.947402	1.13043	0.757061	0.947402	0.796606	0.862468	1.34963	0.862468	1.28204	-0.449417	-0.109815	-0.816445	-0.375421	-0.412419	0.997318	0.613563	-0.729811	-0.669431	-2.70306
SYF2	3.70271	3.59127	3.71311	3.70271	3.58277	3.55729	3.67122	3.58277	3.41861	3.53038	3.49611	3.49611	3.4589	3.8012	3.70192	3.69876	3.77829	3.7401	3.89512	4.50902	4.19958	4.06793	5.43757
SYNC	4.61856	4.68759	4.71773	4.68759	4.53897	4.33319	4.20761	4.33319	4.88632	4.56241	5.03699	4.88632	4.48237	4.13462	4.4391	4.30205	4.30667	4.30436	4.00975	-5	1.78926	2.80039	-5
SYTL1	-2.63109	-2.95651	-5	-2.95651	-5	-5	-5	-5	-5	-5	-5	-5	0.105261	-5	-5	-2.65926	-5	-5	-2.23493	4.77256	-2.99573	-2.97593	3.54694
SZRD1	4.80959	4.78779	4.72815	4.78779	4.74602	4.70095	4.78394	4.74602	4.65976	4.5324	4.80109	4.65976	4.85673	4.52797	4.6715	4.67546	4.76265	4.67348	4.88889	4.41014	4.62032	4.58595	4.85983
SZT2	1.25789	1.36686	1.51381	1.36686	1.36482	1.43127	1.38854	1.38854	1.46672	1.55371	1.47155	1.47155	1.38078	1.41779	1.42864	1.52562	1.44291	1.43577	1.26271	2.5837	0.781158	1.17186	1.06368
TACSTD2	-0.879477	-0.576253	0.0285875	-0.576253	-1.76609	-1.37437	-5	-1.76609	-2.78062	-0.548181	-1.12701	-1.12701	1.24761	0.276874	-0.81871	-1.55117	-1.66601	-1.18494	-0.136966	-2.09557	1.14231	-1.05843	0.709513
TAF12	3.983	3.93365	3.88906	3.93365	4.21213	4.10144	4.16185	4.16185	3.96511	3.89695	3.86874	3.89695	3.56252	4.08367	4.06903	4.02168	4.00283	4.04536	3.91898	3.09644	3.7381	4.05744	3.05178
TAL1	-5	-5	-5	-5	-5	-5	-5	-5	-5	-5	-5	-5	-3.19418	-5	-5	-5	-5	-5	-5	-1.37437	3.20688	-5	-4.01738
TARDBP	4.43547	4.64425	4.31305	4.43547	4.40028	4.57094	4.43007	4.43007	4.3413	4.14003	4.42015	4.3413	4.58898	3.9122	4.24157	4.18123	4.25877	4.2114	4.67897	4.26503	4.41646	4.02657	3.13775
TAS1R1	-2.52573	-2.07944	-1.29463	-2.07944	-1.73161	-2.99573	-5	-2.99573	-5	-1.17441	-5	-5	-5	-1.47403	-1.72037	-1.78379	-0.58519	-1.5972	-1.41882	-5	-2.59027	-5	-5
TAS1R2	-5	-5	-5	-5	-5	-5	-5	-5	-5	-5	-5	-5	-5	-5	-5	-5	-5	-5	-3.44202	-5	-5	-5	-3.32424
TAS1R3	-5	-3.24419	-5	-5	-5	-5	-2.97593	-5	-5	-5	-2.78062	-5	-3.05761	-3.03655	-3.17009	-5	-3.05761	-3.11385	-1.83885	0.272315	-2.18926	-3.27017	-1.06421
TCEA3	3.54021	3.18879	2.9488	3.18879	3.12864	2.79429	2.51033	2.79429	2.61264	2.86334	2.67924	2.67924	2.36424	3.89579	3.94385	3.48808	3.79166	3.84373	2.84311	3.23624	0.535323	1.77512	-0.614336
TCEANC2	0.885006	1.34313	1.10194	1.10194	1.20027	1.27676	1.13011	1.20027	1.04767	1.07841	1.03069	1.04767	1.16627	1.09628	1.17804	1.23924	1.41196	1.20864	1.35995	1.14295	1.58678	1.63783	0.146694
TCEB3	3.44846	3.57451	3.46995	3.46995	3.47327	3.57616	3.40691	3.47327	3.46939	3.22732	3.5761	3.46939	3.3027	3.04338	3.23487	3.16973	3.30469	3.2023	3.40599	2.22343	3.12689	3.22027	3.68185
TCTEX1D1	1.13751	-0.90634	1.01487	1.01487	-0.244623	-0.546453	-0.757153	-0.546453	0.673455	-0.491023	0.794801	0.673455	-5	-2.65926	-1.79577	-0.372514	-0.243346	-1.08414	0.117783	-0.983499	-0.874669	-1.73161	-5
TCTEX1D4	-1.96611	-2.28278	-5	-2.28278	-5	-5	-5	-5	-2.09557	-5	-5	-5	-5	-2.02495	-5	-5	-5	-5	-5	-0.196015	-1.61445	-5	-1.05843
TEKT2	-5	-2.83022	-2.56395	-2.83022	-1.67665	-1.56065	-2.59027	-1.67665	-1.959	-1.23443	-2.3969	-1.959	-0.701179	-5	-2.06357	-2.53831	-5	-3.76915	-2.8647	-1.95193	-5	-5	-1.1457
TESK2	0.352767	-0.0693501	0.19967	0.19967	0.411447	0.0198026	0.412772	0.411447	-0.60148	0.165514	-0.197232	-0.197232	-0.504181	1.22142	0.916691	0.937661	0.9582	0.94793	-0.116534	1.80533	0.667316	0.282921	1.41269
TEX38	-5	-5	-5	-5	-5	-5	-5	-5	-5	-1.93102	-5	-5	-5	-5	-5	-5	-5	-5	-5	-5	-2.24432	-5	-2.07944
TFAP2E	-0.465215	-0.140412	-0.590591	-0.465215	-1.48281	-1.15201	-0.911303	-1.15201	0.0535408	0.300105	0.19967	0.19967	-1.39433	-0.223144	-0.583396	-0.450986	-1.3823	-0.517191	-2.28278	1.2762	-1.65548	-1.90381	-0.57093
TGFBR3	2.66855	2.57116	2.05911	2.57116	2.59525	2.01036	2.63748	2.59525	1.86175	1.76353	1.62156	1.76353	0.460584	3.46201	3.44272	3.53372	3.49274	3.47738	2.44035	2.77727	2.45342	3.62087	-0.00803217
THAP3	2.39708	2.71826	2.80693	2.71826	2.55101	2.91506	2.51106	2.55101	2.77633	2.5478	2.87768	2.77633	2.88419	2.59084	2.64823	2.79551	2.73092	2.68957	2.97706	2.22516	2.8815	2.66347	2.44017
THEMIS2	1.46926	1.20177	0.543486	1.20177	0.308954	0.10075	0.777488	0.308954	1.27564	1.23721	0.582216	1.23721	1.70892	1.6012	0.423305	0.50742	1.39178	0.9496	0.999528	2.31135	2.07656	1.95544	6.20745
THRAP3	4.38012	4.38153	4.33006	4.38012	4.36469	4.33061	4.43806	4.36469	4.18511	4.21799	4.37556	4.21799	4.25744	4.00701	4.05611	4.11793	4.18644	4.08702	4.16705	3.45849	4.30913	4.09119	3.30138
TIE1	-2.12863	-5	-3.54046	-3.54046	-2.36446	-3.64966	-1.38629	-2.36446	-3.64966	-5	-5	-5	-0.126698	-3.57555	-3.7297	-5	-3.64966	-3.68968	-2.73337	-1.34323	5.66221	-1.09661	-5
TINAGL1	3.96395	3.03356	3.92803	3.92803	2.3265	2.35366	3.34392	2.35366	2.31619	2.57969	3.45748	2.57969	4.55706	1.87272	3.53026	1.09928	2.45342	2.16307	2.46138	-5	5.90425	0.188966	-1.46102
TM2D1	3.36695	2.96872	3.06782	3.06782	3.18105	3.07154	3.01999	3.07154	3.07837	3.20043	3.33741	3.20043	3.56925	3.56306	3.49134	3.30108	3.45227	3.47181	3.5801	2.12966	3.77529	3.5256	2.71503
TMCO2	-5	-5	-5	-5	-5	-5	-5	-5	-5	-5	-5	-5	-5	-5	-5	-5	-5	-5	-5	-5	-5	-5	-5
TMCO4	2.52373	2.66486	2.36565	2.52373	2.36434	2.17361	2.26332	2.26332	2.55474	2.79006	2.38849	2.55474	1.36046	2.46002	2.48382	2.48549	2.71397	2.48466	2.67608	2.51608	1.71973	1.71001	1.77156
TMED5	3.31644	3.4999	3.29747	3.31644	3.16784	3.27037	3.31999	3.27037	3.34286	3.12847	3.37939	3.34286	3.51916	3.08104	3.12764	3.02413	3.21475	3.10434	3.55541	3.32446	3.39243	3.68246	4.03631
TMEM125	-5	-5	-5	-5	-2.8647	-5	-5	-5	-5	-5	-5	-5	-0.814186	-5	-2.8647	-2.65926	-5	-3.93235	-2.26336	-5	-5	-5	-5
TMEM200B	3.06166	3.2648	2.95115	3.06166	3.12685	3.21715	3.13819	3.13819	3.04761	3.07019	2.84433	3.04761	2.4027	3.33577	3.16539	3.22764	3.28001	3.25382	3.26835	-5	1.09594	2.62481	-5
TMEM201	2.1803	2.34036	1.78675	2.1803	1.82358	2.11818	2.14394	2.11818	1.84419	1.75267	1.9347	1.84419	2.42117	1.62472	1.85395	1.56381	1.94691	1.73934	2.59002	1.9036	2.65127	2.08356	1.37067
TMEM222	3.83497	3.7982	3.8029	3.8029	3.87962	3.91076	3.95219	3.91076	3.84117	3.69846	3.8207	3.8207	3.69831	3.83676	3.80979	3.79268	3.85104	3.82328	4.07849	3.26896	3.96146	3.81736	2.96057
TMEM234	2.27788	2.44893	2.45204	2.44893	2.31846	2.12106	2.33824	2.31846	2.71522	2.26416	2.40478	2.40478	2.68866	2.14628	2.33505	2.22829	2.30299	2.26564	2.71051	1.39501	2.52092	2.58927	0.921079
TMEM240	0.762207	0.691145	0.884594	0.762207	0.865839	1.49627	1.17588	1.17588	0.0685928	0.993992	0.582216	0.582216	1.20687	2.03117	1.71308	1.79708	1.83418	1.81563	0.890768	-1.75446	1.77546	1.25704	-5
TMEM39B	2.77571	2.68696	2.70965	2.70965	2.78735	2.8995	2.91528	2.8995	2.33195	2.49535	2.5449	2.49535	2.44772	2.86317	2.82031	2.83292	2.87644	2.84805	3.06694	2.17589	3.70657	2.60239	2.63856
TMEM48	2.7345	3.02042	2.28574	2.7345	2.83086	2.9023	2.82364	2.83086	2.30078	1.68584	2.5733	2.30078	2.99102	1.83178	2.23109	2.26478	2.45873	2.24793	3.29387	1.32814	3.30766	2.96507	0.896088
TMEM50A	5.55599	5.12551	5.12569	5.12569	4.97192	4.79782	4.93463	4.93463	5.10293	4.93695	4.99324	4.99324	4.84968	5.17352	5.2582	5.23993	5.12486	5.20673	5.15507	3.79112	4.80077	4.6225	4.68337
TMEM51	0.548699	0.260825	0.527093	0.527093	1.22642	1.52497	0.890768	1.22642	0.625404	-1.05268	1.10625	0.625404	1.54308	-0.548181	-0.213193	-1.36649	0.0834216	-0.380687	1.44267	-5	2.27316	1.10889	1.79708
TMEM52	-1.80789	-2.13707	-0.441611	-1.80789	-1.34707	0.0109399	-0.076881	-0.076881	-1.93794	-1.88387	-0.980829	-1.88387	1.11186	-0.798508	-2.04794	-5	-5	-3.52397	-1.02165	-0.285019	1.22171	-0.207024	-1.32803
TMEM53	1.10294	1.15877	1.15373	1.15373	1.31157	1.43817	1.52736	1.43817	0.91709	1.24559	1.23982	1.23982	1.53299	1.39575	1.58227	1.20417	1.15184	1.29996	1.29664	-0.529329	0.903813	2.32932	-0.102033
TMEM54	3.43163	3.55071	3.07938	3.43163	3.1381	3.62743	3.09721	3.1381	2.40866	3.03908	3.02417	3.02417	3.56139	3.2186	3.244	2.95501	3.26155	3.2313	3.72976	-5	4.03325	3.50487	-5
TMEM56	0.529451	0.66629	0.0953102	0.529451	-1.1301	-0.723606	-1.1117	-1.1117	-1.07002	0.064851	-0.153151	-0.153151	-1.29463	0.24686	0.891588	0.695145	0.552159	0.623652	-0.551648	-4.19971	-3.54046	-0.655851	-5
TMEM56-RWDD3	-0.642454	-1.47841	0.345715	-0.642454	-1.70375	-0.789658	-1.39837	-1.39837	-1.88387	-0.796288	-0.970219	-0.970219	-0.605136	-0.385662	-0.0618754	-0.731888	-0.867501	-0.558775	-0.481267	-1.57988	-0.911303	-0.972861	-5
TMEM57	2.83861	2.86983	2.84386	2.84386	2.77646	3.0374	2.80958	2.80958	2.93412	2.85307	2.98644	2.93412	2.94696	2.5849	2.67097	2.59443	2.47326	2.58967	2.61411	2.50773	2.90488	2.41627	2.77334
TMEM59	5.48959	5.15726	5.48044	5.48044	5.22259	5.3377	5.15276	5.22259	5.58936	5.48617	5.22057	5.48617	4.93577	5.59884	5.60159	5.47301	5.5548	5.57682	5.41331	4.50697	5.29638	5.3067	5.15629
TMEM61	-5	-5	-1.959	-5	-2.16282	-5	-5	-5	-0.463624	-5	-1.79577	-1.79577	-5	-0.415515	-1.08176	-1.26585	-0.447851	-0.764803	-5	-5	-5	-5	-5
TMEM69	3.43666	3.33946	3.09788	3.33946	3.33238	3.30788	3.39132	3.33238	3.27545	3.19467	3.53488	3.27545	3.38473	3.16943	3.22414	2.89696	3.21876	3.19409	3.54287	2.12298	3.88716	3.52859	3.09467
TMEM82	-5	-5	-5	-5	-5	-5	-5	-5	-5	-5	-5	-5	-5	-5	-5	-5	-5	-5	-5	-5	-5	-5	-5
TMEM88B	-5	-5	-5	-5	-5	-5	-5	-5	-5	-5	-5	-5	-5	-5	-5	-5	-5	-5	-5	-5	-5	-5	-5
TNFRSF14	2.43729	2.23238	2.50291	2.43729	2.3159	1.72419	2.37043	2.3159	2.22765	2.45616	2.15802	2.22765	-1.59949	2.93715	2.50283	2.57414	2.80014	2.68714	2.19545	5.20837	3.82089	2.83592	5.00371
TNFRSF18	-1.89712	-2.24432	-5	-2.24432	-5	-5	-5	-5	-5	-1.30195	-5	-5	-2.05573	-5	-5	-1.22758	-0.896488	-3.11379	-2.17156	2.55218	-2.23493	-1.14256	-2.10373
TNFRSF1B	1.64519	1.98774	1.29719	1.64519	0.575489	-0.245901	0.0676586	0.0676586	1.69763	1.03957	1.0116	1.03957	-1.81401	2.46241	1.81352	2.42507	2.68512	2.44374	1.18357	4.14352	3.65504	3.08095	6.0569
TNFRSF25	0.824175	0.760338	1.34937	0.824175	0.150143	-1.77786	-1.01888	-1.01888	0.816249	1.17557	0.923862	0.923862	1.94805	0.903813	0.754242	1.10526	0.227136	0.829028	0.608678	5.40328	2.16894	0.330742	0.519389
TNFRSF4	-5	-5	-5	-5	-5	-5	-5	-5	-1.87732	-5	-0.869884	-1.87732	-5	-5	-1.97328	-5	-1.78976	-3.48664	-5	3.64657	0.953972	-5	-1.22758
TNFRSF8	-2.30259	-2.6173	-2.33304	-2.33304	-2.07944	-0.872274	-2.12026	-2.07944	-2.18926	-2.84731	-2.22562	-2.22562	-5	-3.05761	-5	-2.09557	-3.14656	-3.10208	-1.94491	-1.58964	0.296394	-0.978166	0.672944
TNFRSF9	-3.29684	-1.78379	-2.90042	-2.90042	1.18754	0.500169	0.380489	0.500169	-3.35241	-1.76026	-1.36649	-1.76026	-1.05268	-2.01741	-1.15836	-1.45672	-2.31264	-1.73706	-4.34281	-1.36258	-2.33304	-3.24419	-1.45243
TNNI3K	-5	-5	-5	-5	-5	-5	-5	-5	-5	-5	-5	-5	-5	-5	-5	-5	-5	-5	-5	-5	-5	-5	-5
TOE1	2.11324	2.054	1.92716	2.054	2.03653	2.25853	2.22991	2.22991	1.74937	1.44149	1.8577	1.74937	1.90553	1.66241	1.63725	1.4377	1.94075	1.64983	2.36565	2.27171	2.65077	1.90509	2.64568
TP73	-3.7297	-3.32424	-5	-3.7297	-5	-5	-5	-5	-5	-5	-5	-5	-5	-3.77226	-5	-5	-3.86323	-4.43162	-3.41125	-2.67365	-2.99573	-5	-3.24419
TP73-AS1	1.73378	2.03771	1.84751	1.84751	1.90494	1.52931	1.7758	1.7758	1.6991	1.76781	1.5874	1.6991	1.65479	2.11794	2.00942	2.04937	1.99999	2.0294	2.14183	2.68505	2.03875	1.94162	1.43651
TPRG1L	4.13769	3.93576	4.06316	4.06316	3.697	3.6891	3.59586	3.6891	3.88123	3.91818	3.96583	3.91818	4.07125	3.99489	4.06493	4.00333	4.18327	4.03413	4.36746	3.88728	4.13172	4.03925	3.4256
TRABD2B	-0.524249	-0.576253	-0.841647	-0.576253	-1.32426	-2.68825	-1.66601	-1.66601	-5	-4.2687	-5	-5	-5	1.56256	1.71055	1.66374	0.595534	1.61315	-4.50986	-5	-5	-0.263966	-5
TRAPPC3	4.59975	4.59529	4.67249	4.59975	4.57795	4.5669	4.64023	4.57795	4.53209	4.71162	4.72318	4.71162	4.62089	4.30993	4.40538	4.45851	4.45311	4.42925	4.54807	3.44572	4.69706	4.27397	3.32963
TRIM62	2.24527	2.0495	1.66676	2.0495	1.32176	1.22289	1.35892	1.32176	1.31372	1.47339	1.49155	1.47339	3.22883	1.07603	0.87755	0.916291	0.830733	0.89692	1.55054	2.6285	1.6314	1.21135	2.41475
TRIM63	-5	-5	-5	-5	-5	-5	-5	-5	-5	-5	-5	-5	-5	-5	-5	-5	-5	-5	-3.05761	-5	-2.43042	-2.38597	-2.95651
TRIT1	2.71111	2.7015	2.59331	2.7015	2.48015	2.58596	2.66986	2.58596	2.29314	2.45899	2.4485	2.4485	2.65472	2.17054	2.38453	2.59466	2.6021	2.4896	2.39562	1.17465	2.79049	2.58641	1.99157
TRMT13	1.81937	2.13168	1.73554	1.81937	1.57609	2.07994	2.01183	2.01183	1.6741	1.68046	2.01357	1.68046	1.91545	1.7233	1.78675	1.52649	1.82067	1.75502	2.1464	2.22883	1.89417	1.99416	-0.494296
TRNAU1AP	2.76965	2.80014	2.63139	2.76965	2.47401	2.61132	2.83363	2.61132	2.71569	2.67394	2.62706	2.67394	2.72294	2.63153	2.76083	2.78056	2.85836	2.77069	2.92209	2.25738	3.20388	2.8175	1.81596
TRNP1	2.71741	2.9571	2.90898	2.90898	2.8382	2.86534	2.77776	2.8382	2.54467	2.68171	2.70712	2.68171	3.03013	2.31204	2.50217	1.93802	2.59451	2.40711	6.35121	-5	2.52381	4.99816	0.544067
TSPAN1	-1.95193	-1.33181	-0.874669	-1.33181	-5	-1.66073	-5	-5	-2.05573	-2.73337	-1.81401	-2.05573	-0.36097	-1.96611	-0.923819	-1.93102	-1.38629	-1.65866	-0.504181	-5	-2.36446	-2.99573	-5
TSSK3	-5	-5	-5	-5	-5	-5	-2.43042	-5	-5	-5	-5	-5	-5	-2.3969	-5	-5	-5	-5	-5	-5	-5	-2.7181	-2.60369
TTC22	-5	-5	-5	-5	-5	-5	-5	-5	-5	-5	-5	-5	-5	-5	-5	-5	-5	-5	-5	1.14327	-5	-2.79688	-5
TTC34	-5	-5	-5	-5	-5	-5	-5	-5	-5	-5	-5	-5	-2.59027	-5	-5	-5	-5	-5	-5	-1.94491	-5	-5	-1.04982
TTC39A	-2.51331	-5	-2.52573	-2.52573	-5	-2.21641	-1.85151	-2.21641	-3.29684	-2.59027	-3.05761	-3.05761	-2.21641	-2.51331	-2.04022	-3.17009	-1.53712	-2.27676	-2.15417	-5	0.396761	-1.60944	-3.44202
TTC4	2.91718	3.11329	2.94654	2.94654	3.12974	3.25555	3.0804	3.12974	2.78384	2.64177	2.79037	2.78384	2.98906	2.64291	2.85319	2.90772	2.99773	2.88045	3.20112	1.89311	3.2087	3.11733	1.75527
TTLL10	-5	-5	-5	-5	-5	-5	-5	-5	-5	-5	-5	-5	-5	-5	-5	-5	-5	-5	-5	-2.25379	-5	-5	-5
TTLL7	1.56046	1.64152	1.56444	1.56444	-0.0110609	-0.194799	0.202941	-0.0110609	1.58063	1.10094	1.68899	1.58063	2.02221	0.788003	0.681075	0.335043	0.960499	0.734539	1.58289	-3.12357	1.10592	1.1314	-3.61192
TXLNA	4.01991	4.0611	4.06829	4.0611	4.02283	4.08456	4.02966	4.02966	4.0057	3.94677	4.06998	4.0057	3.84927	3.85961	3.97637	3.93077	3.92573	3.92825	4.1058	2.20376	3.6613	3.71399	2.70772
TXNDC12	3.9348	3.77189	3.79722	3.79722	3.93513	4.13501	3.95547	3.95547	3.88434	3.67855	3.86376	3.86376	4.04529	3.65045	3.70345	3.82994	3.85013	3.7667	4.28171	3.2622	4.26428	3.79695	3.84985
TYW3	2.80958	2.79466	2.76058	2.79466	2.91577	2.82269	2.82191	2.82269	2.6828	2.76902	2.78975	2.76902	2.15883	2.80868	2.81595	2.75455	2.91815	2.81231	3.02946	2.26457	2.91023	3.15542	2.59122
UBE2J2	3.65372	3.82019	3.65102	3.65372	3.53814	3.57951	3.63672	3.57951	3.58967	3.47361	3.66535	3.58967	4.03201	3.32302	3.61918	3.49968	3.60911	3.55439	3.91456	2.65591	3.98078	3.3363	2.61608
UBE2U	-5	-5	-5	-5	-2.27303	-2.19823	-5	-2.27303	-5	-5	-5	-5	-5	-5	-5	-5	-5	-5	-5	-5	-5	-5	-5
UBE4B	3.35892	3.36263	3.27681	3.35892	3.29224	3.28151	3.27075	3.28151	3.24478	3.40276	3.54368	3.40276	3.46066	3.28054	3.35985	3.21944	3.37888	3.32019	3.30659	2.58218	3.05927	3.26167	2.65092
UBIAD1	2.00835	2.15013	1.98389	2.00835	2.03418	2.04472	2.08629	2.04472	1.96543	1.6838	1.99837	1.96543	2.54733	1.95869	1.97741	1.94762	2.10815	1.96805	2.56071	1.94919	2.44313	2.25665	1.64287
UBR4	2.44651	2.61161	2.72877	2.61161	2.35641	2.3825	2.46309	2.3825	2.46334	2.53441	2.73877	2.53441	2.95449	2.59294	2.51406	2.60594	2.68266	2.59944	2.93167	2.75957	2.19098	2.17589	2.49996
UBXN10	-5	-5	-5	-5	-3.50656	-5	-5	-5	-3.41125	-5	-5	-5	-5	-5	-5	-5	-5	-5	-5	-2.18037	-3.7297	-2.04794	0.398776
UBXN11	1.77292	1.61303	1.94233	1.77292	1.69212	1.62314	1.89747	1.69212	1.81189	1.34521	1.76542	1.76542	1.79857	1.52584	1.67597	1.39029	1.83018	1.60091	2.13806	3.37793	1.88768	1.73976	5.05874
UOX	-5	-5	-5	-5	-5	-5	-5	-5	-5	-2.51331	-5	-5	-5	-5	-5	-5	-5	-5	-5	-5	-5	-5	-5
UQCRH	5.77052	5.73196	5.73029	5.73196	5.75582	5.87435	5.94214	5.87435	5.88041	5.79827	5.71166	5.79827	6.14277	5.53339	5.71301	5.64273	5.71871	5.67787	6.05497	5.47939	6.18748	6.22505	5.66524
UQCRHL	-1.08471	-0.252315	-0.407968	-0.407968	-1.29828	-0.500875	-0.42312	-0.500875	-0.0682788	-0.0481404	-0.931404	-0.0682788	-1.19733	-5	-0.208255	-0.352398	-1.20065	-0.776522	-0.0576291	-0.166055	-1.50508	0.192272	-0.231932
UROD	4.61634	4.44209	4.42729	4.44209	4.59763	4.57075	4.72904	4.59763	4.555	4.36205	4.45158	4.45158	4.7905	4.69544	4.64834	4.48145	4.59382	4.62108	4.74347	2.80838	5.06066	4.61355	2.46223
USP1	3.85847	3.96317	3.46386	3.85847	3.52028	3.681	3.66372	3.66372	3.22803	3.20104	3.49696	3.22803	3.54128	3.19749	3.34962	3.37626	3.56238	3.36294	3.93744	3.39873	3.781	3.18184	2.97272
USP24	2.32396	2.53266	2.36019	2.36019	2.37584	2.2422	2.36057	2.36057	2.26571	2.16722	2.4804	2.26571	2.60926	2.19232	2.35906	2.25884	2.57101	2.30895	2.52669	2.82007	1.98897	2.22549	2.45376
USP33	3.44983	3.55272	3.36069	3.44983	3.39742	3.47029	3.39145	3.39742	3.38818	3.33925	3.5196	3.38818	3.4095	3.26503	3.39461	3.36266	3.53593	3.37864	3.57504	3.22207	3.26744	3.67521	2.68088
USP48	3.68587	3.64042	3.58848	3.64042	3.57327	3.64691	3.63038	3.63038	3.36919	3.44576	3.56942	3.44576	3.60648	3.51402	3.59008	3.53939	3.47714	3.52671	3.41144	3.60699	4.03795	3.08868	3.0363
UTP11L	3.92939	3.81567	3.72586	3.81567	3.78954	3.86583	3.89624	3.86583	3.58654	3.5675	3.85854	3.58654	3.78655	3.26584	3.51029	3.42394	3.46792	3.44593	3.88986	1.40044	4.02457	3.62966	3.06628
UTS2	-5	-5	-5	-5	-5	-5	-5	-5	-5	-5	-5	-5	-5	-5	-5	-5	-1.26231	-5	-5	0.28968	-5	-5	-1.39837
VAMP3	5.04318	5.08426	4.95581	5.04318	4.64047	4.58335	4.63533	4.63533	4.84998	4.83732	4.9175	4.84998	4.81351	4.69197	4.95655	4.79665	5.00407	4.8766	5.23278	3.89906	5.20432	4.97634	5.43595
VCAM1	4.32559	4.56296	4.1166	4.32559	1.29527	0.792087	0.877134	0.877134	3.00608	2.41153	2.27891	2.41153	2.30398	4.83742	4.35904	4.38757	4.59931	4.49344	-3.54046	-5	0.901786	2.49114	-5
VPS13D	1.73342	1.87042	1.89402	1.87042	1.78087	1.50363	1.59046	1.59046	1.69635	1.85207	1.92731	1.85207	1.60543	2.12202	2.03366	2.0381	2.10084	2.06947	1.49492	2.52765	1.33105	1.27229	1.18265
VWA1	2.5139	2.17373	2.83674	2.5139	0.745265	1.43246	0.976068	0.976068	2.52932	3.02417	3.125	3.02417	1.93903	1.73006	1.53061	0.231112	1.01196	1.27129	-0.160169	-5	0.0971267	0.582774	-5
VWA5B1	-5	-5	-5	-5	-5	-5	-5	-5	-5	-5	-5	-5	-5	-5	-5	-5	-5	-5	-5	-3.54046	-5	-5	-5
WASF2	4.19236	4.41087	4.15509	4.19236	4.06449	3.99445	3.93853	3.99445	3.95364	4.07828	4.02344	4.02344	4.00804	4.28189	4.34746	4.32372	4.39507	4.33559	3.98503	4.27278	4.33715	4.03062	4.30278
WASH7P	2.79043	2.63397	2.95673	2.79043	2.41574	2.86835	2.96119	2.86835	2.8525	2.72981	2.88993	2.8525	2.93773	2.65268	2.48923	2.82737	2.53687	2.59477	2.93348	4.29954	2.66507	2.51592	4.17482
WDR63	0.278389	0.183987	-0.299755	0.183987	0.0198026	-1.54646	0.101654	0.0198026	-0.238257	-0.407968	-0.703198	-0.407968	-0.34249	-0.701179	-0.605136	-1.38629	-0.449417	-0.653158	0.303801	-1.02722	-2.55105	0.781158	-5
WDR65	-2.79688	-1.82635	-2.99573	-2.79688	-2.83022	-3.44202	-2.60369	-2.83022	-3.77226	-3.41125	-5	-3.77226	-1.84516	-2.28278	-5	-2.53831	-5	-3.76915	-3.32424	-3.10109	-1.44817	-2.64508	-3.91202
WDR78	0.552735	0.368801	0.487966	0.487966	-0.253603	-0.502527	-0.260067	-0.260067	0.739076	0.631804	0.452349	0.631804	-0.366725	0.156149	0.352064	0.171429	0.220741	0.196085	0.451076	-1.16155	0.41871	0.833778	-2.12863
WDTC1	3.21727	3.29624	3.21675	3.21727	2.8756	2.79935	2.82411	2.82411	3.04647	3.14798	3.04157	3.04647	2.92975	3.32906	3.28732	3.20096	3.36491	3.30819	3.02713	3.32532	2.90203	2.82938	2.33273
WLS	3.91751	3.73981	3.84704	3.84704	3.43994	3.47069	3.45357	3.45357	4.16885	4.0231	4.22351	4.16885	4.69017	3.69138	3.69767	3.49887	3.60951	3.65044	3.66107	-3.38139	4.74988	4.71018	2.57009
WNT4	-5	-5	-3.61192	-5	-2.70306	-2.08747	-1.68201	-2.08747	-5	-5	-5	-5	-2.07944	-5	-5	-5	-5	-5	-2.30259	-5	-2.8824	-2.32279	-5
WRAP73	2.41081	2.5749	2.38019	2.41081	2.43379	2.66243	2.49163	2.49163	2.5206	2.28737	2.79159	2.5206	2.81595	2.6097	2.47989	2.81349	2.45967	2.5448	2.79104	2.39908	3.0763	2.46878	2.54632
XKR8	2.65844	2.97471	2.75213	2.75213	2.19299	2.37052	2.20486	2.20486	2.70551	2.5846	2.61856	2.61856	2.5139	2.91647	2.99668	3.01033	3.07961	3.0035	3.02052	1.39575	2.8774	2.58203	3.77191
YARS	4.41128	4.49215	4.32993	4.41128	4.81867	4.81277	4.85297	4.81867	4.486	4.46116	4.71071	4.486	5.08349	3.61402	3.95196	4.0248	3.96429	3.95812	4.42209	3.37841	4.50568	4.581	3.41989
YBX1	6.89081	6.92101	6.78084	6.89081	6.84626	6.92204	7.01372	6.92204	6.72968	6.59879	6.77356	6.72968	7.07994	6.38996	6.69261	6.67971	6.68094	6.68033	7.1804	6.35567	7.07313	7.13045	6.90557
YIPF1	2.98082	2.92622	3.12228	2.98082	2.89613	2.79996	2.78815	2.79996	2.96212	2.88139	2.99107	2.96212	3.09426	2.96749	3.09036	3.01357	2.94969	2.99053	3.3311	2.52373	2.95288	3.00628	3.03433
YRDC	2.93183	3.0386	3.25154	3.0386	3.3148	3.2422	3.21117	3.2422	3.21322	2.95917	3.32798	3.21322	3.68133	3.10915	3.18196	3.18229	3.17793	3.17995	3.25072	3.31959	3.36398	2.79355	3.61157
YTHDF2	4.22587	4.23202	4.14676	4.22587	4.17405	4.2139	4.21417	4.2139	4.09671	4.09303	4.29723	4.09671	4.24759	3.87679	3.9574	3.88623	4.05875	3.92182	4.28179	3.92021	4.55011	3.91336	4.55538
ZBTB17	2.66959	2.78742	2.64703	2.66959	2.36151	2.3826	2.58203	2.3826	2.72314	2.64929	2.70905	2.70905	2.68792	2.52252	2.4308	2.46181	2.43484	2.44832	2.8503	2.59384	2.77259	2.21277	2.74213
ZBTB40	1.37016	1.76027	1.45885	1.45885	1.19544	1.29143	1.32335	1.29143	1.48682	1.23692	1.64403	1.48682	1.9085	1.19513	1.14645	1.16346	1.33632	1.1793	1.64981	3.18792	1.57815	1.20567	1.64827
ZBTB48	1.26695	1.52866	1.32069	1.32069	1.11416	1.06229	1.19241	1.11416	1.20956	1.46764	1.19574	1.20956	2.07027	1.60804	1.37296	1.35248	1.5709	1.47193	1.68213	2.76626	1.88114	1.44668	2.0628
ZBTB8A	1.56339	1.73642	1.48998	1.56339	1.40879	1.4105	1.20836	1.40879	1.32522	1.55414	1.48546	1.48546	1.43151	1.52323	1.44007	1.56339	1.57236	1.54331	1.24962	-1.64507	1.14327	0.939617	-1.73727
ZBTB8B	-5	-3.86323	-3.61192	-3.86323	-5	-5	-3.61192	-5	-5	-5	-5	-5	-5	-5	-5	-5	-3.7297	-5	-5	-5	-4.01738	-3.96332	-5
ZBTB8OS	3.23467	3.31564	3.05159	3.23467	3.03534	3.43724	3.44537	3.43724	3.24423	3.402	3.17497	3.24423	3.38619	2.8829	3.21764	2.90208	3.20534	3.05371	3.28418	2.34027	3.14199	2.97665	1.64113
ZC3H12A	3.05259	2.48848	2.44746	2.48848	3.52046	2.68478	2.98351	2.98351	2.77209	2.86289	2.78852	2.78852	2.77215	3.90838	3.8021	3.98362	3.77402	3.85524	1.88828	5.29537	1.85505	1.63705	4.45054
ZCCHC11	2.50651	2.47511	2.35271	2.47511	2.25706	2.2494	2.212	2.2494	2.23141	2.38029	2.54952	2.38029	2.39105	2.28452	2.29697	2.36547	2.47342	2.33122	2.27213	3.53228	2.18729	2.09458	1.72187
ZCCHC17	3.55991	3.64357	3.44557	3.55991	3.42031	3.38381	3.59391	3.42031	3.46069	3.34857	3.27249	3.34857	3.76148	3.41809	3.51101	3.4867	3.5099	3.4983	3.84623	1.97893	3.78906	3.76917	2.28808
ZDHHC18	2.97767	3.20858	3.05485	3.05485	3.09241	3.33024	3.22962	3.22962	2.98876	3.00474	3.05131	3.00474	3.13293	2.84444	2.96119	2.89109	2.93109	2.91109	3.57476	4.01402	2.98891	2.54624	4.19404
ZFYVE9	2.54231	2.65155	2.50144	2.54231	2.81097	2.61147	2.59174	2.61147	2.52164	2.63763	2.59585	2.59585	2.32101	2.76405	2.57779	2.73281	2.72294	2.72787	2.44426	1.34234	2.655	2.3584	-3.29684
ZMPSTE24	4.36064	4.32339	4.29699	4.32339	4.36927	4.3894	4.22574	4.36927	4.28865	4.25156	4.37372	4.28865	4.36376	4.35522	4.50139	4.39269	4.30737	4.37396	4.49386	2.01437	3.97133	4.11544	2.39671
ZMYM1	1.97962	2.15606	1.96585	1.97962	1.78154	2.1616	2.1542	2.1542	1.77512	1.84877	2.17031	1.84877	1.91913	1.72366	1.72669	1.86702	1.91692	1.79685	2.09667	1.71326	2.07267	1.88206	-0.614336
ZMYM4	3.03779	3.08521	2.94159	3.03779	3.0232	3.02718	3.05315	3.02718	2.90038	3.01989	3.1664	3.01989	3.04657	2.79098	2.79184	2.78612	2.97553	2.79141	2.88368	2.37407	2.92246	2.95329	1.95061
ZMYM6	1.70638	1.80894	1.8388	1.80894	1.60904	1.72437	1.52844	1.60904	1.67878	1.67952	1.88798	1.67952	1.82342	1.34807	1.5182	1.48001	1.63022	1.49911	1.8527	2.95147	1.61522	1.72187	3.20352
ZMYM6NB	3.32712	3.26938	3.14832	3.26938	3.5532	3.67595	3.62809	3.62809	3.20846	3.54382	3.06917	3.20846	2.94916	4.14634	3.93466	3.99144	4.03829	4.01486	3.48204	2.42285	3.80281	3.85693	1.78423
ZMYND12	-1.19402	-1.05843	-0.317454	-1.05843	-1.39433	-1.98777	-0.802962	-1.39433	-0.574476	-0.134675	-5	-0.574476	-1.9951	0.0227395	-0.837018	-0.262664	0.274597	-0.119962	-1.94491	-2.34341	-0.339677	-0.648174	-0.729811
ZNF326	3.02116	3.1573	2.95808	3.02116	3.01003	3.06842	2.98173	3.01003	2.86619	2.6673	2.85411	2.85411	2.70645	2.46283	2.57513	2.67628	2.91534	2.62571	3.23191	3.2184	3.05046	2.79049	3.56159
ZNF362	3.08026	3.14729	3.03129	3.08026	2.96274	3.0745	2.80518	2.96274	2.9558	3.13719	3.11799	3.11799	3.39364	2.97425	2.80421	2.97216	2.87023	2.92119	2.59503	2.70658	2.923	2.39151	3.13758
ZNF436	2.18661	1.83082	2.25455	2.18661	2.66806	2.1616	2.52397	2.52397	2.17509	2.31521	2.08592	2.17509	1.72455	3.34088	3.02315	3.15222	2.72445	3.08769	1.77867	1.39054	1.67654	2.52613	0.0392207
ZNF593	4.28105	4.14845	4.47763	4.28105	4.0622	4.29716	4.41749	4.29716	4.17551	4.03712	4.02524	4.03712	4.4516	4.13185	4.2139	3.79787	3.97334	4.0526	4.03611	2.94217	4.43832	4.20038	3.91524
ZNF642	1.05675	1.263	1.15373	1.15373	1.01269	1.12817	1.31022	1.12817	0.767791	0.736685	0.907452	0.767791	1.31345	0.703098	1.05012	0.800655	0.841998	0.821327	0.977198	1.08384	1.04872	0.963556	-0.00601807
ZNF643	1.27144	1.07193	1.16689	1.16689	1.17434	1.35918	1.18876	1.18876	0.652846	0.907855	1.05814	0.907855	1.59656	0.519389	0.35347	0.531804	0.480573	0.499981	0.552159	0.0751075	0.138892	0.817575	-5
ZNF644	2.88307	3.00924	2.69063	2.88307	2.8298	2.77059	2.99137	2.8298	2.82417	2.85699	3.11914	2.85699	2.93066	2.53647	2.59861	2.47897	2.51244	2.52446	2.58422	2.69192	2.73534	2.48499	3.046
ZNF683	-5	-5	-5	-5	-5	-5	-5	-5	-5	-5	-5	-5	-5	-5	-5	-5	-5	-5	-5	1.73059	-5	-5	-1.03002
ZNF684	1.02855	1.21224	0.657002	1.02855	0.536493	1.13751	0.754242	0.754242	0.930588	0.770571	0.740985	0.770571	1.30019	1.08586	0.81093	0.891178	1.16065	0.988521	1.19483	0.143234	0.987681	0.748109	1.32575
ZNF691	0.980954	1.05187	1.30887	1.05187	0.938444	1.37751	1.27564	1.27564	1.23198	1.1135	1.27285	1.23198	1.51973	1.31238	0.928614	1.10227	1.27815	1.19021	1.53859	0.904623	1.75665	1.55032	-0.663588
ZNHIT6	2.4453	2.45256	2.48023	2.45256	2.56001	2.59212	2.53505	2.56001	2.67697	2.36856	2.55186	2.55186	2.60365	2.35868	2.38812	2.52204	2.442	2.41506	2.64063	1.99484	2.37964	2.33088	1.02819
ZRANB2	3.78992	3.81138	3.81923	3.81138	3.91388	4.02272	3.97071	3.97071	3.90145	3.68735	3.99745	3.90145	4.00071	3.44655	3.66459	3.72009	3.72302	3.69234	3.83642	3.73636	3.79274	3.67503	2.85417
ZRANB2-AS1	-5	-5	-5	-5	-2.74887	-5	-5	-5	-5	-5	-5	-5	-5	-5	-5	-5	-5	-5	-5	-5	-5	-5	-5
ZRANB2-AS2	-1.57022	-1.80181	-5	-1.80181	-5	-5	-5	-5	-0.48939	-0.214432	-0.327116	-0.327116	-1.64507	-1.48281	-1.04129	-1.48722	-5	-1.48501	-1.91054	-5	-5	-0.796288	-5
ZSCAN20	0.415415	0.415415	0.327864	0.415415	-0.0294288	0.351361	0.293416	0.293416	0.416075	0.381855	0.247641	0.381855	0.398105	0.122218	0.253867	0.216723	0.219938	0.218331	0.3257	-1.22078	0.218332	0.189794	-3.91202
ZSWIM5	-2.56395	-3.14656	-3.96332	-3.14656	-5	-3.35241	-3.96332	-3.96332	-2.93746	-5	-3.81671	-3.81671	-4.07454	-2.34341	-4.13517	-3.21888	-2.67365	-2.94626	-1.6399	0.303801	-0.608806	-3.19418	-3.05761
ZYG11A	-2.03256	-1.28374	-1.86433	-1.86433	-0.954512	-0.908819	0.311887	-0.908819	-5	-5	-2.3969	-5	0.599935	-2.52573	-1.66601	-0.886732	-0.661649	-1.27637	0.436964	-5	-1.85151	-2.04022	-5
ZYG11B	2.91517	2.91685	2.78248	2.91517	2.70611	2.67504	2.52035	2.67504	2.6367	2.75245	2.83033	2.75245	2.71569	2.8529	2.83145	2.93301	3.03927	2.89295	2.7465	2.19344	2.23238	2.36678	1.97852
ZZZ3	2.90005	3.13745	2.91246	2.91246	3.08306	3.07394	3.03486	3.07394	2.94006	2.96887	3.06376	2.96887	3.16501	2.82518	2.95058	2.85951	2.85157	2.85554	3.08831	3.16294	2.75589	3.02602	1.82326

## Sheet: Ln(TPM) of 25,193 genes
Name	BMSC-1	BMSC-2	BMSC-3	BMSC median	ADSC-1	ADSC-2	ADSC-3	ADSC median	REC-1	REC-2	REC-3	REC median	iMSC	SyMSC-1	SyMSC-2	SyMSC-3	SyMSC-4	SyMSC median	Human Fibroblast	Human T Cell	HPAEC	HWP	hMoCD14
DDX11L1	-5	-2.95651	-5	-5	-5	-5	-5	-5	-5	-5	-5	-5	-5	-5	-5	-5	-5	-5	-5	-3.14656	-5	-5	-5
WASH7P	2.79043	2.63397	2.95673	2.79043	2.41574	2.86835	2.96119	2.86835	2.8525	2.72981	2.88993	2.8525	2.93773	2.65268	2.48923	2.82737	2.53687	2.59477	2.93348	4.29954	2.66507	2.51592	4.17482
MIR1302-2	-5	-5	-5	-5	-5	-5	-5	-5	-5	-5	-5	-5	-5	-5	-5	-5	-5	-5	-5	-5	-5	-5	-5
FAM138A	-5	-5	-5	-5	-5	-5	-5	-5	-1.90381	-5	-5	-5	-5	-5	-5	-5	-5	-5	-5	-5	-5	-5	-5
OR4F5	-5	-5	-5	-5	-5	-5	-5	-5	-5	-5	-5	-5	-5	-5	-5	-5	-5	-5	-5	-5	-5	-5	-5
LOC729737	-1.59949	-0.701179	-0.588787	-0.701179	-3.07911	-2.07147	-1.72037	-2.07147	-2.29263	-2.47694	-5	-2.47694	1.27704	-0.153151	-1.02722	0.0372958	-0.14387	-0.148511	-1.22078	2.38913	0.155293	-1.10866	4.52061
LOC100996522	-5	-1.37437	-1.7487	-1.7487	-5	-5	-2.47694	-5	-2.24432	-2.50104	-2.28278	-2.28278	0.293416	-5	-5	-2.40795	-5	-5	-5	1.39401	-2.14558	-2.67365	2.36584
LOC100132287	-2.15417	-5	-5	-5	-5	-5	-5	-5	-1.03846	-5	-5	-5	1.1135	-5	-1.48722	-5	-2.15417	-3.57708	-2.53831	0.19721	-1.03564	-0.759287	0.260054
LOC100288646	-5	-5	-5	-5	-5	-1.6399	-5	-5	-1.59949	-5	-5	-5	-5	-5	-5	-5	-5	-5	-5	-1.9951	-5	-1.83885	-5
OR4F29	-5	-5	-5	-5	-5	-5	-5	-5	-5	-5	-5	-5	-5	-5	-5	-5	-5	-5	-5	-5	-5	-5	-5
OR4F16	-5	-5	-5	-5	-5	-5	-5	-5	-5	-5	-5	-5	-5	-5	-5	-5	-5	-5	-5	-5	-5	-5	-5
LOC100133331	-0.0120726	0.328584	0.498955	0.328584	0.305276	-0.0429075	-0.38126	-0.0429075	-0.0294288	0.255417	-0.420071	-0.0294288	1.01051	0.385942	0.0825012	0.791634	0.451076	0.418509	1.02389	2.95068	0.692147	0.80826	3.01195
LOC100288069	-1.14256	0.220741	-0.57093	-0.57093	-0.251029	-0.586987	-0.470004	-0.470004	-0.271809	-0.188742	-1.07881	-0.271809	0.305276	-0.338274	-0.12443	-0.00904074	-0.665532	-0.231352	-0.581606	2.09211	0.0188218	-0.653926	1.87595
LOC100287934	-0.807436	-5	-2.06357	-2.06357	-1.98777	-1.91732	-1.97328	-1.97328	-2.00248	-5	-5	-5	-5	-5	-5	-0.349557	-5	-5	-5	-1.69282	-5	-1.50959	-1.10262
FAM87B	-0.421594	-0.807436	-0.130109	-0.421594	-0.0976128	-1.83258	-1.76026	-1.76026	-0.277072	-0.820981	-0.597837	-0.597837	-5	-0.881889	-0.481267	-0.599657	-0.174353	-0.540462	-3.17009	-3.29684	-3.21888	0.569283	-2.35388
LINC00115	-0.298406	-1.13631	0.0535408	-0.298406	-0.356675	-0.398986	-0.176737	-0.356675	-0.245901	0.00299551	-1.4065	-0.245901	-0.0439519	-0.872274	-0.504181	-0.435409	-0.740239	-0.62221	-0.0844692	2.46402	-0.242072	-0.646264	0.658556
LOC643837	1.46972	1.58391	1.51929	1.51929	0.893227	1.34807	1.30995	1.30995	1.38504	1.20087	1.22112	1.22112	1.28038	1.26243	1.335	1.23402	1.2499	1.25617	1.41949	1.82664	1.10988	1.4929	1.27787
FAM41C	-1.25878	-1.53248	-1.2694	-1.2694	-2.15417	-5	-2.65926	-2.65926	-1.61949	-2.01741	-0.89404	-1.61949	-5	-2.6173	-1.75446	-5	-2.06357	-2.34043	-2.29263	-0.715393	-1.66601	-5	0.0723207
LOC284600	-2.32279	-2.63109	-1.83885	-2.32279	-2.97593	-2.84731	-3.47377	-2.97593	-1.05843	-1.10866	-3.29684	-1.10866	-3.54046	-1.27654	-1.16796	-2.04794	-1.77196	-1.52425	-0.0418642	-3.96332	-5	-2.68825	-5
LOC100130417	-5	-1.19073	-5	-5	-5	-1.02722	-5	-5	-5	-5	0.63074	-5	-5	-5	-5	-5	-5	-5	-0.527633	-5	-5	-5	-5
SAMD11	2.84503	3.1168	1.71524	2.84503	2.13239	2.73398	2.23719	2.23719	2.2312	2.69611	2.11408	2.2312	-0.223144	2.99052	3.2184	3.07061	3.72699	3.1445	4.42394	-5	-2.45341	0.504405	-5
NOC2L	4.10425	4.24271	3.95224	4.10425	3.98891	4.2008	4.23263	4.2008	4.00475	3.73211	4.13355	4.00475	4.38335	3.56133	3.86583	3.88623	3.90454	3.87603	4.52379	3.48192	4.2905	4.11943	3.21764
KLHL17	1.33447	1.79525	1.01269	1.33447	1.04907	1.16159	1.19816	1.16159	1.2873	1.14071	1.43055	1.2873	2.201	1.40512	1.41391	1.14327	1.29006	1.34759	2.35118	2.04057	1.77309	1.12396	1.44621
PLEKHN1	0.760806	1.44031	-0.162519	0.760806	0.578858	0.591114	0.563608	0.578858	0.75283	0.731887	0.924259	0.75283	0.568717	0.490419	0.771496	-0.182722	0.706557	0.598488	1.49065	0.0363319	0.0788112	-0.299755	-0.679244
C1orf170	-5	-3.44202	-5	-5	-5	-5	-5	-5	-5	-5	-5	-5	-5	-5	-3.38139	-5	-3.24419	-4.1907	-5	-5	-5	-5	-5
HES4	-0.352398	0.842859	0.115113	0.115113	-5	0.0573251	-5	-5	-0.481267	-0.420071	0.275356	-0.420071	4.38617	-0.0304592	-5	-5	-1.02165	-3.01083	2.14523	-0.213193	1.83801	-1.29098	0.925845
ISG15	4.28417	4.14686	4.03311	4.14686	4.31691	3.92403	3.87135	3.92403	4.03594	3.88697	3.84136	3.88697	5.98108	3.87675	3.89278	3.63006	3.91054	3.88476	5.00234	4.84177	4.65678	4.1397	3.96784
AGRN	2.7633	3.22581	3.35236	3.22581	3.81947	3.84362	3.88531	3.84362	3.49131	3.09417	3.94916	3.49131	5.24159	2.93821	3.00702	2.4248	2.84607	2.89214	4.1398	0.334327	3.75768	3.29813	0.840273
RNF223	-5	-5	-5	-5	-5	-5	-5	-5	-5	-5	-5	-5	-5	-5	-5	-5	-5	-5	-5	-5	-5	-5	-5
C1orf159	1.76147	2.00915	2.091	2.00915	1.79043	1.78926	1.84877	1.79043	1.88023	1.67878	1.69249	1.69249	2.5681	1.53751	1.74152	1.54607	1.83482	1.6438	2.68655	2.23954	2.50004	2.15002	2.0129
LOC254099	-5	-5	-5	-5	-5	-5	-5	-5	-5	-5	-5	-5	-5	-5	-5	-5	-5	-5	-5	-5	-5	-5	-5
MIR200B	-5	-5	-5	-5	-5	-5	-5	-5	-5	-5	-5	-5	-5	-5	-5	-5	-5	-5	-5	-5	-5	-5	-5
MIR200A	-5	-5	-5	-5	-5	-5	-5	-5	-5	-5	-5	-5	-5	-5	-5	-5	-5	-5	-5	-5	-5	-5	-5
MIR429	-5	-5	-5	-5	-5	-5	-5	-5	-5	-5	-5	-5	-5	-5	-5	-5	-5	-5	-5	-5	-5	-5	-5
TTLL10	-5	-5	-5	-5	-5	-5	-5	-5	-5	-5	-5	-5	-5	-5	-5	-5	-5	-5	-5	-2.25379	-5	-5	-5
TNFRSF18	-1.89712	-2.24432	-5	-2.24432	-5	-5	-5	-5	-5	-1.30195	-5	-5	-2.05573	-5	-5	-1.22758	-0.896488	-3.11379	-2.17156	2.55218	-2.23493	-1.14256	-2.10373
TNFRSF4	-5	-5	-5	-5	-5	-5	-5	-5	-1.87732	-5	-0.869884	-1.87732	-5	-5	-1.97328	-5	-1.78976	-3.48664	-5	3.64657	0.953972	-5	-1.22758
SDF4	5.7173	5.5715	5.61128	5.61128	5.70443	5.82024	5.56464	5.70443	5.86778	5.89803	5.61142	5.86778	5.45097	5.91449	5.83898	5.84028	5.84218	5.84123	5.75259	4.42929	5.59665	5.62133	4.58964
B3GALT6	3.38514	3.49441	3.37752	3.38514	3.13092	3.24486	2.85463	3.13092	3.3219	3.20323	3.30436	3.30436	3.56178	3.17451	3.29439	2.85555	3.31695	3.23445	3.43528	0.853564	3.32629	3.25648	0.807814
FAM132A	-0.403467	-2.11196	-1.80181	-1.80181	-0.38126	-5	0.122218	-0.38126	-5	0.223943	-0.936493	-0.936493	0.782531	-0.279714	0.368801	0.138892	0.674983	0.253847	-0.460449	-5	-2.12863	0.07139	-0.387134
UBE2J2	3.65372	3.82019	3.65102	3.65372	3.53814	3.57951	3.63672	3.57951	3.58967	3.47361	3.66535	3.58967	4.03201	3.32302	3.61918	3.49968	3.60911	3.55439	3.91456	2.65591	3.98078	3.3363	2.61608
SCNN1D	-0.709277	-1.12393	-0.727739	-0.727739	-0.623621	-1.82016	-0.967584	-0.967584	-1.07002	-0.776529	-0.796288	-0.796288	-0.53273	0.0953102	-0.438505	0.0843411	-0.236989	-0.0763239	-0.270497	2.05335	-0.173164	-0.376878	0.865418
ACAP3	2.90378	2.86186	2.73417	2.86186	2.66375	2.46147	2.58867	2.58867	2.584	2.57482	2.6122	2.584	2.76839	2.53441	2.899	2.81732	2.92144	2.85816	3.2415	2.93953	1.9125	2.76026	3.21036
PUSL1	3.49472	3.44454	3.31437	3.44454	3.40701	3.57392	3.35543	3.40701	3.19171	3.29979	3.27018	3.27018	3.29758	3.15308	3.34	3.26174	3.29684	3.27929	3.4682	2.27921	3.07865	2.98417	2.61271
CPSF3L	4.00024	4.06433	3.81105	4.00024	3.9008	4.03428	4.13312	4.03428	3.84695	3.80439	3.94849	3.84695	4.13833	3.87898	3.98943	3.85744	3.93517	3.90708	4.09438	3.99598	4.30273	3.96553	3.64769
GLTPD1	3.25285	3.47504	3.23191	3.25285	2.96887	3.12069	3.20018	3.12069	3.10696	3.08466	3.30344	3.10696	3.37663	3.15802	3.12571	3.20405	3.12821	3.14311	3.5935	2.5052	3.5598	3.19626	1.15057
TAS1R3	-5	-3.24419	-5	-5	-5	-5	-2.97593	-5	-5	-5	-2.78062	-5	-3.05761	-3.03655	-3.17009	-5	-3.05761	-3.11385	-1.83885	0.272315	-2.18926	-3.27017	-1.06421
DVL1	4.23473	4.36601	4.19861	4.23473	3.98149	4.01682	3.93995	3.98149	4.22657	4.15484	4.3719	4.22657	4.03238	3.81196	3.98142	3.99671	4.07237	3.98907	4.23072	3.529	3.34836	4.01894	2.90548
MXRA8	6.775	6.75136	6.7827	6.775	6.85506	6.61913	6.65159	6.65159	6.78433	7.00105	6.93156	6.93156	5.9987	6.93429	6.94952	6.82592	6.9916	6.9419	6.556	-0.376878	0.75	5.86639	-5
AURKAIP1	5.46401	5.53717	5.22685	5.46401	5.38617	5.50514	5.59059	5.50514	5.32794	5.12472	5.37228	5.32794	5.43801	5.07504	5.3514	5.16691	5.2922	5.22956	5.8101	4.40232	5.62747	5.46654	4.78063
CCNL2	2.93519	3.06605	3.36422	3.06605	2.81625	3.30366	3.2463	3.2463	3.4	3.10794	3.5298	3.4	3.61451	3.27344	3.19253	3.36864	3.20323	3.23834	3.60547	4.52064	3.59622	3.4683	3.98678
LOC148413	1.95331	2.30098	2.34286	2.30098	2.26861	2.38564	2.41278	2.38564	2.28208	2.2681	2.20111	2.2681	2.00485	2.31026	2.33341	2.22678	2.42604	2.32183	2.18616	2.05975	2.43624	2.67408	0.689139
MRPL20	5.19297	5.22776	5.12921	5.19297	5.09183	5.07648	5.17499	5.09183	5.14677	4.96307	5.15316	5.14677	5.02598	4.87599	4.95828	4.96245	4.9579	4.95809	5.26257	3.65661	5.28989	5.01549	3.19749
ANKRD65	0.978702	0.170586	0.367417	0.367417	1.67934	0.0237165	1.11219	1.11219	0.451076	0.771496	0.351361	0.451076	-1.53248	2.13653	1.80385	1.86268	1.17526	1.83327	-0.507498	-5	-1.26231	0.0468836	-0.417032
TMEM88B	-5	-5	-5	-5	-5	-5	-5	-5	-5	-5	-5	-5	-5	-5	-5	-5	-5	-5	-5	-5	-5	-5	-5
VWA1	2.5139	2.17373	2.83674	2.5139	0.745265	1.43246	0.976068	0.976068	2.52932	3.02417	3.125	3.02417	1.93903	1.73006	1.53061	0.231112	1.01196	1.27129	-0.160169	-5	0.0971267	0.582774	-5
ATAD3C	-1.94491	-1.56065	-1.96611	-1.94491	-1.9951	2.42887	-2.91877	-1.9951	-1.72037	-2.95651	-2.73337	-2.73337	-2.28278	-1.98777	-3.10109	-2.4651	-2.08747	-2.27629	-1.58475	-1.1332	-2.57702	-1.83258	-5
ATAD3B	2.82049	3.16345	3.16319	3.16319	3.12219	3.30362	3.30189	3.30189	2.93763	2.58302	3.1618	2.93763	3.49566	1.98705	2.37881	2.78661	2.56403	2.47142	3.577	3.40555	3.47674	3.08461	2.34248
ATAD3A	4.10477	4.11096	3.7641	4.10477	4.17749	4.29302	4.10505	4.17749	3.91004	3.69662	3.89162	3.89162	4.22947	3.44237	3.80875	3.72306	3.86903	3.76591	4.38535	2.6015	4.09774	3.93271	2.20199
TMEM240	0.762207	0.691145	0.884594	0.762207	0.865839	1.49627	1.17588	1.17588	0.0685928	0.993992	0.582216	0.582216	1.20687	2.03117	1.71308	1.79708	1.83418	1.81563	0.890768	-1.75446	1.77546	1.25704	-5
SSU72	5.11277	4.98507	4.87161	4.98507	4.90183	5.10018	5.04716	5.04716	4.87018	4.94267	5.02935	4.94267	4.87338	4.73651	4.85058	4.82856	4.86316	4.83957	5.37985	4.83953	5.17529	5.07615	4.26532
C1orf233	2.51931	2.59361	2.4879	2.51931	2.3872	2.44017	2.08567	2.3872	2.04988	2.05988	2.40125	2.05988	1.81824	2.51544	2.83257	2.67277	2.57558	2.62418	2.70725	1.1572	1.1474	3.25652	1.82519
MIB2	2.65077	2.66834	2.78797	2.66834	2.43615	2.63016	2.48599	2.48599	2.91463	2.89983	2.72465	2.89983	2.15316	2.95366	2.87317	2.98634	2.70035	2.91341	2.51163	2.91154	2.497	2.55373	2.74457
MMP23B	-0.273122	0.128393	0.415415	0.128393	2.38591	2.27727	1.80648	2.27727	0.826804	0.755652	0.995841	0.826804	1.92935	1.74589	1.24242	1.7499	0.409457	1.49416	-5	1.14645	-2.18037	-1.26231	0.00796817
CDK11B	3.31291	3.39629	3.29428	3.31291	3.26213	3.55578	3.4224	3.4224	3.17304	3.23774	3.20632	3.20632	3.24099	3.0809	3.28567	3.20352	3.14454	3.17403	3.52677	3.70429	3.40273	2.94617	3.51604
SLC35E2B	2.93503	3.02174	2.87661	2.93503	2.64844	2.79545	2.63491	2.64844	2.89586	2.94502	3.10311	2.94502	2.71018	3.25045	3.20299	2.87125	3.18639	3.19469	2.86249	3.64639	2.82382	3.20157	2.61029
MMP23A	-5	0.0880109	-5	-5	-5	-5	-5	-5	-0.774357	-5	-0.103141	-0.774357	-5	-5	-5	-5	0.0944007	-5	-0.318829	-5	-5	0.0276152	-5
CDK11A	2.63913	2.80239	2.85923	2.80239	2.71892	2.77708	2.71813	2.71892	2.42728	2.63009	2.35726	2.42728	2.50716	2.62901	2.7025	2.68553	2.7744	2.69402	2.40613	3.74729	3.01195	2.74849	3.20971
SLC35E2	1.33395	1.41731	1.16627	1.33395	1.30995	0.978702	2.20122	1.30995	0.75	1.38128	0.890357	0.890357	1.39103	2.19889	1.76627	2.21844	1.95147	2.07518	2.47385	4.1291	2.3618	2.01397	1.31587
NADK	3.46254	3.48786	3.39064	3.46254	3.38307	3.48351	3.50805	3.48351	3.25698	3.31109	3.36263	3.31109	3.54006	3.50062	3.62151	3.59805	3.65948	3.60978	3.77274	2.68266	3.76459	3.59567	3.73895
GNB1	5.83438	5.93538	5.815	5.83438	5.72136	5.73326	5.70521	5.72136	5.76986	5.7333	5.87648	5.76986	5.98114	5.4541	5.62838	5.57916	5.64862	5.60377	6.01468	5.00778	5.67451	5.34419	5.31769
CALML6	-1.45243	-5	-5	-5	-5	-5	-5	-5	-5	-5	-2.01741	-5	-1.56542	-5	-5	-5	-2.28278	-5	-5	-1.05268	-5	-5	-5
TMEM52	-1.80789	-2.13707	-0.441611	-1.80789	-1.34707	0.0109399	-0.076881	-0.076881	-1.93794	-1.88387	-0.980829	-1.88387	1.11186	-0.798508	-2.04794	-5	-5	-3.52397	-1.02165	-0.285019	1.22171	-0.207024	-1.32803
C1orf222	-5	-5	-5	-5	-5	-5	-5	-5	-5	-5	-5	-5	-5	-5	-5	-5	-5	-5	-5	-5	-5	-5	-5
KIAA1751	-5	-5	-5	-5	-5	-5	-5	-5	-5	-5	-5	-5	-5	-5	-5	-5	-5	-5	-5	-5	-5	-5	-5
GABRD	-5	-5	-5	-5	-5	-5	-5	-5	-5	-5	-5	-5	-5	-5	-5	-5	-5	-5	-5	-5	-5	-5	-5
PRKCZ	-0.553385	-1.77196	-1.54646	-1.54646	-0.789658	-0.951918	-0.606969	-0.789658	-0.89404	-2.93746	-0.642454	-0.89404	-0.211956	-0.174353	-0.517515	-0.776529	-0.102033	-0.345934	0.609222	2.55808	-0.194799	0.608678	0.0989399
C1orf86	4.7871	4.7347	4.77403	4.77403	4.59653	4.6357	4.67783	4.6357	4.77531	4.72125	4.86268	4.77531	5.11671	4.64154	4.64001	4.52285	4.61472	4.62737	4.81094	4.13986	4.86536	4.88835	4.43863
SKI	4.20918	4.28965	4.21799	4.21799	4.04647	4.03023	3.98884	4.03023	4.1438	4.25156	4.16992	4.16992	3.7618	4.37152	4.34157	4.42723	4.2661	4.35655	3.96763	3.55211	3.51506	3.34681	3.33228
MORN1	-0.0314907	-0.121038	-0.0555127	-0.0555127	-0.95972	-0.846298	-0.0844692	-0.846298	-0.450986	-0.519194	-0.991553	-0.519194	0.24686	0.114221	-0.191161	-0.141564	0.349952	-0.0136712	0.0119286	0.489193	-0.486133	0.136278	-0.939048
LOC100129534	-1.35093	-1.18744	-2.29263	-1.35093	-1.40242	-3.07911	-1.39837	-1.40242	-0.994252	-0.738145	-1.43548	-0.994252	-1.69282	-1.61445	-0.791863	-0.47965	-0.794073	-0.792968	-0.807436	0.129272	-1.16155	-0.0171462	-2.07944
RER1	4.32961	4.28091	4.27737	4.28091	4.40434	4.44439	4.5	4.44439	4.3476	4.26121	4.26068	4.26121	4.40836	4.24765	4.42952	4.23568	4.26556	4.25661	4.46823	3.40286	4.16286	4.37392	2.84961
PEX10	3.05617	3.21302	3.17015	3.17015	3.14648	3.09213	3.10086	3.10086	3.0869	2.99803	3.04233	3.04233	2.97072	2.96553	3.2351	3.09856	3.21739	3.15798	3.27971	1.84166	3.2085	3.14824	1.74414
PLCH2	-1.2174	-0.002002	-2.01741	-1.2174	-3.81671	-3.01593	-5	-3.81671	-2.35388	-5	-3.47377	-3.47377	1.95459	0.279146	-1.28374	-1.22418	0.402795	-0.472515	-3.21888	2.87537	-5	-3.27017	-1.73727
PANK4	2.51074	2.56986	2.29988	2.51074	2.13724	2.32415	2.39105	2.32415	2.34871	2.21561	2.48257	2.34871	2.87385	2.3263	2.24676	2.30098	2.4027	2.31364	2.82453	2.14873	2.53028	2.3905	1.38204
HES5	-5	-1.25878	-5	-5	-1.56542	-5	-5	-5	-5	-5	-5	-5	0.0344014	-0.505838	-0.661649	-5	-2.15417	-1.40791	-1.65548	-2.59027	-2.40795	-5	-1.5559
LOC115110	-2.91877	-3.24419	-5	-3.24419	-5	-5	-1.87732	-5	-5	-1.90381	-5	-5	-5	-2.28278	-3.14656	-2.24432	-3.05761	-2.6702	-5	2.08169	-1.12393	-2.59027	0.0704585
LOC100133445	-5	-5	-5	-5	-5	-1.9805	-5	-5	-1.98777	-5	-5	-5	-5	-1.93794	-2.09557	-5	-1.29828	-2.01676	-2.17156	1.92891	-5	-5	0.223943
TNFRSF14	2.43729	2.23238	2.50291	2.43729	2.3159	1.72419	2.37043	2.3159	2.22765	2.45616	2.15802	2.22765	-1.59949	2.93715	2.50283	2.57414	2.80014	2.68714	2.19545	5.20837	3.82089	2.83592	5.00371
LOC100996583	-5	-5	-5	-5	-5	-5	-5	-5	-5	-5	-5	-5	-5	-5	-5	-5	-5	-5	-5	1.53342	-5	-1.8708	-1.77196
FAM213B	3.23049	3.59248	3.22791	3.23049	2.80342	2.90668	2.88111	2.88111	3.11989	3.21246	3.31611	3.21246	3.54899	2.95251	3.14376	3.15696	3.31342	3.15036	3.73746	2.29737	4.21067	2.92381	1.52083
MMEL1	-5	-5	-5	-5	-5	-3.35241	-5	-5	-5	-3.29684	-3.07911	-3.29684	-3.35241	-3.27017	-5	-5	-3.35241	-4.1762	-5	-2.36446	-1.12701	-5	-2.05573
TTC34	-5	-5	-5	-5	-5	-5	-5	-5	-5	-5	-5	-5	-2.59027	-5	-5	-5	-5	-5	-5	-1.94491	-5	-5	-1.04982
ACTRT2	-5	-5	-5	-5	-5	-5	-5	-5	-5	-5	-5	-5	-5	-5	-5	-5	-5	-5	-5	-5	-5	-5	-5
FLJ42875	1.05047	1.71937	1.33368	1.33368	-5	-1.16796	-0.372514	-1.16796	0.766398	1.39773	0.515813	0.766398	1.8483	1.67915	2.00741	1.52562	1.50452	1.60239	-5	-5	-1.41059	-5	-5
LOC100996587	0.323532	-0.385662	-0.783072	-0.385662	-5	-5	-5	-5	0.762673	0.524137	0.755183	0.755183	0.725614	1.51973	1.42142	0.650761	0.723191	1.07231	-5	-5	-5	-5	-5
PRDM16	1.64016	1.69157	1.44527	1.64016	-0.00400802	-0.933946	0.0825012	-0.00400802	1.54756	1.9292	1.52736	1.54756	1.54501	1.71811	1.82358	1.82793	1.47499	1.77085	-1.72597	-3.47377	-5	-1.43548	-5
MIR4251	-5	-5	-5	-5	-5	-5	-5	-5	-5	-5	-5	-5	-5	-5	-5	-5	-5	-5	-5	-5	-5	-5	-5
ARHGEF16	-1.73161	-5	-5	-5	-5	-5	-5	-5	-5	-5	-2.97593	-5	0.930982	-5	-5	-5	-3.24419	-5	-2.73337	-1.18744	-1.29828	-2.78062	-5
MEGF6	3.03211	3.25802	3.52615	3.25802	2.91126	2.96455	2.6524	2.91126	2.84995	2.74541	3.35281	2.84995	3.987	3.30711	3.28736	3.78535	3.45635	3.38173	2.2358	3.27469	2.64348	-0.0672087	1.00613
MIR551A	-5	-5	-5	-5	-5	-5	-5	-5	-5	-5	-5	-5	-5	-5	-5	-5	-5	-5	-5	-5	-5	-5	-5
TPRG1L	4.13769	3.93576	4.06316	4.06316	3.697	3.6891	3.59586	3.6891	3.88123	3.91818	3.96583	3.91818	4.07125	3.99489	4.06493	4.00333	4.18327	4.03413	4.36746	3.88728	4.13172	4.03925	3.4256
WRAP73	2.41081	2.5749	2.38019	2.41081	2.43379	2.66243	2.49163	2.49163	2.5206	2.28737	2.79159	2.5206	2.81595	2.6097	2.47989	2.81349	2.45967	2.5448	2.79104	2.39908	3.0763	2.46878	2.54632
TP73	-3.7297	-3.32424	-5	-3.7297	-5	-5	-5	-5	-5	-5	-5	-5	-5	-3.77226	-5	-5	-3.86323	-4.43162	-3.41125	-2.67365	-2.99573	-5	-3.24419
TP73-AS1	1.73378	2.03771	1.84751	1.84751	1.90494	1.52931	1.7758	1.7758	1.6991	1.76781	1.5874	1.6991	1.65479	2.11794	2.00942	2.04937	1.99999	2.0294	2.14183	2.68505	2.03875	1.94162	1.43651
CCDC27	-5	-5	-5	-5	-5	-5	-5	-5	-5	-5	-5	-5	-5	-5	-5	-5	-5	-5	-5	-5	-5	-5	-5
SMIM1	-5	-1.19402	-0.89404	-1.19402	-5	-5	-5	-5	-5	-0.944176	-5	-5	1.47385	0.818898	-5	-5	-5	-5	0.207014	0.623261	-0.539568	-0.515838	-1.10262
LRRC47	3.65857	3.5955	3.48679	3.5955	3.59917	3.70846	3.64582	3.64582	3.55783	3.46483	3.53421	3.53421	3.68097	3.45306	3.58842	3.4642	3.54235	3.50328	3.88673	3.00444	3.79926	3.5908	3.30469
CEP104	2.26499	2.43747	2.31204	2.31204	2.17259	2.34267	2.16321	2.17259	2.35366	2.32503	2.43168	2.35366	2.34832	2.00808	2.28218	2.17008	2.3466	2.22613	2.41108	2.21703	2.16768	2.0407	1.3765
DFFB	1.10227	1.14867	1.15562	1.14867	1.17031	1.2311	1.25675	1.2311	1.29336	1.10691	1.31641	1.29336	1.90539	1.30237	1.06506	1.31748	1.1644	1.23338	1.31184	1.82471	1.75838	1.32548	1.00357
C1orf174	3.31258	3.30491	3.08854	3.30491	3.20502	3.30667	3.27476	3.27476	3.27355	3.13266	3.29743	3.27355	3.18457	3.09467	3.10575	3.19274	3.26599	3.14924	3.40638	3.1538	3.42761	3.12689	3.76431
LOC100133612	-2.81341	-5	-5	-5	-5	-2.93746	-5	-5	-5	-5	-5	-5	-5	-5	-5	-5	-5	-5	-1.76026	-2.64508	-1.59949	-2.06357	-5
LOC728716	-5	-5	-5	-5	-5	-5	-5	-5	-5	-5	-5	-5	-5	-5	-5	-5	-5	-5	-5	-5	-5	-5	-5
LOC284661	-5	-5	-5	-5	-5	-5	-5	-5	-5	-5	-5	-5	-5	-5	-5	-5	-5	-5	-5	-5	-5	-5	-5
AJAP1	-0.329894	0.581098	-0.0812101	-0.0812101	0.837248	-0.625489	0.103459	0.103459	-5	-5	-5	-5	0.168899	-1.42296	-0.131248	-2.59027	0.260054	-0.777103	1.31721	-5	-3.41125	-5	-5
MIR4417	-5	-5	-5	-5	-5	-5	-5	-5	-5	-5	-5	-5	-5	-5	-5	-5	-5	-5	-5	-5	-5	-5	-5
MIR4689	-5	-5	-5	-5	-5	-5	-5	-5	-5	-5	-5	-5	-5	-5	-5	-5	-5	-5	-5	-5	-5	-5	-5
NPHP4	1.4621	1.71973	1.55329	1.55329	1.73077	1.72402	1.62117	1.72402	1.54244	1.32229	1.46233	1.46233	1.1158	1.69873	1.48365	1.61602	1.63589	1.62595	1.362	1.73077	1.34521	1.78591	1.28675
KCNAB2	1.09828	1.52888	1.30074	1.30074	1.54863	1.5734	1.61482	1.5734	1.4488	1.46995	1.17588	1.4488	0.208639	1.71145	1.74187	1.64074	1.84023	1.72666	1.60744	4.36487	0.943906	1.58515	5.11795
CHD5	-3.38139	-4.13517	-4.50986	-4.13517	-4.01738	-4.60517	-4.50986	-4.50986	-5	-3.47377	-5	-5	-3.50656	-3.86323	-4.01738	-5	-5	-4.50869	-4.13517	-3.64966	-5	-3.7297	-2.76462
RPL22	5.37151	5.35409	5.35011	5.35409	5.42808	5.43781	5.55189	5.43781	5.28656	5.42355	5.38452	5.38452	5.41085	5.49323	5.45598	5.41797	5.43155	5.44376	5.48571	6.5618	5.98668	6.01534	6.11489
RNF207	-0.295714	-0.271809	0.538246	-0.271809	0.459322	0.742889	0.549854	0.549854	0.543486	-0.0222456	1.13205	0.543486	0.684611	-0.123298	0.329304	-0.113169	-0.313342	-0.118233	0.108854	0.655964	-0.185125	-0.0747235	-1.57504
ICMT	4.13925	4.23229	4.14421	4.14421	4.03498	4.16023	3.99244	4.03498	4.03754	3.74901	3.98501	3.98501	3.89514	4.00338	4.05227	4.26509	4.30432	4.15868	4.51117	1.00869	3.78405	3.82201	0.727065
LINC00337	-2.33304	-5	-1.66601	-2.33304	-2.56395	-2.45341	-5	-2.56395	-5	-5	-5	-5	-5	-1.66073	-5	-5	-2.4651	-3.73255	-1.29463	-2.84731	-5	-2.68825	-5
HES3	-5	-5	-5	-5	-5	-5	-5	-5	-5	-5	-5	-5	-5	-5	-5	-5	-5	-5	-5	-5	-5	-5	-5
GPR153	1.61303	1.45862	1.75889	1.61303	2.36236	2.34708	1.73959	2.34708	1.63022	2.26934	1.54073	1.63022	0.890768	2.99288	2.46581	3.25494	3.01754	3.00521	2.14171	-2.29263	0.991398	1.54094	-0.303811
ACOT7	4.40336	4.58022	4.12418	4.40336	3.6586	3.92597	3.80824	3.80824	3.96224	4.22177	3.88331	3.96224	4.862	3.36498	3.71739	3.86803	4.03459	3.79271	4.8706	2.06484	4.78358	4.27008	0.787548
LOC100130071	-5	-5	-5	-5	-5	-5	-5	-5	-5	-5	-5	-5	-5	-5	-5	-5	-5	-5	-5	-5	-5	-5	-5
HES2	-5	-3.91202	-5	-5	-5	-5	-5	-5	-3.7297	-5	-2.78062	-3.7297	-2.63109	-5	-5	-3.61192	-3.05761	-4.30596	-3.96332	-5	1.79857	-3.96332	-5
ESPN	-5	-5	-5	-5	-5	-5	-5	-5	-5	-5	-5	-5	-3.29684	-5	-5	-5	-5	-5	-3.44202	-0.433865	-1.20731	-5	-5
MIR4252	-5	-5	-5	-5	-5	-5	-5	-5	-5	-5	-5	-5	-5	-5	-5	-5	-5	-5	-5	-5	-5	-5	-5
TNFRSF25	0.824175	0.760338	1.34937	0.824175	0.150143	-1.77786	-1.01888	-1.01888	0.816249	1.17557	0.923862	0.923862	1.94805	0.903813	0.754242	1.10526	0.227136	0.829028	0.608678	5.40328	2.16894	0.330742	0.519389
PLEKHG5	2.84683	2.38158	2.95715	2.84683	1.94118	0.379805	1.24271	1.24271	2.29375	2.81223	2.16125	2.29375	3.18544	2.3366	2.26062	2.72916	2.01677	2.29861	2.05924	1.91751	2.99208	0.662688	-3.86323
NOL9	1.74484	1.78188	1.62077	1.74484	1.61641	1.80533	1.72312	1.72312	1.61721	1.40315	1.85739	1.61721	1.80138	1.15436	1.47064	1.35274	1.37851	1.36563	1.92804	2.35698	1.86872	1.47933	1.77648
TAS1R1	-2.52573	-2.07944	-1.29463	-2.07944	-1.73161	-2.99573	-5	-2.99573	-5	-1.17441	-5	-5	-5	-1.47403	-1.72037	-1.78379	-0.58519	-1.5972	-1.41882	-5	-2.59027	-5	-5
ZBTB48	1.26695	1.52866	1.32069	1.32069	1.11416	1.06229	1.19241	1.11416	1.20956	1.46764	1.19574	1.20956	2.07027	1.60804	1.37296	1.35248	1.5709	1.47193	1.68213	2.76626	1.88114	1.44668	2.0628
KLHL21	3.65437	3.52504	3.72865	3.65437	3.14445	2.86653	3.08662	3.08662	3.79997	3.73381	3.65403	3.73381	3.59838	3.23514	3.41786	3.37714	3.27386	3.3255	3.48035	2.64908	3.14351	3.80526	3.76533
PHF13	3.18329	2.91864	2.92025	2.92025	2.64568	2.49395	2.82921	2.64568	2.7017	2.87119	2.84153	2.84153	2.67628	2.77146	2.86614	2.81127	2.72615	2.79137	2.87678	1.45442	2.47889	2.5356	2.28003
THAP3	2.39708	2.71826	2.80693	2.71826	2.55101	2.91506	2.51106	2.55101	2.77633	2.5478	2.87768	2.77633	2.88419	2.59084	2.64823	2.79551	2.73092	2.68957	2.97706	2.22516	2.8815	2.66347	2.44017
DNAJC11	3.47209	3.5497	3.43888	3.47209	3.46317	3.58757	3.64339	3.58757	3.36301	3.19782	3.56487	3.36301	3.76311	2.93018	3.21768	3.23412	3.35309	3.2259	3.76215	2.53282	3.61259	3.50192	1.86424
LOC100505887	-5	-5	-5	-5	-5	-5	-5	-5	-5	-5	-5	-5	-5	-5	-5	-5	-5	-5	-5	-5	-5	-5	-5
LOC100996592	-5	-5	-5	-5	-5	-5	-0.964956	-5	-1.03846	-5	-5	-5	-5	-5	-1.16475	-0.913794	-1.04412	-1.10444	-1.27654	-0.0429075	-5	-0.182722	-1.16475
CAMTA1	4.15682	4.11624	4.21063	4.15682	4.05271	4.20593	4.27728	4.20593	3.97622	4.23206	3.95226	3.97622	4.53641	3.8528	4.05548	3.82688	4.09872	3.95414	4.40052	3.50769	4.33824	4.17422	4.06306
LOC100129476	-5	-5	-5	-5	-5	-5	-5	-5	-5	-5	-5	-5	-5	-5	-5	-5	-5	-5	-5	-5	-5	-5	-5
VAMP3	5.04318	5.08426	4.95581	5.04318	4.64047	4.58335	4.63533	4.63533	4.84998	4.83732	4.9175	4.84998	4.81351	4.69197	4.95655	4.79665	5.00407	4.8766	5.23278	3.89906	5.20432	4.97634	5.43595
PER3	1.97658	1.78624	1.87656	1.87656	1.69268	1.95359	1.80747	1.80747	1.61144	2.04343	1.5734	1.61144	0.729479	2.02538	1.89627	2.14382	1.91176	1.96857	1.29445	1.075	0.278389	0.591114	-0.0512933
UTS2	-5	-5	-5	-5	-5	-5	-5	-5	-5	-5	-5	-5	-5	-5	-5	-5	-1.26231	-5	-5	0.28968	-5	-5	-1.39837
TNFRSF9	-3.29684	-1.78379	-2.90042	-2.90042	1.18754	0.500169	0.380489	0.500169	-3.35241	-1.76026	-1.36649	-1.76026	-1.05268	-2.01741	-1.15836	-1.45672	-2.31264	-1.73706	-4.34281	-1.36258	-2.33304	-3.24419	-1.45243
PARK7	5.94403	5.81449	5.77361	5.81449	5.92663	5.90641	5.92256	5.92256	5.86387	5.78047	5.81694	5.81694	5.89677	5.69682	5.86709	5.77096	5.84547	5.80821	5.92213	4.6613	5.84432	5.84887	4.65397
ERRFI1	5.06076	4.4069	3.69404	4.4069	2.4653	2.04911	2.77359	2.4653	2.95303	3.54524	3.89276	3.54524	4.446	4.09494	3.91234	3.26174	4.60639	4.00364	3.90127	0.224742	3.6187	5.07379	0.910273
SLC45A1	0.449163	-0.0491902	0.208639	0.208639	-0.519194	-1.16796	-0.0481404	-0.519194	-0.627359	0.489193	-0.290352	-0.290352	0.501987	0.9647	0.334327	-0.127833	0.530628	0.432478	0.817133	-0.76357	0.386622	1.55646	-2.51331
RERE	3.32349	3.5043	3.32093	3.32349	3.26545	3.23887	3.22744	3.23887	3.21772	3.22287	3.25586	3.22287	3.2653	3.20721	3.20842	3.14991	3.16518	3.18619	3.59882	4.07683	3.38568	3.33299	3.48741
ENO1	7.31686	7.60611	7.30133	7.31686	7.25608	7.30728	7.3403	7.30728	7.16104	7.10528	7.168	7.16104	7.33211	7.3591	7.48521	7.55417	7.48204	7.48363	7.51431	5.31273	7.58755	7.39069	6.36669
ENO1-AS1	-5	-1.01611	-5	-5	-5	-5	-5	-5	-0.848632	-0.81871	-5	-0.848632	-0.869884	-5	-0.980829	-5	-5	-5	-5	0.155293	0.783902	-1.08176	-0.31061
CA6	-5	-5	-5	-5	-5	-5	-5	-5	-5	-5	-5	-5	-5	-5	-5	-5	-2.20727	-5	-5	-0.549913	-5	-5	-5
SLC2A7	-5	-5	-5	-5	-5	-5	-5	-5	-5	-5	-5	-5	-5	-5	-5	-5	-5	-5	-5	-5	-5	-5	-5
SLC2A5	1.33368	-0.60148	0.421994	0.421994	-5	-0.794073	0.463105	-0.794073	0.908662	-0.265268	1.21075	0.908662	-1.39837	2.67518	3.6043	1.87365	3.89673	3.13974	-2.31264	-1.6399	-3.47377	2.33969	0.45489
GPR157	-0.338274	-0.331286	0.232698	-0.331286	0.227136	0.332177	0.0760347	0.227136	0.559044	-0.640555	0.676001	0.559044	-0.28369	0.447886	0.76174	0.588897	1.06091	0.675319	-0.058689	-0.715393	0.168899	-0.0943107	-0.77219
MIR34A	-5	-5	-5	-5	-5	-5	-5	-5	-5	-5	-5	-5	-5	-5	-5	-5	-5	-5	-5	-5	-5	-5	-5
H6PD	3.3848	3.12236	3.31083	3.31083	3.60629	2.92686	3.02276	3.02276	3.56835	3.71164	3.37359	3.56835	1.66808	3.79861	3.54177	3.86849	3.97908	3.83355	2.85888	2.43414	2.73014	3.12351	1.79492
SPSB1	3.06465	2.70009	2.59413	2.70009	2.73378	2.97578	2.91712	2.91712	2.38748	2.44461	2.84984	2.44461	3.94642	2.96774	2.62554	2.66417	3.01234	2.81596	2.36359	0.638691	2.45591	3.28365	-2.40795
LOC100506022	-1.73727	-0.41098	-0.65778	-0.65778	-0.0120726	-1.85151	-0.397497	-0.397497	-0.736055	-0.71744	-0.898942	-0.736055	0.0934903	-0.352398	-0.175545	-0.100926	-0.251029	-0.213287	-1.39433	-5	0.334327	0.402126	-5
SLC25A33	2.65823	2.24368	2.34392	2.34392	2.43808	2.55435	2.55366	2.55366	2.26301	2.20022	2.49023	2.26301	2.89143	1.94305	2.21441	1.86237	2.49378	2.07873	2.63347	2.36462	2.91977	2.28065	3.89516
TMEM201	2.1803	2.34036	1.78675	2.1803	1.82358	2.11818	2.14394	2.11818	1.84419	1.75267	1.9347	1.84419	2.42117	1.62472	1.85395	1.56381	1.94691	1.73934	2.59002	1.9036	2.65127	2.08356	1.37067
PIK3CD	1.06747	1.61522	1.33763	1.33763	1.89747	1.85567	1.96921	1.89747	1.60924	1.40487	2.03706	1.60924	2.89988	1.49268	1.36711	1.18998	1.21313	1.29012	1.94805	4.68268	1.2559	0.698135	3.74625
C1orf200	-5	-5	-5	-5	-5	-5	-5	-5	-5	-5	-5	-5	-5	-5	-5	-5	-5	-5	-5	-1.46102	-5	-5	-0.478036
CLSTN1	4.80925	4.66751	4.85889	4.80925	4.5442	4.57086	4.34886	4.5442	4.80853	4.6099	4.52671	4.6099	4.64545	4.52323	4.42308	4.55415	4.59169	4.53869	4.71409	4.09381	4.55899	4.3912	3.07828
FLJ16126	-5	-5	-5	-5	-5	-5	-5	-5	-5	-5	-5	-5	-5	-5	-5	-5	-5	-5	-5	-5	-5	-5	-5
CTNNBIP1	2.75232	2.40695	2.56925	2.56925	2.75792	2.79423	2.69961	2.75792	2.37127	2.85024	2.35868	2.37127	1.79276	2.85796	2.75022	2.80578	2.67958	2.778	2.27027	1.8616	2.983	1.95175	3.22358
LZIC	3.00186	3.04885	2.59496	3.00186	3.07491	3.10113	3.06133	3.07491	2.61834	2.77913	2.85019	2.77913	2.83756	2.61791	2.88737	2.83156	3.01377	2.85947	3.21739	2.46317	3.02524	2.99938	2.38297
NMNAT1	2.03784	2.09408	1.92964	2.03784	1.95883	1.92687	2.05361	1.95883	1.87625	1.91913	2.02591	1.91913	2.0442	2.07982	2.12859	2.03719	1.99647	2.0585	2.08318	0.0353671	1.53191	1.94505	-0.693147
MIR5697	-5	-5	-5	-5	-5	-5	-5	-5	-5	-5	-5	-5	-5	-5	-5	-5	-5	-5	-5	-5	-5	-5	-5
RBP7	-0.336872	-0.608806	-0.353822	-0.353822	-0.0449974	0.749528	0.312619	0.312619	-5	-0.41098	-0.592397	-0.592397	0.933738	0.648673	0.633397	0.542906	0.236652	0.588151	-1.78976	-5	-5	-1.08176	5.07373
UBE4B	3.35892	3.36263	3.27681	3.35892	3.29224	3.28151	3.27075	3.28151	3.24478	3.40276	3.54368	3.40276	3.46066	3.28054	3.35985	3.21944	3.37888	3.32019	3.30659	2.58218	3.05927	3.26167	2.65092
KIF1B	3.06129	3.31814	3.03961	3.06129	2.87469	2.79673	2.78353	2.79673	2.93916	2.97241	3.18068	2.97241	3.25567	2.57991	2.80427	2.84252	2.99127	2.8234	2.99047	0.839842	2.48699	2.54584	1.83082
MIR1273D	-5	-5	-5	-5	-5	-5	-5	-5	-5	-5	-5	-5	-5	-5	-5	-5	-5	-5	-5	-5	-5	-5	-5
PGD	4.87411	5.20219	5.05812	5.05812	4.93754	4.91782	4.97675	4.93754	4.58675	5.043	4.89763	4.89763	5.39535	4.59057	4.864	4.86159	4.89039	4.86279	5.49626	3.07984	6.21143	5.07569	6.01816
APITD1-CORT	-0.659712	0.756591	0.207014	0.207014	-0.491023	-5	-0.11991	-0.491023	-0.335473	-1.16475	0.541743	-0.335473	0.610309	-0.594207	-0.192372	-1.13631	-0.0161294	-0.39329	0.701115	-1.6399	0.567017	-0.0439519	-1.77196
APITD1	2.73313	2.4889	2.29092	2.4889	2.51737	2.66889	2.43642	2.51737	2.21003	2.08169	1.94834	2.08169	1.85614	2.33137	2.34248	2.48516	2.57399	2.41382	3.12974	0.721249	2.83227	2.63591	-1.11474
CORT	-5	-2.3969	-5	-5	-5	-2.34341	-2.10373	-2.34341	-1.52326	-5	-5	-5	-2.16282	-5	-5	-5	-5	-5	-2.34341	-5	-1.18417	-2.33304	-5
DFFA	3.0549	3.39158	3.18718	3.18718	3.27933	3.39007	3.28346	3.28346	3.19089	2.99982	3.23057	3.19089	3.5268	2.95413	2.8974	2.91382	3.16746	2.93397	3.31419	1.95246	3.33847	3.1648	1.01051
PEX14	3.05734	3.15555	2.97047	3.05734	2.87062	3.07019	3.03004	3.03004	2.90433	2.90071	2.93895	2.90433	3.10897	2.92708	2.84683	2.96202	2.99102	2.94455	3.28324	2.62118	3.12197	2.76241	1.94805
CASZ1	-0.155485	0.349952	-1.9951	-0.155485	-1.88387	-2.6173	-2.26336	-2.26336	-2.63109	-0.84397	-1.15518	-1.15518	0.853138	-0.435409	-0.162519	-0.123298	0.0009995	-0.142909	-1.30195	1.21254	0.324978	-2.32279	0.937661
C1orf127	-5	-5	-5	-5	-5	-3.29684	-5	-5	-5	-5	-5	-5	-3.29684	-5	-5	-5	-5	-5	-5	-3.68888	-5	-5	0.220741
TARDBP	4.43547	4.64425	4.31305	4.43547	4.40028	4.57094	4.43007	4.43007	4.3413	4.14003	4.42015	4.3413	4.58898	3.9122	4.24157	4.18123	4.25877	4.2114	4.67897	4.26503	4.41646	4.02657	3.13775
MASP2	-5	-5	-1.47403	-5	-5	-5	-5	-5	-5	-5	-5	-5	-5	-5	-5	-5	-5	-5	-5	-2.04022	-5	-5	-5
SRM	5.70433	5.71536	5.55993	5.70433	5.93133	6.04031	5.97709	5.97709	5.85415	5.75748	5.74172	5.75748	5.82449	5.40742	5.57126	5.73834	5.48924	5.53025	5.83915	3.73369	5.63846	5.80084	3.41395
EXOSC10	3.6874	3.86319	3.62317	3.6874	3.6103	3.71594	3.62746	3.62746	3.48557	3.39578	3.6993	3.48557	3.98531	3.197	3.36055	3.4627	3.4759	3.41162	3.92197	3.20514	3.91038	3.47327	2.86049
MTOR	2.66563	2.84159	2.70972	2.70972	2.76531	2.7391	2.71688	2.7391	2.60173	2.7023	2.82328	2.7023	2.92209	2.35537	2.44461	2.41081	2.54827	2.42771	2.67415	2.65148	2.70938	2.19978	1.57194
MTOR-AS1	-5	-5	-5	-5	-5	-5	-5	-5	-5	-5	-5	-5	-5	-5	-5	-5	-5	-5	-5	-5	-5	-5	-5
ANGPTL7	-5	-5	-5	-5	-5	-5	-5	-5	-5	-1.25527	-5	-5	-3.07911	1.84245	0.824175	1.44527	-0.0439519	1.13472	-5	-5	-5	-2.22562	-5
UBIAD1	2.00835	2.15013	1.98389	2.00835	2.03418	2.04472	2.08629	2.04472	1.96543	1.6838	1.99837	1.96543	2.54733	1.95869	1.97741	1.94762	2.10815	1.96805	2.56071	1.94919	2.44313	2.25665	1.64287
PTCHD2	-3.81671	-4.13517	-3.14656	-3.81671	-5	-0.646264	-5	-5	-5	-5	-5	-5	-5	-3.91202	-5	-5	-5	-5	-3.44202	-1.42296	-3.50656	-4.19971	-5
FBXO2	-2.32279	-2.64508	-2.33304	-2.33304	-1.41882	-1.31304	-0.97551	-1.31304	-0.50916	-0.612489	-1.47403	-0.612489	1.23634	-0.32573	-0.606969	-0.375421	-0.211956	-0.350576	0.827241	1.4396	-0.588787	-0.0161294	-5
FBXO44	1.34573	0.967364	1.69415	1.34573	0.34713	1.10128	0.998792	0.998792	1.87809	1.50807	1.68083	1.68083	1.98155	1.7544	1.59898	1.43413	1.86749	1.67669	1.61542	3.10463	2.0117	1.87411	1.58903
FBXO6	2.01477	1.81661	1.81808	1.81808	1.92279	1.96963	1.59371	1.92279	1.97353	1.90732	1.75215	1.90732	1.60663	2.4535	2.37351	2.02749	2.2578	2.31565	2.11529	1.4396	0.938444	1.20267	2.97031
MAD2L2	3.97764	4.13294	3.62993	3.97764	3.84325	3.91046	4.0246	3.91046	3.49362	3.43218	3.58174	3.49362	4.02167	3.6562	3.76478	3.72381	3.95284	3.74429	4.4154	3.3873	4.0119	3.78728	4.26268
DRAXIN	-1.49611	-2.90042	-5	-2.90042	-5	-5	-5	-5	-2.02495	-1.98777	-1.76026	-1.98777	-5	-5	-5	-5	-2.02495	-5	-2.90042	-5	-1.18091	-5	-5
LOC100996614	-3.44202	-3.7297	-1.26231	-3.44202	-5	-5	-5	-5	-1.74297	-3.50656	-2.19823	-2.19823	-3.54046	-2.74887	-5	-2.7181	-2.8647	-2.80679	-3.77226	-2.83022	-2.24432	-5	-5
AGTRAP	3.8503	3.49536	3.63292	3.63292	3.86847	3.7538	3.75628	3.75628	4.15502	3.64662	3.74202	3.74202	3.65393	4.04898	4.07916	4.06726	4.01728	4.05812	3.76115	3.13715	4.31398	3.97419	5.50284
C1orf167	-5	-5	-5	-5	-5	-5	-5	-5	-5	-5	-5	-5	-5	-5	-5	-5	-5	-5	-5	-5	-5	-5	-5
LOC100506310	-5	-2.60369	-5	-5	-3.19418	-5	-5	-5	-5	-3.03655	-5	-5	-5	-1.28013	-0.444726	-0.443167	-0.621757	-0.533242	-2.59027	-5	-5	-3.32424	-5
MTHFR	1.25047	1.03603	1.11383	1.11383	1.33553	1.23721	1.21135	1.23721	0.651283	0.78527	1.25505	0.78527	1.18387	2.05207	2.0027	2.18098	1.94491	2.02738	1.56381	2.2327	2.08654	2.01876	3.16116
CLCN6	1.61283	1.54373	1.85019	1.61283	1.98815	1.84467	1.89402	1.89402	1.75561	1.95189	1.70548	1.75561	2.34123	1.54116	1.71937	1.54863	1.46163	1.54489	1.79857	1.33025	1.73941	1.72134	2.29637
NPPA-AS1	-2.14558	-5	-5	-5	-5	-0.846298	-0.92887	-0.92887	-1.41059	-5	-0.204567	-1.41059	-2.36446	-5	-2.31264	-1.3903	-2.09557	-2.2041	-2.41912	0.509825	0.281412	-0.802962	0.222343
NPPA	-5	-5	-5	-5	-5	-5	-5	-5	-5	-5	-5	-5	-5	-5	-5	-5	-5	-5	-5	-5	-5	-5	-5
NPPB	-5	-5	-5	-5	-5	-5	-5	-5	-5	-5	-5	-5	2.18785	-5	-5	-5	-5	-5	-5	-5	-5	-1.80181	-5
RNU5E-1	-5	-5	-5	-5	-5	-5	-5	-5	-5	-5	-5	-5	-5	-5	-5	1.70111	-5	-5	-5	-5	-5	-5	-5
KIAA2013	4.08957	4.13582	4.02271	4.08957	3.94793	4.11112	4.07904	4.07904	4.10332	3.86474	3.91665	3.91665	4.32667	3.9924	4.0308	4.03581	4.11218	4.03331	4.44209	2.75455	4.39158	4.0491	3.69553
PLOD1	5.62826	5.47107	5.78981	5.62826	5.75089	5.88016	5.68711	5.75089	5.79271	5.8471	5.70288	5.79271	6.05039	5.53292	5.52068	5.61996	5.62599	5.57644	5.86515	0.360468	5.62519	5.49907	3.42071
MFN2	3.94992	4.07324	3.88998	3.94992	3.88943	3.89861	3.93753	3.89861	3.81958	3.73531	3.89164	3.81958	4.05486	3.5455	3.65216	3.59619	3.76949	3.62418	4.18747	2.80063	3.72214	3.66405	3.71822
MIIP	2.67903	2.72018	2.82037	2.72018	2.62111	2.9274	2.64091	2.64091	2.6417	2.65479	2.55366	2.6417	2.97021	2.25947	2.36715	2.43115	2.4757	2.39915	2.97808	3.1187	3.10108	2.31866	3.80136
TNFRSF8	-2.30259	-2.6173	-2.33304	-2.33304	-2.07944	-0.872274	-2.12026	-2.07944	-2.18926	-2.84731	-2.22562	-2.22562	-5	-3.05761	-5	-2.09557	-3.14656	-3.10208	-1.94491	-1.58964	0.296394	-0.978166	0.672944
TNFRSF1B	1.64519	1.98774	1.29719	1.64519	0.575489	-0.245901	0.0676586	0.0676586	1.69763	1.03957	1.0116	1.03957	-1.81401	2.46241	1.81352	2.42507	2.68512	2.44374	1.18357	4.14352	3.65504	3.08095	6.0569
MIR4632	-5	-5	-5	-5	-5	-5	-5	-5	-5	-5	-5	-5	-5	-5	-5	-5	-5	-5	-5	-5	-5	-5	-5
VPS13D	1.73342	1.87042	1.89402	1.87042	1.78087	1.50363	1.59046	1.59046	1.69635	1.85207	1.92731	1.85207	1.60543	2.12202	2.03366	2.0381	2.10084	2.06947	1.49492	2.52765	1.33105	1.27229	1.18265
SNORA59A	-5	-5	-5	-5	0.531216	-5	-5	-5	-5	-5	-5	-5	0.596636	-5	-5	-5	-5	-5	-5	-5	0.397433	-5	-5
DHRS3	2.17475	1.71919	3.43553	2.17475	1.23634	0.609222	1.99456	1.23634	3.2537	3.80842	3.35679	3.35679	-0.767871	3.76491	3.41174	3.4366	3.27869	3.42417	1.74572	3.43968	3.16159	2.5573	3.87339
AADACL4	-5	-5	-5	-5	-5	-5	-5	-5	-5	-5	-5	-5	-5	-5	-5	-5	-5	-5	-5	-5	-5	-5	-5
AADACL3	-5	-5	-5	-5	-5	-5	-5	-5	-5	-5	-5	-5	-5	-5	-5	-5	-5	-5	-5	-5	-5	-5	-5
C1orf158	-5	-5	-5	-5	-5	-5	-5	-5	-5	-5	-5	-5	-5	-5	-5	-5	-5	-5	-5	-5	-5	-5	-5
PRAMEF12	-5	-5	-5	-5	-5	-5	-5	-5	-5	-5	-5	-5	-5	-5	-5	-5	-5	-5	-5	-5	-5	-5	-5
PRAMEF1	-5	-5	-5	-5	-5	-5	-5	-5	-5	-5	-5	-5	-5	-5	-5	-5	-5	-5	-5	-3.41125	-5	-5	-5
PRAMEF11	-5	-5	-5	-5	-5	-5	-5	-5	-5	-5	-5	-5	-5	-5	-3.01593	-5	-5	-5	-5	-5	-5	-5	-5
HNRNPCL1	-5	-5	-5	-5	-2.3969	-5	-5	-5	-2.27303	-5	-2.02495	-2.27303	-5	-5	-5	-5	-5	-5	-2.52573	-5	-5	-5	-5
PRAMEF2	-5	-5	-5	-5	-5	-5	-5	-5	-5	-5	-5	-5	-5	-5	-5	-5	-5	-5	-5	-5	-5	-5	-5
PRAMEF4	-5	-5	-5	-5	-5	-5	-5	-5	-5	-5	-5	-5	-5	-5	-5	-5	-5	-5	-5	-5	-5	-5	-5
PRAMEF10	-5	-5	-5	-5	-5	-5	-5	-5	-5	-5	-5	-5	-5	-5	-5	-5	-5	-5	-5	-5	-5	-5	-5
PRAMEF7	-5	-5	-5	-5	-5	-5	-5	-5	-5	-5	-5	-5	-5	-5	-5	-5	-5	-5	-5	-5	-5	-5	-5
PRAMEF6	-5	-5	-5	-5	-5	-5	-5	-5	-5	-5	-5	-5	-5	-5	-5	-5	-5	-5	-5	-5	-5	-5	-5
PRAMEF22	-5	-5	-5	-5	-5	-5	-5	-5	-5	-5	-5	-5	-5	-5	-5	-5	-5	-5	-5	-5	-5	-5	-5
PRAMEF23	-5	-5	-5	-5	-5	-5	-5	-5	-5	-5	-5	-5	-5	-5	-5	-5	-5	-5	-5	-5	-5	-5	-5
PRAMEF25	-5	-5	-5	-5	-5	-5	-5	-5	-5	-5	-5	-5	-5	-5	-5	-5	-5	-5	-5	-5	-5	-5	-5
LOC440563	-5	-2.51331	-5	-5	-5	-5	-5	-5	-5	-5	-5	-5	-5	-5	-5	-5	-5	-5	-5	-5	-5	-5	-5
LOC645359	-5	-5	-5	-5	-5	-5	-5	-5	-5	-2.35388	-5	-5	-5	-5	-5	-5	-5	-5	-5	-5	-5	-5	-5
PRAMEF3	-5	-5	-5	-5	-5	-5	-5	-5	-5	-5	-5	-5	-5	-5	-5	-5	-5	-5	-5	-5	-5	-5	-5
PRAMEF5	-5	-5	-5	-5	-5	-5	-5	-5	-5	-5	-5	-5	-5	-5	-5	-5	-5	-5	-5	-5	-5	-5	-5
PRAMEF8	-5	-5	-5	-5	-5	-5	-5	-5	-5	-5	-5	-5	-5	-5	-5	-5	-5	-5	-5	-5	-5	-5	-5
PRAMEF9	-5	-5	-5	-5	-5	-5	-5	-5	-5	-5	-5	-5	-5	-5	-5	-5	-5	-5	-5	-5	-5	-5	-5
PRAMEF13	-5	-5	-5	-5	-5	-5	-5	-5	-5	-3.03655	-5	-5	-5	-5	-5	-5	-5	-5	-5	-5	-5	-5	-5
PRAMEF18	-5	-5	-5	-5	-5	-5	-5	-5	-5	-5	-5	-5	-5	-5	-5	-5	-5	-5	-5	-5	-5	-5	-5
PRAMEF16	-5	-5	-5	-5	-5	-5	-5	-5	-5	-5	-5	-5	-5	-5	-5	-5	-5	-5	-5	-5	-5	-5	-5
PRAMEF21	-5	-5	-5	-5	-5	-5	-5	-5	-5	-5	-5	-5	-5	-5	-5	-5	-5	-5	-5	-5	-5	-5	-5
PRAMEF15	-5	-5	-5	-5	-5	-5	-5	-5	-5	-5	-5	-5	-5	-5	-5	-5	-5	-5	-5	-5	-5	-5	-5
PRAMEF14	-5	-5	-5	-5	-5	-5	-5	-5	-5	-5	-5	-5	-5	-5	-5	-5	-5	-5	-5	-5	-3.32424	-5	-5
PRAMEF19	-5	-5	-5	-5	-5	-5	-5	-5	-5	-5	-5	-5	-5	-5	-5	-5	-5	-5	-5	-5	-5	-5	-5
PRAMEF17	-5	-5	-5	-5	-5	-5	-5	-5	-5	-5	-5	-5	-5	-5	-5	-5	-5	-5	-5	-5	-5	-5	-5
PRAMEF20	-5	-5	-5	-5	-5	-5	-5	-5	-5	-5	-5	-5	-5	-5	-5	-5	-5	-5	-5	-5	-5	-5	-5
LRRC38	-5	-5	-5	-5	-2.18926	-5	-5	-5	-5	-5	-5	-5	-5	-5	-5	-2.64508	-2.78062	-3.89031	-1.3823	-5	-5	-5	-5
PDPN	-0.0325232	0.552159	0.540579	0.540579	3.63703	2.98305	2.98987	2.98987	-5	-1.49165	-0.765718	-1.49165	-1.45672	4.96661	4.07477	4.39428	4.42966	4.41197	-0.373966	-5	-1.31677	2.27583	-5
PRDM2	2.15559	2.32209	2.51866	2.32209	2.61293	2.50266	2.55257	2.55257	2.31392	2.44035	2.48165	2.44035	2.45152	2.58022	2.26384	2.33544	2.22062	2.29964	2.4169	3.5407	1.98293	2.02181	3.81028
KAZN	2.54772	3.14329	2.74232	2.74232	2.06509	2.18785	2.22732	2.18785	2.36189	2.67284	2.64027	2.64027	3.18961	3.27238	3.17157	2.85618	2.98805	3.07981	2.69036	-3.96332	1.63589	2.00202	-5
C1orf126	-5	-4.50986	-5	-5	-5	-5	-5	-5	-5	-5	-4.07454	-5	-5	-4.19971	-4.42285	-5	-5	-4.71142	-5	-5	-3.91202	-5	-3.7297
TMEM51	0.548699	0.260825	0.527093	0.527093	1.22642	1.52497	0.890768	1.22642	0.625404	-1.05268	1.10625	0.625404	1.54308	-0.548181	-0.213193	-1.36649	0.0834216	-0.380687	1.44267	-5	2.27316	1.10889	1.79708
FHAD1	-0.32573	-1.46102	-2.51331	-1.46102	-1.70375	-1.42712	-1.20731	-1.42712	-3.96332	-2.8647	-5	-3.96332	-5	-2.09557	-1.3356	-1.90381	-3.32424	-1.99969	-5	-2.76462	-5	-4.19971	-3.41125
EFHD2	4.52413	4.43706	3.9275	4.43706	3.88229	3.8586	4.12617	3.88229	3.66043	3.70586	3.70369	3.70369	3.81454	4.22067	4.58789	4.60891	4.75372	4.5984	4.06253	4.53564	4.58166	4.35843	6.21378
CTRC	-5	-5	-5	-5	-5	-5	-5	-5	-5	-5	-5	-5	-5	-5	-5	-5	-5	-5	-5	-0.778705	-5	-5	0.317726
CELA2A	-5	-5	-5	-5	-5	-5	-5	-5	-5	-5	-5	-5	-5	-5	-5	-5	-5	-5	-5	-5	-5	-5	-5
CELA2B	-5	-5	-5	-5	-5	-5	-5	-5	-5	-5	-5	-5	-5	-5	-5	-5	-5	-5	-5	-5	-5	-5	-5
CASP9	2.19611	2.18594	1.91221	2.18594	2.14265	1.8904	2.04148	2.04148	2.02815	1.89957	2.09581	2.02815	1.86361	2.0531	1.96009	1.65994	2.08505	2.0066	1.6567	1.77715	2.45616	2.01036	3.7235
DNAJC16	2.09851	2.22581	1.97478	2.09851	1.96375	2.0004	1.88737	1.96375	2.00835	1.82889	2.1874	2.00835	1.92731	1.76866	1.91398	1.98623	1.99633	1.9501	2.20552	1.83689	1.97782	2.0153	0.798858
AGMAT	1.0709	1.40659	0.464991	1.0709	1.50274	1.7022	1.40266	1.50274	1.41658	1.05675	1.26807	1.26807	0.391366	0.432432	0.977198	0.336472	0.665776	0.549104	0.557327	1.75561	0.121332	0.542906	-2.81341
DDI2	1.43865	1.81531	1.58433	1.58433	1.65077	1.7129	1.52235	1.65077	1.5171	1.36813	1.85879	1.5171	1.51929	1.06781	1.24847	1.26723	1.4994	1.25785	1.36813	1.11514	0.99214	1.43817	1.09761
RSC1A1	2.36114	2.41983	1.8527	2.36114	2.11529	2.12358	2.02234	2.11529	1.94391	1.83928	2.20937	1.94391	2.09544	1.44456	1.90806	1.66676	1.98017	1.78741	2.20728	2.25371	1.7208	1.94705	2.15837
PLEKHM2	3.93736	4.0108	3.95234	3.95234	3.83231	3.8091	3.84953	3.83231	3.91404	3.89229	3.98144	3.91404	3.88387	4.07457	4.00757	4.13103	4.2357	4.1028	4.12474	3.87305	3.70394	3.90185	4.95079
SLC25A34	-0.632993	-1.28013	-1.09661	-1.09661	-1.70926	-1.59455	-1.52786	-1.59455	-2.68825	-0.711311	-1.18417	-1.18417	-1.19402	-0.327116	-0.41249	-0.97551	-0.572701	-0.492595	-0.653926	0.251537	-0.774357	-0.629234	1.90151
TMEM82	-5	-5	-5	-5	-5	-5	-5	-5	-5	-5	-5	-5	-5	-5	-5	-5	-5	-5	-5	-5	-5	-5	-5
FBLIM1	4.5193	4.63734	4.71869	4.63734	3.69692	3.86413	3.78043	3.78043	4.5091	4.63512	5.06028	4.63512	5.52387	3.05419	3.19438	2.97721	3.28915	3.12428	4.55151	-3.7297	5.50741	3.33637	-5
UQCRHL	-1.08471	-0.252315	-0.407968	-0.407968	-1.29828	-0.500875	-0.42312	-0.500875	-0.0682788	-0.0481404	-0.931404	-0.0682788	-1.19733	-5	-0.208255	-0.352398	-1.20065	-0.776522	-0.0576291	-0.166055	-1.50508	0.192272	-0.231932
FLJ37453	-0.335473	0.245296	0.131028	0.131028	-0.287682	0.146694	-0.0191828	-0.0191828	-0.182722	0.174793	-0.0779615	-0.0779615	0.0314987	-0.449417	-0.391562	0.0266419	0.0998453	-0.18246	0.700619	1.21254	0.901786	-0.0232686	0.206201
SPEN	2.22354	2.53607	2.33921	2.33921	2.37286	2.31688	2.38977	2.37286	2.03497	2.3444	2.53726	2.3444	2.39799	2.00674	2.05796	2.10973	2.1735	2.08385	2.26779	3.24493	1.90241	1.86206	3.08416
ZBTB17	2.66959	2.78742	2.64703	2.66959	2.36151	2.3826	2.58203	2.3826	2.72314	2.64929	2.70905	2.70905	2.68792	2.52252	2.4308	2.46181	2.43484	2.44832	2.8503	2.59384	2.77259	2.21277	2.74213
C1orf64	-5	-5	-5	-5	-5	-5	-5	-5	-5	-5	-5	-5	-5	-5	-5	-5	-5	-5	-5	-5	-5	-5	-5
HSPB7	4.04954	3.88321	4.04409	4.04409	3.75246	4.09845	4.21383	4.09845	4.34881	4.33976	4.74015	4.34881	0.08158	4.4518	4.47892	4.9086	5.55551	4.69376	4.02911	-5	-2.24432	0.217528	-5
CLCNKA	-5	-2.73337	-5	-5	-5	-2.50104	-3.12357	-3.12357	-1.3903	-5	-2.93746	-2.93746	-5	-2.41912	-2.59027	-3.07911	-3.19418	-2.83469	-5	-5	-5	-5	-5
CLCNKB	-2.91877	-3.24419	-1.8579	-2.91877	-2.47694	-3.05761	-5	-3.05761	-3.05761	-5	-2.79688	-3.05761	-0.967584	-0.679244	-1.43129	-0.579818	-1.12701	-0.903128	-2.56395	-5	-5	-5	-5
FAM131C	0.0129162	-0.719491	-1.3903	-0.719491	-2.00248	-0.638659	-1.82635	-1.82635	-0.809681	-0.60148	-0.539568	-0.60148	0.0382587	-1.46534	-0.916291	-1.40242	-1.50058	-1.43388	0.860778	-5	0.0506931	-0.874669	-5
EPHA2	4.03436	4.28576	4.15076	4.15076	2.69625	3.20344	2.80608	2.80608	4.07322	4.05701	4.48493	4.07322	4.61316	2.69233	2.89569	3.07408	2.67573	2.79401	4.05086	-2.29263	4.51609	2.12918	-3.07911
ARHGEF19	1.65403	1.73112	1.78255	1.73112	2.15687	2.12692	2.2192	2.15687	2.19545	1.55223	1.99293	1.99293	1.9321	1.56549	1.61004	1.39476	1.13269	1.48012	1.54905	1.1474	1.43342	1.03496	0.405465
RSG1	0.753301	1.0862	1.23023	1.0862	1.24098	1.10028	0.765003	1.10028	1.0314	1.26469	1.08924	1.08924	1.06056	1.37372	1.3371	1.24617	0.747162	1.29164	1.05814	0.91749	1.01523	0.665262	0.450438
FBXO42	2.53631	2.73443	2.70772	2.70772	2.56518	2.58029	2.57078	2.57078	2.64745	2.55482	2.67325	2.64745	2.7808	2.63784	2.55155	2.65423	2.72287	2.64603	2.59219	2.49246	2.7253	2.31313	2.30418
SZRD1	4.80959	4.78779	4.72815	4.78779	4.74602	4.70095	4.78394	4.74602	4.65976	4.5324	4.80109	4.65976	4.85673	4.52797	4.6715	4.67546	4.76265	4.67348	4.88889	4.41014	4.62032	4.58595	4.85983
SPATA21	-5	-5	-5	-5	-5	-5	-5	-5	-5	-5	-5	-5	-5	-5	-5	-5	-5	-5	-5	-1.959	-5	-5	-5
NECAP2	4.30166	4.2555	4.25747	4.25747	4.2987	4.18899	4.25038	4.25038	4.19455	4.19274	4.35814	4.19455	4.32819	4.10851	4.22052	4.21356	4.34117	4.21704	4.39314	4.09029	4.65095	4.14642	3.56832
CROCCP3	-1.54178	-1.18744	-0.908819	-1.18744	-2.25379	-1.10262	-1.37437	-1.37437	-0.92887	-1.13631	-0.86275	-0.92887	-0.81871	-0.95972	-0.970219	-0.980829	-1.06421	-0.975524	-1.39433	0.832909	-1.40242	-1.61949	-2.44185
RNU1-1	-5	-1.17766	0.268499	-1.17766	-5	0.498955	-5	-5	0.125751	-5	-5	-5	-5	-0.83933	-5	-0.76357	-5	-2.91966	-0.48939	1.81091	-5	-5	0.436964
LOC100506533	-5	-5	-5	-5	-5	-5	-5	-5	-5	-5	-5	-5	-5	-5	-5	-5	-5	-5	-5	-5	-5	-0.994252	-5
LOC100133301	-5	-5	-5	-5	-5	-5	-5	-5	-5	-5	-5	-5	-5	-5	-5	-5	-5	-5	-5	-5	-5	-5	-5
NBPF1	2.33583	2.81511	2.32435	2.33583	2.43475	2.42285	2.48557	2.43475	2.05297	2.03953	2.13013	2.05297	1.76576	2.63555	2.44435	2.43659	2.49716	2.47075	2.29536	2.0531	1.31721	1.7165	0.64238
CROCCP2	1.71217	1.65994	2.18313	1.71217	1.81596	1.98155	2.24623	1.98155	1.75076	1.91869	2.0843	1.91869	1.65594	2.16562	2.0455	1.86563	1.9396	1.99255	2.19255	3.58881	2.22408	2.26519	2.20684
MST1P2	-5	-2.8647	-1.9951	-2.8647	-5	-3.19418	-1.74297	-3.19418	-5	-5	-5	-5	-3.19418	-1.78379	-1.51413	-3.10109	-1.27297	-1.64896	-1.78379	0.919486	-1.04129	-0.71744	-0.986177
RNU1-3	-5	-1.17766	0.268499	-1.17766	1.86144	0.498955	-5	0.498955	0.125751	-5	-5	-5	-5	-0.83933	-5	-0.76357	-5	-2.91966	-0.48939	1.81091	-5	-5	0.436964
LOC729574	-5	-5	-5	-5	-5	-5	-5	-5	-5	-5	-5	-5	-5	-5	-5	-5	-5	-5	-5	-5	-5	-5	-5
ESPNP	-5	-5	-5	-5	-5	-5	-5	-5	-5	-5	-5	-5	-5	-5	-5	-5	-5	-5	-5	-0.110932	-5	-5	-5
LOC729587	-5	-5	-5	-5	-5	-5	-5	-5	-5	-5	-5	-5	-5	-5	-5	-5	-5	-5	-5	-5	-5	-5	-5
RNU1-4	-5	-1.17766	0.268499	-1.17766	-5	0.498955	2.05937	0.498955	0.125751	1.295	-5	0.125751	-5	-0.83933	1.63764	-0.76357	-5	-0.80145	-0.48939	1.81091	-5	-5	0.436964
MST1L	-3.61192	-3.64966	-3.61192	-3.61192	-3.12357	-3.03655	-5	-3.12357	-2.99573	-3.68888	-5	-3.68888	-2.6173	-3.47377	-2.7181	-3.57555	-3.68888	-3.52466	-3.96332	-0.218156	-5	-1.66073	-1.53712
MIR3675	-5	-5	-5	-5	-5	-5	-5	-5	-5	-5	-5	-5	-5	-5	-5	-5	-5	-5	-5	-5	-5	-5	-5
RNU1-2	-5	-1.17766	0.268499	-1.17766	-5	0.498955	-5	-5	0.125751	-5	-5	-5	-5	-0.83933	1.63764	-0.76357	-5	-0.80145	-0.48939	1.81091	-5	-5	0.436964
CROCC	1.70074	1.60904	1.81466	1.70074	1.66203	2.00364	1.88737	1.88737	1.58309	2.16102	1.84166	1.84166	1.49985	2.1243	1.83673	1.87518	1.5929	1.85596	1.3517	2.77009	1.8577	1.45931	1.47773
MFAP2	6.0398	5.37815	5.99693	5.99693	5.71235	5.91385	5.61039	5.71235	5.77453	6.25253	6.0273	6.0273	4.6549	5.93221	5.73377	6.09373	5.62384	5.83299	4.86401	-1.93794	4.52469	4.89228	-5
ATP13A2	3.6727	3.5416	3.58663	3.58663	2.79037	3.29902	2.94943	2.94943	3.19261	3.40509	3.69952	3.40509	3.02747	2.68921	3.07075	3.04013	2.91945	2.97979	2.8877	2.88066	3.47528	2.80675	2.49411
SDHB	4.64076	4.63376	4.48131	4.63376	4.60437	4.66097	4.84773	4.66097	4.42029	4.41465	4.54161	4.42029	4.86142	4.2515	4.49471	4.32926	4.50226	4.41198	4.86072	3.52333	4.86311	4.63276	4.94764
PADI2	-1.91054	-1.69827	-1.41882	-1.69827	-5	-3.81671	-3.7297	-3.81671	-2.41912	-2.3969	-1.48722	-2.3969	1.38904	-3.7297	-3.24419	-3.68888	-2.44185	-3.46654	-1.55117	-2.25379	-5	-5	2.40955
LOC400743	-1.21402	-1.50058	-1.23443	-1.23443	-0.752897	-5	-5	-5	-5	-5	-1.07294	-5	-5	-5	-5	-5	-5	-5	-5	-5	-5	-5	-5
PADI1	-0.746548	-1.10866	-1.1178	-1.10866	-5	-3.68888	-3.64966	-3.68888	-1.49611	-1.87732	-0.353822	-1.49611	-0.0565704	-2.91877	-3.12357	-2.8824	-3.01593	-2.96735	-2.12026	-5	-5	-5	-5
PADI3	-5	-2.99573	-1.61445	-2.99573	-2.91877	-5	-2.73337	-2.91877	-3.50656	-5	-2.55105	-3.50656	-2.3969	-5	-5	-5	-3.50656	-5	-5	-5	-3.77226	-5	-5
MIR3972	-5	-5	-5	-5	-5	-5	-5	-5	-5	-5	-5	-5	-5	-5	-5	-5	-5	-5	-5	-5	-5	-5	-5
PADI4	-5	-5	-5	-5	-5	-5	-5	-5	-5	-5	-5	-5	-5	-5	-5	-5	-5	-5	-5	-0.625489	-5	-5	3.43347
PADI6	-5	-5	-5	-5	-5	-5	-5	-5	-5	-5	-5	-5	-5	-5	-5	-5	-5	-5	-5	-5	-5	-5	-5
RCC2	4.03562	4.1686	3.89863	4.03562	3.86711	3.94414	3.94617	3.94414	3.94724	3.60599	4.15915	3.94724	4.28751	3.38327	3.43308	3.80085	3.66891	3.55099	3.72033	2.78822	4.40184	3.54226	4.64343
ARHGEF10L	2.59339	2.62829	2.58181	2.59339	1.87549	1.83434	1.87855	1.87549	2.24209	2.18986	2.75079	2.24209	2.47022	2.72955	2.86784	2.76481	3.00062	2.81633	2.35004	-4.13517	1.15908	1.68584	2.72779
ACTL8	-5	-3.07911	-2.79688	-3.07911	-1.91054	-2.20727	-1.03564	-1.91054	-5	-5	-2.63109	-5	-5	-2.81341	-2.31264	-1.68201	-2.91877	-2.56302	-5	-5	-1.56542	-0.417032	-5
IGSF21	-5	-5	-5	-5	-5	-5	-5	-5	-5	-5	-5	-5	-5	-5	-5	-5	-5	-5	-5	-5	-5	-5	-5
KLHDC7A	-5	-5	-5	-5	-5	-5	-5	-5	-5	-3.86323	-5	-5	-5	-5	-5	-5	-5	-5	-5	-5	-5	-5	-5
PAX7	-5	-5	-5	-5	-5	-5	-5	-5	-5	-5	-5	-5	-5	-5	-5	-5	-5	-5	-5	-5	-5	-5	-5
TAS1R2	-5	-5	-5	-5	-5	-5	-5	-5	-5	-5	-5	-5	-5	-5	-5	-5	-5	-5	-3.44202	-5	-5	-5	-3.32424
ALDH4A1	3.10459	3.24536	3.67173	3.24536	2.69388	2.66959	2.68253	2.68253	3.76062	3.58557	3.32838	3.58557	3.29961	2.7633	2.97108	2.9478	2.71291	2.85555	2.92187	0.0449734	2.76216	2.12226	1.29088
MIR4695	-5	-5	-5	-5	-5	-5	-5	-5	-5	-5	-5	-5	-5	-5	-5	-5	-5	-5	-5	-5	-5	-5	-5
MIR1290	-5	-5	-5	-5	-5	-5	-5	-5	-5	-5	-5	-5	-5	-5	-5	-5	-5	-5	-5	-5	-5	-5	-5
IFFO2	2.33185	2.42312	2.6018	2.42312	2.36	2.33292	2.09863	2.33292	2.85036	2.58739	3.23715	2.85036	3.28099	2.02828	2.09667	2.23195	1.7719	2.06247	2.1535	2.71939	2.25255	0.678034	3.03086
UBR4	2.44651	2.61161	2.72877	2.61161	2.35641	2.3825	2.46309	2.3825	2.46334	2.53441	2.73877	2.53441	2.95449	2.59294	2.51406	2.60594	2.68266	2.59944	2.93167	2.75957	2.19098	2.17589	2.49996
EMC1	3.63405	3.76343	3.63231	3.63405	3.82431	3.8367	3.77726	3.82431	3.90753	3.78619	3.7395	3.78619	3.88076	3.50264	3.64375	3.59284	3.71496	3.61829	4.05749	1.55899	3.67158	3.6578	1.45255
MRTO4	3.74786	3.94127	3.54714	3.74786	3.86308	3.96418	3.92187	3.92187	3.49131	3.23238	3.61615	3.49131	4.2302	3.00122	3.21322	3.35582	3.62541	3.28452	4.12609	1.53169	4.20894	3.93927	1.44078
AKR7L	-2.8647	-3.27017	-2.8824	-2.8824	-5	-1.18744	-2.90042	-2.90042	-1.96611	-2.24432	-2.73337	-2.24432	-2.3969	-2.8824	-2.29263	-1.7487	-2.99573	-2.58752	-2.21641	-1.15836	-3.27017	-3.21888	-0.321584
AKR7A3	-1.51868	-0.583396	-2.23493	-1.51868	-0.504181	-1.64507	-1.17118	-1.17118	-1.24133	-1.20065	-2.07944	-1.24133	-1.231	-0.667479	-1.1178	-2.23493	-0.270497	-0.892637	-0.74444	-0.180324	-1.90381	-0.61804	-0.636767
LOC100506730	0.512824	0.804689	0.855266	0.804689	0.350657	0.387301	0.506818	0.387301	0.363948	0.67039	0.631272	0.631272	0.957049	0.986936	0.730925	0.811819	0.814922	0.81337	1.16315	0.236652	0.157858	0.969642	-0.0779615
AKR7A2	3.53654	3.64495	3.43605	3.53654	3.52589	3.4776	3.559	3.52589	3.34339	3.54275	3.22434	3.34339	3.24497	3.85355	3.83932	3.77455	3.87316	3.84643	3.68198	2.22516	3.37714	3.74415	2.45805
PQLC2	2.69867	2.47797	2.55653	2.55653	2.38601	2.43238	2.53639	2.43238	2.55978	2.34248	2.53963	2.53963	2.71681	2.34775	2.36274	2.29425	2.58867	2.35524	2.96166	0.825052	2.66979	2.825	1.97852
CAPZB	6.30805	6.34445	6.45952	6.34445	6.10987	6.22157	6.18711	6.18711	6.37937	6.4371	6.39678	6.39678	6.1242	6.13304	6.19822	6.19897	6.33784	6.19859	6.33508	5.36068	5.70647	5.98317	5.38683
LOC644083	-5	-5	-5	-5	-5	-5	-5	-5	-5	-5	-5	-5	-5	-5	-3.27017	-5	-5	-5	-5	-5	-5	-5	-5
MINOS1	2.87306	2.78217	2.6727	2.78217	2.68383	3.00256	2.93874	2.93874	2.88687	2.74618	2.78735	2.78735	2.86077	2.92547	2.93402	2.84369	3.22091	2.92974	3.24902	1.96108	3.23207	3.16956	1.57774
C1orf151-NBL1	1.24847	-0.70522	-5	-0.70522	-1.83885	-1.66601	-5	-1.83885	-5	-5	-1.37437	-5	-0.605136	-5	-0.807436	-0.198451	0.43761	-0.502944	-0.896488	0.311887	-5	-0.970219	-0.695149
NBL1	4.82345	4.94701	5.26147	4.94701	4.01342	4.01113	3.8661	4.01113	4.87721	5.03502	4.55423	4.87721	3.86222	6.32237	5.65538	6.062	6.54456	6.19219	5.18791	2.51471	4.35953	5.08897	0.0998453
HTR6	-5	-2.8647	-1.8579	-2.8647	-2.73337	-5	-5	-5	-5	-5	-5	-5	-5	-1.54178	-1.68201	-2.55105	-1.52326	-1.61189	-5	0.739076	-5	-5	-5
TMCO4	2.52373	2.66486	2.36565	2.52373	2.36434	2.17361	2.26332	2.26332	2.55474	2.79006	2.38849	2.55474	1.36046	2.46002	2.48382	2.48549	2.71397	2.48466	2.67608	2.51608	1.71973	1.71001	1.77156
RNF186	-5	-5	-5	-5	-5	-5	-5	-5	-5	-5	-5	-5	-5	-5	-5	-5	-5	-5	-5	-5	-5	-5	-5
OTUD3	1.21876	1.26073	1.09928	1.21876	1.09494	1.17557	1.17	1.17	1.24904	1.44668	1.21462	1.24904	1.70511	0.773805	0.987308	0.939617	0.920283	0.92995	1.5709	1.93845	0.966223	0.903813	1.39476
PLA2G2E	-5	-5	-5	-5	-5	-5	-5	-5	-5	-5	-5	-5	-5	-5	-5	-5	-5	-5	-5	-5	-5	-5	-5
PLA2G2A	-5	-5	-5	-5	-5	-5	-5	-5	-5	-1.97328	-5	-5	-2.00248	4.8671	2.00404	2.80318	3.98787	3.39553	-5	-5	-5	-5	-5
PLA2G5	1.99143	-1.68201	1.22289	1.22289	-0.363843	-0.59602	0.318454	-0.363843	0.45489	-2.17156	2.05348	0.45489	-5	-2.09557	-2.99573	-2.06357	-1.29828	-2.07957	-5	-5	-5	0.693647	-5
PLA2G2D	-5	-5	-5	-5	-5	-5	-5	-5	-5	-5	-5	-5	-5	-5	-5	-5	-5	-5	-5	-5	-5	-5	-5
PLA2G2F	-5	-5	-5	-5	-5	-5	-5	-5	-5	-5	-5	-5	-5	-5	-5	-5	-5	-5	-5	-5	-5	-5	-5
PLA2G2C	-5	-5	-5	-5	-5	-5	-5	-5	-5	-5	-5	-5	-5	-5	-5	-5	-5	-5	-5	-5	-5	-5	-5
UBXN10	-5	-5	-5	-5	-3.50656	-5	-5	-5	-3.41125	-5	-5	-5	-5	-5	-5	-5	-5	-5	-5	-2.18037	-3.7297	-2.04794	0.398776
VWA5B1	-5	-5	-5	-5	-5	-5	-5	-5	-5	-5	-5	-5	-5	-5	-5	-5	-5	-5	-5	-3.54046	-5	-5	-5
LOC339505	-5	-5	-5	-5	-5	-5	-5	-5	-5	-5	-5	-5	-5	-5	-5	-5	-5	-5	-2.52573	-5	-5	-5	-5
CAMK2N1	1.85645	2.22775	2.21124	2.21124	1.04063	0.762207	1.06678	1.04063	2.40794	1.91339	2.94027	2.40794	2.94544	2.21506	0.842859	2.90777	2.08604	2.15055	4.43207	2.00835	3.81584	4.1799	-1.05843
MUL1	3.30001	3.21836	3.26393	3.26393	3.01288	3.0174	2.93959	3.01288	3.22891	2.8834	3.09127	3.09127	3.09973	3.22788	3.35864	3.33669	3.59586	3.34767	3.79601	2.40577	3.64294	3.11954	3.46091
FAM43B	-5	0.29565	-5	-5	-0.0273712	-0.116534	-1.60944	-0.116534	-1.02443	-2.07944	-1.41469	-1.41469	-0.32573	1.13334	2.10084	2.53979	0.51641	1.61709	-2.25379	-5	-5	-1.61445	-5
CDA	1.88934	2.29304	2.62944	2.29304	3.26511	2.57787	2.87209	2.87209	2.33786	2.40026	2.71675	2.40026	0.563038	2.76933	2.92472	3.89736	1.15971	2.84703	1.61283	-5	1.98114	2.35878	5.04301
PINK1	4.08451	4.1966	4.26799	4.1966	3.87855	4.11061	3.98819	3.98819	4.293	4.38141	4.43293	4.38141	3.92383	4.4978	4.69532	4.62659	4.52586	4.57622	4.39938	2.41323	3.74197	3.91699	2.66764
DDOST	5.94348	5.87882	5.9646	5.94348	6.06953	6.09049	6.08147	6.08147	5.97564	6.08278	5.90666	5.97564	5.98762	5.98019	6.00951	5.94175	5.95756	5.96888	5.88789	4.38395	6.02847	5.7836	4.8401
KIF17	-3.47377	-2.19823	-2.12863	-2.19823	-1.16475	-2.51331	-0.980829	-1.16475	-1.41882	-1.77786	-0.650088	-1.41882	0.564745	-2.8647	-1.77786	-2.81341	-2.93746	-2.83906	1.19846	-5	-2.08747	-2.04794	-3.01593
SH2D5	-0.318829	0.0468836	-0.18633	-0.18633	0.223144	0.525911	0.97795	0.525911	1.03567	-0.546453	1.4284	1.03567	2.22969	-1.16796	0.0285875	-2.31264	-0.757153	-0.962557	3.17187	-5	-0.38126	0.339325	-5
HP1BP3	4.63045	4.6463	4.47764	4.63045	4.49328	4.53569	4.42533	4.49328	4.42798	4.498	4.56879	4.498	4.39647	4.49169	4.53562	4.60226	4.62637	4.56894	4.7314	4.39936	4.4643	4.23924	4.11218
EIF4G3	3.8064	3.91384	3.85225	3.85225	3.80272	3.82428	3.72321	3.80272	3.91749	3.89819	3.96463	3.91749	3.80024	3.73807	3.70088	3.84823	3.81194	3.77501	3.67293	2.40514	3.18486	3.66027	2.73573
MIR1256	-5	-5	-5	-5	-5	-5	-5	-5	-5	-5	-5	-5	-5	-5	-5	-5	-5	-5	-5	-5	-5	-5	-5
ECE1	3.85822	3.86868	3.50499	3.85822	3.46154	3.26824	3.6031	3.46154	3.60675	3.61695	3.8481	3.61695	4.36672	3.17467	3.40748	3.23993	3.642	3.32371	4.75829	3.71374	6.14161	4.20196	4.19047
LOC100506801	-5	-5	-5	-5	-5	-5	-3.19418	-5	-5	-5	-5	-5	-5	-5	-5	-5	-5	-5	-5	1.26101	-5	-5	-5
NBPF3	1.13655	1.81352	0.0276152	1.13655	1.44762	1.41221	1.85207	1.44762	1.74414	1.56945	1.73959	1.73959	1.61184	0.871712	1.53601	1.17526	1.79658	1.35564	2.23324	1.22583	1.26807	1.72633	-1.72597
ALPL	3.93349	3.82127	-0.235722	3.82127	4.61776	4.23154	4.25802	4.25802	2.11421	1.55096	0.944684	1.55096	1.46187	4.73746	4.84447	2.46436	3.12601	3.93174	-0.865122	-5	-1.75446	2.847	-5
RAP1GAP	-5	-2.99573	-5	-5	-1.82635	-1.5559	-2.73337	-1.82635	-1.89048	-3.47377	-1.8579	-1.89048	-1.29828	-1.48281	-0.86275	-1.31304	-1.32426	-1.31865	-1.07002	-2.12026	-3.07911	-0.757153	-2.90042
USP48	3.68587	3.64042	3.58848	3.64042	3.57327	3.64691	3.63038	3.63038	3.36919	3.44576	3.56942	3.44576	3.60648	3.51402	3.59008	3.53939	3.47714	3.52671	3.41144	3.60699	4.03795	3.08868	3.0363
LDLRAD2	-2.78062	-3.10109	-2.3969	-2.78062	-1.30564	-3.57555	-3.50656	-3.50656	-3.61192	-1.15836	-2.64508	-2.64508	-3.61192	-1.76026	-1.76609	-3.50656	-2.51331	-2.1397	-5	-1.94491	-2.24432	-3.81671	-1.38629
HSPG2	4.96249	5.15583	5.35402	5.15583	5.05402	4.73151	4.85398	4.85398	5.18037	5.23771	5.44651	5.23771	4.97043	5.40155	5.32324	5.44606	5.41914	5.41035	4.16535	-0.179127	6.36643	4.59427	-2.08747
CELA3B	-5	-5	-5	-5	-5	-5	-5	-5	-5	-5	-5	-5	-5	-5	-5	-5	-5	-5	-5	-5	-5	-5	-5
CELA3A	-5	-5	-5	-5	-5	-5	-5	-5	-5	-5	-5	-5	-5	-5	-5	-5	-5	-5	-5	-5	-5	-5	-5
LINC00339	2.7236	2.42232	2.10462	2.42232	2.19789	1.92629	2.2342	2.19789	2.4379	2.00337	2.24379	2.24379	2.35328	3.16585	2.54577	2.92665	2.75053	2.83859	2.69456	2.73424	3.21008	2.95246	1.32015
CDC42	5.94566	5.9674	5.80235	5.94566	5.76413	5.78906	5.70324	5.76413	5.64982	5.78192	5.89661	5.78192	5.92955	5.38448	5.68236	5.59458	5.72323	5.63847	5.85731	5.92206	6.049	5.43761	6.19716
WNT4	-5	-5	-3.61192	-5	-2.70306	-2.08747	-1.68201	-2.08747	-5	-5	-5	-5	-2.07944	-5	-5	-5	-5	-5	-2.30259	-5	-2.8824	-2.32279	-5
MIR4418	-5	-5	-5	-5	-5	-5	-5	-5	-5	-5	-5	-5	-5	-5	-5	-5	-5	-5	-5	-5	-5	-5	-5
ZBTB40	1.37016	1.76027	1.45885	1.45885	1.19544	1.29143	1.32335	1.29143	1.48682	1.23692	1.64403	1.48682	1.9085	1.19513	1.14645	1.16346	1.33632	1.1793	1.64981	3.18792	1.57815	1.20567	1.64827
EPHA8	-5	-5	-5	-5	-5	-5	-5	-5	-5	-5	-5	-5	-5	-5	-5	-5	-5	-5	-5	-5	-5	-5	-2.83022
C1QA	-5	-5	-5	-5	-5	-5	-5	-5	-5	-5	-5	-5	-5	-5	-5	-5	-5	-5	-5	-5	-5	-5	3.69809
C1QC	-5	-5	-5	-5	-5	-5	-5	-5	-5	-5	-5	-5	-5	-5	-5	-5	-5	-5	-5	-5	-2.52573	-5	1.13108
C1QB	-5	-5	-5	-5	-5	-5	-5	-5	-5	-5	-5	-5	-5	-5	-5	-5	-5	-5	-5	-5	-2.45341	-5	1.8321
EPHB2	3.07445	3.15244	3.09702	3.09702	0.256965	0.590561	0.445327	0.445327	2.66556	2.98966	3.21133	2.98966	4.13688	1.16721	1.36762	1.50363	1.07739	1.26741	3.19663	-5	3.33531	1.53039	0.979453
MIR4684	-5	-5	-5	-5	-5	-5	-5	-5	-5	-5	-5	-5	-5	-5	-5	-5	-5	-5	-5	-5	-5	-5	-5
MIR4253	-5	-5	-5	-5	-5	-5	-5	-5	-5	-5	-5	-5	-5	-5	-5	-5	-5	-5	-5	-5	-5	-5	-5
LACTBL1	-5	-5	-5	-5	-5	-5	-5	-5	-5	-5	-5	-5	-5	-5	-5	-5	-5	-5	-5	-5	-5	-5	-5
LOC729059	-5	-5	-5	-5	-5	-5	-5	-5	-5	-5	-5	-5	-5	-5	-5	-5	-5	-5	-5	-5	-5	-5	-5
KDM1A	4.27185	4.37946	4.28315	4.28315	4.24095	4.28663	4.30781	4.28663	4.18113	4.18865	4.36358	4.18865	4.60341	3.90036	4.00753	4.0371	4.04489	4.02232	4.07757	2.96918	4.26907	3.84027	3.03144
MIR3115	-5	-5	-5	-5	-5	-5	-5	-5	-5	-5	-5	-5	-5	-5	-5	-5	-5	-5	-5	-5	-5	-5	-5
MIR4419A	-5	-5	-5	-5	-5	-5	-5	-5	-5	-5	-5	-5	-5	-5	-5	-5	-5	-5	-5	-5	-5	-5	-5
LUZP1	3.17379	3.38517	3.22811	3.22811	3.12825	3.03095	3.02267	3.03095	3.04381	3.20907	3.23124	3.20907	3.3041	2.78563	2.84764	2.8282	2.88569	2.83792	2.79887	2.26799	3.05414	2.22678	2.57916
HTR1D	-5	-1.57988	-3.27017	-3.27017	-2.76462	-2.25379	-3.27017	-2.76462	-3.32424	-5	-3.10109	-3.32424	1.0889	-3.24419	-3.47377	-5	-5	-4.23688	-3.57555	-5	-0.355247	-5	-5
LOC100996511	-5	-1.84516	-1.59949	-1.84516	-5	-5	-0.884308	-5	-1.61949	-1.64507	-1.48722	-1.61949	-0.586987	-5	-5	-1.53712	-5	-5	-1.97328	-5	-2.04022	-1.94491	-5
HNRNPR	5.03679	5.22786	4.85729	5.03679	4.94545	5.03937	5.03274	5.03274	4.75975	4.63773	4.94109	4.75975	5.13383	4.54551	4.70766	4.62107	4.83364	4.66437	5.25781	4.22979	5.0226	4.57102	4.11965
ZNF436	2.18661	1.83082	2.25455	2.18661	2.66806	2.1616	2.52397	2.52397	2.17509	2.31521	2.08592	2.17509	1.72455	3.34088	3.02315	3.15222	2.72445	3.08769	1.77867	1.39054	1.67654	2.52613	0.0392207
C1orf213	-0.294371	-0.244623	-0.240798	-0.244623	-0.560366	-0.807436	-0.0140989	-0.560366	-0.28635	-1.3823	-1.49165	-1.3823	0.476855	-0.655851	-0.24718	-0.336872	-1.31304	-0.496362	0.0009995	-1.02722	-0.109815	0.218332	-5
TCEA3	3.54021	3.18879	2.9488	3.18879	3.12864	2.79429	2.51033	2.79429	2.61264	2.86334	2.67924	2.67924	2.36424	3.89579	3.94385	3.48808	3.79166	3.84373	2.84311	3.23624	0.535323	1.77512	-0.614336
ASAP3	3.4011	3.48624	3.68933	3.48624	3.47856	3.47007	3.35285	3.47007	3.41062	3.58385	2.94964	3.41062	2.15443	4.23225	3.97809	4.13505	4.04762	4.09134	1.80088	-1.00239	1.38929	3.37129	-1.89048
E2F2	0.0953102	0.672944	-0.116534	0.0953102	-0.53273	-0.0747235	0.0314987	-0.0747235	-0.616186	-1.52326	-0.60148	-0.616186	-0.314711	-0.978166	-0.170788	-0.457285	0.183155	-0.314037	0.861201	0.730925	1.01087	-0.0120726	1.78775
ID3	6.37437	6.1857	6.22601	6.22601	6.77295	6.24668	6.26269	6.26269	6.75494	6.21334	6.06159	6.21334	5.71267	7.04037	6.7942	6.69717	6.74138	6.76779	6.30146	3.84776	5.99828	4.34688	3.51928
MDS2	-5	-5	-5	-5	-5	-5	-5	-5	-5	-5	-5	-5	-5	-5	-5	-5	-5	-5	-5	0.82154	-5	-5	-5
RPL11	7.51942	7.49229	7.43052	7.49229	7.56488	7.59139	7.71178	7.59139	7.44917	7.59648	7.4984	7.4984	7.5072	7.56203	7.44824	7.4636	7.44671	7.45592	7.42873	8.88637	7.99419	8.09874	8.38779
TCEB3	3.44846	3.57451	3.46995	3.46995	3.47327	3.57616	3.40691	3.47327	3.46939	3.22732	3.5761	3.46939	3.3027	3.04338	3.23487	3.16973	3.30469	3.2023	3.40599	2.22343	3.12689	3.22027	3.68185
LOC100506963	0.810041	0.80826	0.625938	0.80826	0.363948	1.05187	0.541161	0.541161	0.614645	0.430483	0.318454	0.430483	1.25191	1.09326	1.00759	0.994362	1.04416	1.02587	0.949339	0.681581	0.946238	0.856965	-1.27297
PITHD1	3.91671	4.02115	3.77506	3.91671	3.87405	3.94032	3.83205	3.87405	3.64793	3.77143	3.75682	3.75682	3.87147	3.67328	3.73285	3.68414	3.90199	3.7085	4.04342	4.15043	3.97804	3.67807	4.09035
LYPLA2	4.01595	4.00183	4.00137	4.00183	3.75244	3.75703	3.85336	3.75703	4.11209	3.97333	4.21776	4.11209	4.3296	3.54096	3.90153	3.68818	3.80497	3.74658	4.2765	3.55649	4.88883	3.95753	3.31007
GALE	3.3302	3.55057	3.17655	3.3302	2.92295	2.91993	3.00993	2.92295	3.24739	3.33907	3.38212	3.33907	3.64568	2.68499	3.22728	3.11338	3.10243	3.10791	3.57004	1.34781	3.75938	2.93572	1.09795
HMGCL	3.2571	3.31669	3.36716	3.31669	3.2645	3.39712	3.23758	3.2645	3.32848	3.51779	3.19503	3.32848	2.98795	3.50261	3.53535	3.40386	3.46608	3.48434	3.45046	1.65823	3.45758	3.81065	1.23663
FUCA1	3.0234	2.99818	2.61147	2.99818	2.35489	2.28503	1.61602	2.28503	3.29484	3.15094	1.79342	3.15094	2.12776	3.55249	3.13462	3.32906	3.33417	3.33161	2.28259	0.938835	2.52196	2.06851	2.197
CNR2	-5	-5	-5	-5	-5	-5	-5	-5	-5	-5	-5	-5	-5	-5	-5	-5	-5	-5	-5	-1.29828	-5	-5	-1.86433
MIR378F	-5	-5	-5	-5	-5	-5	-5	-5	-5	-5	-5	-5	-5	-5	-5	-5	-5	-5	-5	-5	-5	-5	-5
PNRC2	4.20104	4.35909	4.06901	4.20104	4.26465	4.18689	4.31311	4.26465	4.29288	4.01422	4.32301	4.29288	3.74559	4.1648	4.25634	4.29858	4.14591	4.21057	4.1578	5.52866	4.75318	4.58116	4.6967
SRSF10	4.25792	4.45788	4.24368	4.25792	4.23599	4.36371	4.3705	4.36371	4.20466	4.11962	4.34448	4.20466	4.38968	3.99798	4.11775	4.13473	4.21417	4.12624	4.44329	4.72937	4.34267	4.00477	4.25138
MYOM3	-2.20727	-3.19418	-3.32424	-3.19418	-1.74297	-1.4065	-1.74297	-1.74297	-4.13517	-5	-5	-5	-2.16282	-1.08471	-1.82635	-1.04982	-0.800732	-1.06727	-5	-5	-4.42285	-3.24419	-5
IL22RA1	-2.59027	-1.51413	-2.21641	-2.21641	-1.73727	-1.3356	-1.959	-1.73727	-3.41125	-5	-5	-5	-5	-0.110932	-1.43548	-0.406466	0.0372958	-0.258699	-2.51331	-3.81671	-2.29263	-1.44392	-5
IL28RA	-5	-5	-5	-5	-5	-3.86323	-3.77226	-3.86323	-5	-5	-5	-5	-2.45341	-3.7297	-3.27017	-3.7297	-3.86323	-3.7297	-3.38139	0.0207825	-5	-2.97593	-2.33304
LOC284632	-5	-5	-5	-5	-5	-5	-5	-5	-5	-5	-5	-5	-5	-5	-5	-5	-5	-5	-5	-5	-5	-5	-5
GRHL3	-5	-5	-3.01593	-5	-5	-5	-5	-5	-5	-5	-5	-5	-2.40795	-5	-5	-5	-5	-5	-3.32424	-5	-2.70306	-5	-3.21888
STPG1	1.66771	2.00956	2.05181	2.00956	1.56695	1.40732	1.54116	1.54116	1.51776	1.37422	1.68287	1.51776	1.5332	1.97865	2.09248	1.98499	1.80517	1.98182	2.30857	0.654926	1.53148	1.64152	-1.84516
NIPAL3	2.64674	2.64703	2.39735	2.64674	1.91427	2.07982	1.75734	1.91427	2.62489	2.32659	2.72681	2.62489	2.64993	2.75506	2.62677	2.73826	2.78149	2.74666	3.569	2.40991	2.01009	2.51325	-0.0523465
RCAN3AS	-5	-5	-5	-5	-5	-5	-5	-5	-5	-0.558616	-5	-5	-5	-5	-5	-5	-5	-5	-5	2.83368	-5	-5	-0.424648
RCAN3	1.27369	1.74327	1.43246	1.43246	1.91457	1.84498	2.01943	1.91457	1.44574	1.15026	1.98554	1.44574	1.88707	1.74885	1.56277	1.88571	1.53148	1.65581	2.48399	4.85994	1.06643	1.51447	2.35489
NCMAP	-5	-5	-5	-5	-5	-5	-5	-5	-5	-5	-5	-5	-5	-5	-5	-5	-5	-5	-5	-5	-5	-5	-5
SRRM1	3.65196	3.86832	3.58873	3.65196	3.7488	3.9637	3.83434	3.83434	3.62881	3.62245	3.76526	3.62881	3.83516	3.38116	3.41411	3.41092	3.45192	3.41252	3.94325	4.63751	3.70502	3.42667	4.52147
CLIC4	7.07557	6.97525	6.76185	6.97525	6.39538	6.45712	6.30279	6.39538	6.59947	6.58666	7.07456	6.59947	6.11169	6.2341	6.55082	6.71832	6.67888	6.61485	6.11248	0.169743	5.74089	5.88754	3.69444
RUNX3	1.2826	2.08057	2.12978	2.08057	-0.729811	1.01885	1.83242	1.01885	1.96024	1.72722	0.703098	1.72722	-0.555126	-1.47841	-2.12863	-3.50656	-3.61192	-2.81759	-1.33941	5.19669	-5	-3.17009	5.02884
MIR4425	-5	-5	-5	-5	-5	-5	-5	-5	-5	-5	-5	-5	-5	-5	-5	-5	-5	-5	-5	-5	-5	-5	-5
SYF2	3.70271	3.59127	3.71311	3.70271	3.58277	3.55729	3.67122	3.58277	3.41861	3.53038	3.49611	3.49611	3.4589	3.8012	3.70192	3.69876	3.77829	3.7401	3.89512	4.50902	4.19958	4.06793	5.43757
C1orf63	2.02274	2.34679	2.13936	2.13936	1.92935	2.6417	2.28757	2.28757	2.60461	2.29838	2.50291	2.50291	2.23506	2.57991	2.61805	2.73085	2.36762	2.59898	2.64041	4.73008	2.95959	2.68989	3.80913
RHD	-5	-5	-5	-5	-5	-5	-5	-5	-5	-5	-5	-5	-5	-5	-5	-5	-5	-5	-3.47377	-5	-5	-5	-5
TMEM50A	5.55599	5.12551	5.12569	5.12569	4.97192	4.79782	4.93463	4.93463	5.10293	4.93695	4.99324	4.99324	4.84968	5.17352	5.2582	5.23993	5.12486	5.20673	5.15507	3.79112	4.80077	4.6225	4.68337
RHCE	-0.41855	-0.809681	-1.23443	-0.809681	-0.874669	-0.770028	-0.229413	-0.770028	-0.39601	-0.736055	-0.972861	-0.736055	-2.01741	-0.301105	0.128393	-0.785262	0.165514	-0.0863559	-0.994252	-3.10109	-5	-0.632993	-5
TMEM57	2.83861	2.86983	2.84386	2.84386	2.77646	3.0374	2.80958	2.80958	2.93412	2.85307	2.98644	2.93412	2.94696	2.5849	2.67097	2.59443	2.47326	2.58967	2.61411	2.50773	2.90488	2.41627	2.77334
LDLRAP1	3.22633	3.22167	3.09027	3.22167	2.78889	3.10221	2.99858	2.99858	3.48618	3.23451	3.2484	3.2484	3.12606	3.62167	3.76073	3.55191	3.64213	3.6319	2.93226	4.11704	3.15231	2.62857	1.37675
MAN1C1	0.360468	-0.874669	-0.0932124	-0.0932124	0.708528	0.914289	1.70457	0.914289	-0.921303	0.530628	-5	-0.921303	-0.384193	2.92144	2.74951	2.09531	1.84814	2.42241	-0.541285	3.25763	1.99157	3.11009	1.07841
SEPN1	4.91799	4.84566	4.67284	4.84566	4.78942	4.79537	4.80809	4.79537	4.61163	4.62381	4.47414	4.61163	4.5076	5.06318	5.01381	5.17759	5.06152	5.06235	4.74969	3.35414	5.3692	4.81814	3.61348
FAM54B	3.76607	3.81101	3.73865	3.76607	3.542	3.59256	3.60065	3.59256	3.69695	3.71052	3.74715	3.71052	3.67084	3.66382	3.78791	3.71452	3.78743	3.75098	3.84119	3.02941	3.33135	3.53398	3.06712
LOC646471	-1.50959	-2.36446	-2.08747	-2.08747	-5	-5	-5	-5	-5	-3.54046	-5	-5	-5	-5	-3.68888	-3.44202	-3.57555	-3.63222	-3.77226	-3.96332	-5	-5	-3.68888
AUNIP	1.14167	1.46534	0.820661	1.14167	0.931376	1.51403	1.492	1.492	0.655964	-0.414001	0.339325	0.339325	1.32893	-0.491023	0.00697561	0.541743	0.535908	0.271442	1.6947	-2.67365	1.12979	0.416075	-0.239527
PAQR7	2.70898	2.64979	2.76311	2.70898	2.76795	2.77365	2.73274	2.76795	2.95324	2.68006	2.85486	2.85486	2.68866	2.72864	2.80771	2.73541	2.65063	2.73202	2.81109	0.82022	1.6567	2.365	2.91077
STMN1	5.75482	6.04194	5.37298	5.75482	5.18482	5.28017	5.35592	5.28017	5.36631	4.7136	5.34184	5.34184	5.76904	4.3226	4.97488	5.1124	5.47525	5.04364	6.45868	3.33531	6.19511	4.96892	0.327143
MIR3917	-5	-5	-5	-5	-5	-5	-5	-5	-5	-5	-5	-5	-5	-5	-5	-5	-5	-5	-5	-5	-5	-5	-5
PAFAH2	1.77529	1.83514	1.631	1.77529	1.35041	1.44126	1.40561	1.40561	1.73307	1.60864	1.82986	1.73307	2.01544	1.48342	1.52693	1.73395	1.8784	1.63044	2.08306	1.76866	1.61443	1.95203	0.20945
EXTL1	1.61004	1.58371	1.8854	1.61004	1.30887	1.63257	-0.0608121	1.30887	2.67491	1.90434	3.15713	2.67491	1.7637	0.346423	0.281412	-0.277072	0.957816	0.313918	1.13847	-5	-5	-2.25379	-5
SLC30A2	-5	-5	-5	-5	-5	-5	-5	-5	-5	-5	-5	-5	-5	-5	-5	-5	-5	-5	-5	-5	-5	-5	-5
TRIM63	-5	-5	-5	-5	-5	-5	-5	-5	-5	-5	-5	-5	-5	-5	-5	-5	-5	-5	-3.05761	-5	-2.43042	-2.38597	-2.95651
PDIK1L	1.61303	1.58248	1.34885	1.58248	1.10094	1.21164	1.34234	1.21164	1.02209	1.07603	1.05361	1.05361	1.01704	1.06195	1.0571	1.17248	1.29527	1.11722	1.14835	1.48908	1.32069	0.738598	1.68232
FAM110D	-5	-5	-5	-5	-0.715393	-1.12086	-1.47841	-1.12086	-5	-5	-5	-5	-0.881889	-5	-5	-5	-5	-5	-5	-2.68825	1.87472	-5	-5
ZNF593	4.28105	4.14845	4.47763	4.28105	4.0622	4.29716	4.41749	4.29716	4.17551	4.03712	4.02524	4.03712	4.4516	4.13185	4.2139	3.79787	3.97334	4.0526	4.03611	2.94217	4.43832	4.20038	3.91524
CNKSR1	-1.97328	-3.38139	-5	-3.38139	-3.32424	-2.51331	-1.7487	-2.51331	-5	-5	-5	-5	-1.11474	-5	-5	-3.10109	-3.21888	-4.10944	-2.01741	1.42407	-5	-2.33304	-1.68201
CATSPER4	-5	-5	-5	-5	-5	-5	-5	-5	-5	-5	-5	-5	-5	-5	-5	-5	-5	-5	-5	-2.97593	-5	-5	-5
CEP85	1.84593	2.19889	1.57898	1.84593	1.49223	2.10645	1.82374	1.82374	1.50185	1.36149	1.79509	1.50185	2.11457	1.48546	1.7313	1.75769	1.84118	1.74449	2.35499	2.1023	1.98334	1.39624	2.68047
SH3BGRL3	7.43002	7.46202	7.1205	7.43002	7.09794	7.11252	7.04563	7.09794	7.18561	7.11955	7.1783	7.1783	6.88814	7.03973	7.2348	7.2102	7.45295	7.2225	7.44466	6.50123	6.84891	7.4802	7.44116
UBXN11	1.77292	1.61303	1.94233	1.77292	1.69212	1.62314	1.89747	1.69212	1.81189	1.34521	1.76542	1.76542	1.79857	1.52584	1.67597	1.39029	1.83018	1.60091	2.13806	3.37793	1.88768	1.73976	5.05874
CD52	-5	-5	-5	-5	-5	-5	-5	-5	-5	-5	-5	-5	-5	-5	-5	-5	-1.1332	-5	-5	7.9721	-5	1.29308	7.27627
AIM1L	-5	-5	-5	-5	-5	-5	-5	-5	-5	-5	-5	-5	-2.57702	-3.91202	-3.38139	-5	-5	-4.45601	-5	-0.155485	-5	-5	-4.07454
ZNF683	-5	-5	-5	-5	-5	-5	-5	-5	-5	-5	-5	-5	-5	-5	-5	-5	-5	-5	-5	1.73059	-5	-5	-1.03002
LIN28A	-5	-5	-5	-5	-5	-5	-5	-5	-5	-5	-5	-5	-0.723606	-5	-5	-5	-5	-5	-5	-5	-5	-5	-5
DHDDS	3.41507	3.39618	3.43624	3.41507	3.52739	3.5848	3.51095	3.52739	3.42296	3.38123	3.46674	3.42296	3.63469	3.13519	3.21924	3.23167	3.27461	3.22545	3.38771	1.84877	2.9794	3.04276	1.37245
HMGN2	6.12663	6.23578	5.8692	6.12663	6.04127	6.19302	6.15828	6.15828	5.80784	5.61751	5.80759	5.80759	5.66037	5.66507	5.98121	5.86351	6.03624	5.92236	6.50395	5.49278	6.36464	5.99167	5.75061
RPS6KA1	0.0723207	1.12233	0.421994	0.421994	0.393393	0.902192	1.05501	0.902192	0.680568	0.521766	0.817133	0.680568	2.1001	-0.0965109	0.364643	0.279902	0.0592119	0.169557	1.13494	3.80671	2.30289	0.877966	3.87743
MIR1976	-5	-5	-5	-5	-5	-5	-5	-5	-5	-5	-5	-5	-5	-5	-5	-5	-5	-5	-5	-5	-5	-5	-5
ARID1A	3.10351	3.35295	3.0674	3.10351	2.97507	2.87452	2.91034	2.91034	2.92991	2.84398	3.12527	2.92991	3.39313	2.8053	2.93604	2.93263	3.03692	2.93433	3.21856	3.88681	2.68499	2.69463	3.48496
PIGV	1.98114	1.88008	1.93543	1.93543	2.04588	1.60704	1.76164	1.76164	2.02959	1.89341	1.76832	1.89341	1.9706	2.28503	2.09875	2.23087	2.05233	2.16481	2.32298	1.30887	1.70638	2.23922	0.543486
ZDHHC18	2.97767	3.20858	3.05485	3.05485	3.09241	3.33024	3.22962	3.22962	2.98876	3.00474	3.05131	3.00474	3.13293	2.84444	2.96119	2.89109	2.93109	2.91109	3.57476	4.01402	2.98891	2.54624	4.19404
SFN	-1.58475	0.168899	-0.358105	-0.358105	1.5876	2.33853	1.74972	1.74972	-0.800732	-1.25878	0.0468836	-0.800732	-1.70926	0.81315	0.478096	-1.22418	-0.231932	0.123082	1.03496	-0.0629398	-2.65926	-0.146183	0.635518
GPN2	3.14631	3.09136	2.97482	3.09136	3.15304	3.26473	3.46348	3.26473	3.1324	3.05164	2.85578	3.05164	3.03308	2.99693	2.97833	3.00722	3.13758	3.00207	3.37684	2.72517	3.42927	3.03438	2.6791
GPATCH3	2.12441	2.00714	2.1171	2.1171	2.05143	2.23238	2.18571	2.18571	2.05207	1.98348	2.13771	2.05207	2.21637	2.1318	2.03914	2.08766	1.93528	2.0634	2.24654	2.17725	2.66249	2.26051	3.27741
NR0B2	-5	-5	-5	-5	-5	-5	-5	-5	-5	-5	-5	-5	-5	-5	-5	-5	-5	-5	-5	-5	-5	-5	-5
NUDC	4.62141	4.70682	4.46864	4.62141	4.54572	4.72841	4.68227	4.68227	4.50653	4.31654	4.51241	4.50653	4.93144	4.05102	4.27726	4.30205	4.33956	4.28966	4.95467	3.73648	5.19775	4.46177	3.35047
C1orf172	-5	-5	-5	-5	-5	-5	-5	-5	-5	-5	-5	-5	-5	-5	-5	-5	-5	-5	-5	-0.832409	-5	-3.03655	-1.81401
OSTCP2	-5	-5	-5	-5	-5	-5	-5	-5	-5	-5	-5	-5	-5	-5	-5	-5	-5	-5	-5	-5	-5	-5	-5
TRNP1	2.71741	2.9571	2.90898	2.90898	2.8382	2.86534	2.77776	2.8382	2.54467	2.68171	2.70712	2.68171	3.03013	2.31204	2.50217	1.93802	2.59451	2.40711	6.35121	-5	2.52381	4.99816	0.544067
FAM46B	2.68934	3.21451	2.99358	2.99358	2.4037	2.93763	2.66723	2.66723	2.81804	2.98113	2.94096	2.94096	3.36124	2.99962	3.46649	2.47528	2.63333	2.81648	2.00539	-5	-0.896488	2.02208	0.841567
SLC9A1	3.25393	3.12838	3.00993	3.12838	3.08466	3.04619	3.15154	3.08466	3.04875	3.02354	3.08731	3.04875	3.17601	2.86671	3.00544	2.98189	3.09345	2.99366	3.49207	2.21452	3.41002	3.22974	2.54569
WDTC1	3.21727	3.29624	3.21675	3.21727	2.8756	2.79935	2.82411	2.82411	3.04647	3.14798	3.04157	3.04647	2.92975	3.32906	3.28732	3.20096	3.36491	3.30819	3.02713	3.32532	2.90203	2.82938	2.33273
TMEM222	3.83497	3.7982	3.8029	3.8029	3.87962	3.91076	3.95219	3.91076	3.84117	3.69846	3.8207	3.8207	3.69831	3.83676	3.80979	3.79268	3.85104	3.82328	4.07849	3.26896	3.96146	3.81736	2.96057
LOC644961	-0.986177	-1.67665	-1.12086	-1.12086	-1.09362	-1.34323	-1.60445	-1.34323	0.394067	-1.06711	-0.733969	-0.733969	-1.09961	-1.38629	-1.80181	-0.949331	-1.35868	-1.37249	-1.1301	0.5579	-0.599657	-1.74297	-0.703198
RNU6-48	-5	-5	-5	-5	-5	-5	-5	-5	-5	-5	-5	-5	-5	-5	-5	-5	-5	-5	-5	-5	-5	-5	-5
SYTL1	-2.63109	-2.95651	-5	-2.95651	-5	-5	-5	-5	-5	-5	-5	-5	0.105261	-5	-5	-2.65926	-5	-5	-2.23493	4.77256	-2.99573	-2.97593	3.54694
MAP3K6	3.10835	2.90542	3.18817	3.10835	2.92477	2.99773	2.80657	2.92477	3.15295	2.96362	3.1087	3.1087	2.73333	3.3486	3.34519	3.46702	3.26132	3.3469	2.99773	0.737642	2.473	2.84596	0.915891
FCN3	-5	-5	-5	-5	-5	-5	-5	-5	-5	-5	-5	-5	-5	-5	-5	-5	-5	-5	-5	-5	-5	-5	-5
CD164L2	-5	-5	-5	-5	-5	-5	-5	-5	-5	-5	-5	-5	-5	-5	-5	-5	-5	-5	-5	-2.35388	-5	-5	-5
GPR3	1.08654	1.28343	0.858662	1.08654	1.39352	1.37245	1.15499	1.37245	0.819339	0.256965	0.992511	0.819339	0.991398	0.349247	0.84458	0.651283	1.22171	0.747931	1.74047	-1.59949	1.64558	0.349247	-3.10109
WASF2	4.19236	4.41087	4.15509	4.19236	4.06449	3.99445	3.93853	3.99445	3.95364	4.07828	4.02344	4.02344	4.00804	4.28189	4.34746	4.32372	4.39507	4.33559	3.98503	4.27278	4.33715	4.03062	4.30278
AHDC1	2.21517	2.7131	2.49436	2.49436	2.38435	2.93996	2.61579	2.61579	2.46632	2.58611	2.56978	2.56978	2.63354	2.86146	2.88066	2.83327	2.75767	2.84736	2.72195	1.69286	1.95854	2.54365	1.37093
FGR	-3.07911	-3.38139	-5	-3.38139	-1.92415	-1.24827	-3.12357	-1.92415	-5	-5	-2.24432	-5	-5	-2.00992	-0.652005	-1.46102	-1.82016	-1.64059	-5	0.667316	-1.16796	-3.41125	6.0413
IFI6	4.41465	3.94172	4.07339	4.07339	4.0988	3.71223	3.87751	3.87751	4.10157	4.20085	3.86841	4.10157	5.29627	4.55773	4.42527	4.16415	4.25846	4.34186	4.26195	4.09463	4.63532	3.86694	4.57033
FAM76A	1.77207	1.84166	1.79542	1.79542	1.65804	1.82777	1.55393	1.65804	1.51359	1.64461	1.73572	1.64461	1.27341	1.72971	1.61064	1.77851	1.75423	1.74197	1.57174	2.31659	1.31721	1.31587	2.33863
STX12	4.16074	4.13116	4.27961	4.16074	4.15913	4.01499	4.08344	4.08344	3.86195	4.08947	4.48595	4.08947	3.57041	3.50909	3.79218	3.73062	3.72781	3.72922	3.71924	2.71469	4.05166	3.65543	3.94482
PPP1R8	3.91208	3.94145	3.81863	3.91208	3.87871	3.95217	3.83922	3.87871	3.83814	3.72863	3.95959	3.83814	3.95619	3.5686	3.65971	3.63337	3.74074	3.64654	3.9137	2.38582	3.748	3.60881	3.44064
SCARNA1	-5	-5	-5	-5	-5	-5	-5	-5	-5	-5	-5	-5	-5	-5	-5	-5	-5	-5	-5	-5	-5	-5	-5
THEMIS2	1.46926	1.20177	0.543486	1.20177	0.308954	0.10075	0.777488	0.308954	1.27564	1.23721	0.582216	1.23721	1.70892	1.6012	0.423305	0.50742	1.39178	0.9496	0.999528	2.31135	2.07656	1.95544	6.20745
RPA2	3.67797	3.9791	3.50044	3.67797	3.55449	3.5532	3.6019	3.55449	3.45811	3.31535	3.46599	3.45811	3.55666	3.34159	3.37899	3.80888	3.52868	3.45383	3.85539	2.92015	3.90232	3.38649	2.29958
SMPDL3B	-2.6173	-5	-2.63109	-2.63109	-5	-5	-5	-5	-5	-5	-5	-5	-5	-2.81341	-5	-1.9951	-2.22562	-2.51952	-5	-2.19823	-5	-2.27303	-0.807436
XKR8	2.65844	2.97471	2.75213	2.75213	2.19299	2.37052	2.20486	2.20486	2.70551	2.5846	2.61856	2.61856	2.5139	2.91647	2.99668	3.01033	3.07961	3.0035	3.02052	1.39575	2.8774	2.58203	3.77191
EYA3	1.82471	2.18019	1.84309	1.84309	2.04898	2.18504	2.00418	2.04898	2.02867	1.83737	2.17827	2.02867	1.63061	1.74746	2.05233	2.07493	2.06737	2.05985	2.21277	1.31614	2.11408	1.82938	0.523544
PTAFR	-1.2694	-2.01741	-1.89712	-1.89712	-3.91202	-5	-1.22758	-3.91202	-1.46968	-2.65926	-2.13707	-2.13707	-3.07911	-3.68888	-2.28278	-3.64966	-3.81671	-3.66927	-2.90042	-1.76609	-2.28278	-4.01738	3.44323
DNAJC8	4.84245	4.92894	4.78869	4.84245	4.79853	4.74171	4.90712	4.79853	4.75588	4.61075	4.86364	4.75588	4.91988	4.5139	4.77704	4.70426	4.7873	4.74065	5.04054	3.91052	5.02125	4.65898	4.41474
ATPIF1	5.65282	5.4167	5.54512	5.54512	5.346	5.70533	5.68383	5.68383	5.58452	5.48548	5.53903	5.53903	5.73508	5.30908	5.56401	5.52481	5.44484	5.48483	5.80321	5.17281	5.66473	5.5551	4
SESN2	1.92687	1.85473	1.96641	1.92687	2.54765	2.38885	2.57703	2.54765	2.08642	1.90509	2.0185	2.0185	2.37164	2.06051	1.94004	2.1225	2.17861	2.09151	2.75874	1.4791	2.4109	3.264	3.12996
MED18	2.74759	2.86676	2.77901	2.77901	2.64198	2.80391	2.69219	2.69219	2.67442	2.60232	2.59129	2.60232	2.7367	2.66917	2.81589	2.70491	2.76172	2.73331	3.05941	0.534737	2.69564	2.93253	0.770108
PHACTR4	2.45985	2.87373	2.66354	2.66354	2.35004	2.40116	2.10621	2.35004	2.44191	2.54851	2.44833	2.44833	3.04037	2.53425	2.51479	2.43878	2.58844	2.52452	2.68307	2.29576	3.155	1.769	2.09371
RCC1	3.51134	3.90337	3.43528	3.51134	3.73273	3.75936	3.82977	3.75936	3.37386	3.09163	3.39501	3.37386	3.71904	3.39152	3.34092	3.33445	3.52164	3.36622	3.96857	2.45805	4.18522	3.75927	2.58987
SNHG3	3.08209	3.02684	2.79288	3.02684	2.97502	3.15154	3.29617	3.15154	3.09617	2.56672	3.27567	3.09617	3.60699	2.51325	2.69773	2.87017	2.67132	2.68452	3.38045	4.475	3.92502	2.78698	3.91472
SNORA73A	-5	-5	-5	-5	-5	0.923862	-5	-5	0.924656	-5	-5	-5	-5	-5	1.51072	-5	-5	-5	0.689641	0.622188	1.38229	-5	1.55287
RNU105A	-5	-5	1.4002	-5	-5	-5	1.40217	-5	-5	-5	-5	-5	-5	-5	1.15625	-5	-5	-5	1.04697	1.7373	-5	-5	-5
TRNAU1AP	2.76965	2.80014	2.63139	2.76965	2.47401	2.61132	2.83363	2.61132	2.71569	2.67394	2.62706	2.67394	2.72294	2.63153	2.76083	2.78056	2.85836	2.77069	2.92209	2.25738	3.20388	2.8175	1.81596
SNHG12	1.68027	1.63608	1.77698	1.68027	1.93268	1.75181	1.88327	1.88327	1.85097	0.950112	1.82954	1.82954	2.14803	1.83306	2.03405	1.61144	0.646056	1.72225	2.20552	3.80959	3.25254	2.4884	2.32239
SNORD99	-5	-5	-5	-5	-5	-5	-5	-5	-5	-5	-5	-5	-5	-5	-5	-5	-5	-5	-5	-5	-5	-5	-5
SNORA61	-5	-5	-5	-5	-5	-5	-5	-5	-5	-5	-5	-5	-5	-5	-5	-5	-5	-5	-5	-5	-5	-5	-5
SNORA44	-5	-5	-5	-5	-5	-5	-5	-5	-5	-5	-5	-5	-5	-5	-5	-5	-5	-5	-5	-5	-5	-5	-5
SNORA16A	-5	-5	-5	-5	-5	-5	-5	-5	-5	-5	-5	-5	-5	-5	-5	-5	-5	-5	-5	-5	-5	-5	-5
RAB42	0.767327	1.35712	1.07261	1.07261	1.47499	1.5874	1.5835	1.5835	1.22378	1.37296	1.15057	1.22378	0.533565	1.8913	1.73853	1.91898	2.10401	1.90514	0.948177	-5	-0.251029	0.968124	-1.65548
TAF12	3.983	3.93365	3.88906	3.93365	4.21213	4.10144	4.16185	4.16185	3.96511	3.89695	3.86874	3.89695	3.56252	4.08367	4.06903	4.02168	4.00283	4.04536	3.91898	3.09644	3.7381	4.05744	3.05178
RNU11	-5	-5	-5	-5	-5	-5	-5	-5	1.40241	-5	-5	-5	-5	-5	-5	-5	-5	-5	-5	1.90643	1.23402	-5	-5
GMEB1	2.39096	2.13759	1.90226	2.13759	1.81531	1.75458	2.03314	1.81531	1.9181	1.6851	1.93413	1.9181	1.97976	1.54394	1.80698	1.77461	2.06623	1.79079	2.02327	1.92059	1.73236	1.46718	2.64276
YTHDF2	4.22587	4.23202	4.14676	4.22587	4.17405	4.2139	4.21417	4.2139	4.09671	4.09303	4.29723	4.09671	4.24759	3.87679	3.9574	3.88623	4.05875	3.92182	4.28179	3.92021	4.55011	3.91336	4.55538
OPRD1	-5	-5	-5	-5	-5	-5	-5	-5	-5	-5	-5	-5	-5	-5	-5	-5	-5	-5	-5	-5	-5	-5	-5
EPB41	1.01776	1.37143	0.856965	1.01776	-1.14256	0.123986	-0.543005	-0.543005	1.41634	1.7613	1.79923	1.7613	2.09174	1.10691	1.11317	0.18648	1.12168	1.11004	1.3284	4.56233	2.6251	0.76174	2.43344
TMEM200B	3.06166	3.2648	2.95115	3.06166	3.12685	3.21715	3.13819	3.13819	3.04761	3.07019	2.84433	3.04761	2.4027	3.33577	3.16539	3.22764	3.28001	3.25382	3.26835	-5	1.09594	2.62481	-5
SRSF4	3.94583	4.15145	3.89518	3.94583	3.87685	4.10642	4.03199	4.03199	3.7976	3.91808	3.99357	3.91808	4.01444	3.80116	3.90189	3.76406	3.78696	3.79406	4.18838	4.06401	4.25088	3.6899	4.24588
MECR	2.58784	2.65549	2.55645	2.58784	2.65289	2.74612	2.64646	2.65289	2.63713	2.62315	2.6122	2.62315	2.53576	2.44651	2.30906	2.57619	2.54804	2.49728	2.66124	1.4488	2.78772	2.87362	-0.125563
PTPRU	2.20276	1.59473	2.07969	2.07969	1.13108	1.1531	0.662172	1.13108	2.48031	1.39674	1.72277	1.72277	1.47041	2.05001	1.78373	1.87149	1.54437	1.82761	2.39169	-2.83022	0.367417	2.25612	-0.616186
MATN1	-5	-3.17009	-2.48891	-3.17009	-5	-2.57702	-3.61192	-3.61192	-3.64966	-3.64966	-5	-3.64966	-5	-3.57555	-5	-2.17156	-2.99573	-3.28564	-5	-0.972861	-5	-2.52573	-3.77226
MATN1-AS1	-2.09557	-1.02722	-1.42712	-1.42712	-1.22758	-0.711311	-0.761426	-0.761426	-1.52786	-1.08471	-1.5559	-1.52786	-1.30564	-0.549913	-1.23443	-0.500875	-0.522561	-0.536237	-1.50058	2.66256	-0.774357	-0.306525	-0.522561
LAPTM5	2.13144	1.61562	2.45169	2.13144	-0.923819	-0.194799	-1.55117	-0.923819	0.332177	0.677018	1.85223	0.677018	0.769182	0.416735	0.517006	1.76096	-0.832409	0.466871	0.55446	6.84505	4.94096	-2.17156	8.24288
MIR4420	-5	-5	-5	-5	-5	-5	-5	-5	-5	-5	-5	-5	-5	-5	-5	-5	-5	-5	-5	-5	-5	-5	-5
SDC3	4.23915	4.36548	4.29617	4.29617	3.18718	3.18858	3.16977	3.18718	3.87351	3.85091	4.57216	3.87351	3.83971	3.50445	3.4549	3.31448	3.55472	3.47967	4.16207	-2.73337	2.93736	2.52621	1.28066
PUM1	3.31306	3.42472	3.37444	3.37444	3.32457	3.25405	3.25119	3.25405	3.3526	3.40691	3.57862	3.40691	3.53029	3.19924	3.29001	3.28508	3.28429	3.28468	3.34389	3.65556	3.32899	3.12391	3.11254
SNORD103A	-5	-5	-5	-5	-5	-5	-5	-5	-5	-5	-5	-5	-5	-5	-5	-5	-5	-5	-5	-5	-5	-5	-5
SNORD103B	-5	-5	-5	-5	-5	-5	-5	-5	-5	-5	-5	-5	-5	-5	-5	-5	-5	-5	-5	-5	-5	-5	-5
SNORD85	-5	-5	-5	-5	-5	-5	-5	-5	-5	-5	-5	-5	-5	-5	-5	-5	-5	-5	-5	-5	-5	-5	-5
NKAIN1	-2.47694	-2.78062	-5	-2.78062	-2.01741	-3.29684	-2.52573	-2.52573	-3.29684	-2.56395	-1.64507	-2.56395	-1.68201	-0.565634	-1.20397	-0.860383	-0.996959	-0.928671	-1.89048	-5	-1.77786	-1.91732	-5
SNRNP40	3.60411	3.86774	3.58446	3.60411	3.76046	3.8626	3.83081	3.83081	3.45537	3.29935	3.5578	3.45537	3.86071	3.31473	3.50396	3.52102	3.61593	3.51249	4.03491	2.32855	4.29321	3.73294	3.12003
ZCCHC17	3.55991	3.64357	3.44557	3.55991	3.42031	3.38381	3.59391	3.42031	3.46069	3.34857	3.27249	3.34857	3.76148	3.41809	3.51101	3.4867	3.5099	3.4983	3.84623	1.97893	3.78906	3.76917	2.28808
FABP3	2.45685	0.98507	1.42552	1.42552	1.70529	1.79442	1.89792	1.79442	0.871293	2.19255	2.71018	2.19255	3.17639	2.76077	2.53052	3.24462	3.41786	3.0027	3.22231	-5	-5	2.55334	-5
SERINC2	5.15024	4.8506	4.6725	4.8506	4.34641	4.0344	3.47862	4.0344	5.55984	4.50236	5.54872	5.54872	2.77938	3.30204	2.99967	3.59515	2.46988	3.15086	5.71862	-2.60369	2.90952	3.70559	3.21663
LOC149086	-5	-5	-5	-5	-5	-5	-5	-5	-5	-5	-5	-5	-5	-5	-5	-5	-5	-5	-5	-5	-5	-5	-5
LOC284551	-5	-5	-5	-5	-5	-5	-5	-5	-5	-5	-5	-5	-5	-5	-5	-5	-5	-5	-5	-5	-5	-5	-5
TINAGL1	3.96395	3.03356	3.92803	3.92803	2.3265	2.35366	3.34392	2.35366	2.31619	2.57969	3.45748	2.57969	4.55706	1.87272	3.53026	1.09928	2.45342	2.16307	2.46138	-5	5.90425	0.188966	-1.46102
HCRTR1	-2.83022	-2.04022	-5	-2.83022	-5	-5	-5	-5	-2.95651	-2.91877	-5	-2.95651	-2.93746	-5	-5	-5	-1.8708	-5	-5	-5	-0.273122	-5	-5
PEF1	4.42214	4.34295	4.2873	4.34295	4.39323	4.46779	4.35158	4.39323	4.32286	4.14972	4.27992	4.27992	4.63709	4.16604	4.38723	4.13726	4.30481	4.23543	4.51747	3.64975	4.62596	4.04566	3.4365
COL16A1	5.08379	4.92378	5.52768	5.08379	5.52537	5.63592	5.46439	5.52537	5.26263	5.64176	5.20003	5.26263	4.04689	5.60317	5.52345	5.62774	5.02667	5.56331	4.41992	-4.42285	-0.865122	2.71793	-5
BAI2	1.53558	1.32442	1.34937	1.34937	0.63074	0.841998	0.645007	0.645007	1.2404	1.44527	0.841567	1.2404	2.26478	1.67466	1.89627	1.2762	1.50741	1.59103	1.45931	-0.823256	-0.738145	0.769645	-5
MIR4254	-5	-5	-5	-5	-5	-5	-5	-5	-5	-5	-5	-5	-5	-5	-5	-5	-5	-5	-5	-5	-5	-5	-5
SPOCD1	3.82516	3.68728	2.89884	3.68728	1.58022	1.51315	2.33612	1.58022	3.4335	3.52111	3.70966	3.52111	4.30698	2.143	2.74983	1.32919	2.92552	2.44642	3.61931	-4.07454	3.33772	2.83709	-5
PTP4A2	5.58085	5.52439	5.31118	5.52439	5.21422	5.23607	5.25186	5.23607	5.19002	5.34725	5.31498	5.31498	4.95891	5.44512	5.59187	5.37147	5.57448	5.5098	5.37175	5.37912	4.90809	5.13279	6.54043
KHDRBS1	5.19521	5.16923	4.98675	5.16923	5.03259	5.09118	5.14053	5.09118	4.94794	4.8749	5.04668	4.94794	5.0985	4.56183	4.77436	4.78195	4.83988	4.77815	5.20579	4.67073	5.38746	4.82986	4.93779
TMEM39B	2.77571	2.68696	2.70965	2.70965	2.78735	2.8995	2.91528	2.8995	2.33195	2.49535	2.5449	2.49535	2.44772	2.86317	2.82031	2.83292	2.87644	2.84805	3.06694	2.17589	3.70657	2.60239	2.63856
MIR5585	-5	-5	-5	-5	-5	-5	-5	-5	-5	-5	-5	-5	-5	-5	-5	-5	-5	-5	-5	-5	-5	-5	-5
KPNA6	3.39786	3.53779	3.33801	3.39786	3.21904	3.29209	3.24064	3.24064	3.37957	3.23852	3.43237	3.37957	3.43363	3.03361	3.21036	3.23695	3.26717	3.22366	3.49675	3.07329	3.0249	2.97925	2.89757
TXLNA	4.01991	4.0611	4.06829	4.0611	4.02283	4.08456	4.02966	4.02966	4.0057	3.94677	4.06998	4.0057	3.84927	3.85961	3.97637	3.93077	3.92573	3.92825	4.1058	2.20376	3.6613	3.71399	2.70772
CCDC28B	2.963	2.90865	2.79049	2.90865	3.08553	2.90159	3.2247	3.08553	2.67766	2.97589	2.67828	2.67828	3.78119	2.95834	3.09603	2.85382	2.86903	2.91369	2.97563	1.07943	2.74071	2.21288	0.592774
IQCC	0.138892	0.829425	0.404131	0.404131	-0.242072	0.806476	0.179818	0.179818	0.162969	-0.28369	0.0657877	0.0657877	0.762207	-0.524249	0.120446	-0.0010005	0.397433	0.0597228	1.07329	0.470004	0.621651	0.379121	-1.52326
DCDC2B	-5	-5	-5	-5	-5	-5	-5	-5	-5	-5	-5	-5	-5	-5	-5	-5	-5	-5	-5	-5	-5	-5	-5
TMEM234	2.27788	2.44893	2.45204	2.44893	2.31846	2.12106	2.33824	2.31846	2.71522	2.26416	2.40478	2.40478	2.68866	2.14628	2.33505	2.22829	2.30299	2.26564	2.71051	1.39501	2.52092	2.58927	0.921079
EIF3I	5.6595	5.71076	5.57376	5.6595	5.74548	5.67584	5.78761	5.74548	5.54967	5.51221	5.55432	5.54967	5.73019	5.42352	5.5636	5.45325	5.68226	5.50842	5.9259	4.92322	5.81606	5.79385	5.03383
MTMR9LP	0.897719	0.219938	1.26582	0.897719	1.05431	1.17	0.731887	1.05431	0.55446	0.819339	1.13847	0.819339	0.123102	2.02946	1.90925	2.45873	1.53794	1.96935	1.04204	-0.707246	2.38739	-0.192372	-3.14656
FAM167B	1.24473	1.75751	1.64616	1.64616	1.26976	0.857814	0.980954	0.980954	0.957816	1.38454	0.828552	0.957816	-0.320205	2.91154	2.54608	2.9117	2.26706	2.72881	2.10035	0.276874	3.01215	0.344299	-2.01741
LCK	-5	-5	-5	-5	-5	-5	-5	-5	-3.03655	-5	-5	-5	-3.01593	-2.95651	-5	-5	-2.35388	-3.97826	-5	5.51732	-5	-5	0.935309
HDAC1	4.02901	4.23255	4.07576	4.07576	4.12834	4.17565	4.1963	4.17565	4.03788	3.98192	4.23293	4.03788	4.27746	4.03096	4.06665	3.83328	4.08381	4.0488	4.424	4.17611	4.6902	3.55097	3.62482
MARCKSL1	4.34688	4.69584	4.84006	4.69584	3.7104	3.69794	3.19204	3.69794	4.77216	4.90425	4.73978	4.77216	5.41348	4.04305	3.58593	4.15436	3.95623	3.99964	4.52515	3.54855	5.8735	4.35993	5.1938
LOC100128071	-0.802962	0.466247	0.310422	0.310422	-0.978166	-5	-0.102033	-0.978166	0.657002	-0.204567	0.0573251	0.0573251	1.00026	1.49313	0.0852598	0.869618	0.495306	0.682462	-0.397497	2.78513	-0.0822952	0.455524	1.68008
TSSK3	-5	-5	-5	-5	-5	-5	-2.43042	-5	-5	-5	-5	-5	-5	-2.3969	-5	-5	-5	-5	-5	-5	-5	-2.7181	-2.60369
BSDC1	3.98546	3.90149	3.91292	3.91292	3.77414	3.74491	3.72425	3.74491	3.94174	3.89559	3.95539	3.94174	3.9622	3.8926	3.82618	3.78396	3.95003	3.85939	3.82749	3.76208	3.83934	3.48756	3.19475
ZBTB8B	-5	-3.86323	-3.61192	-3.86323	-5	-5	-3.61192	-5	-5	-5	-5	-5	-5	-5	-5	-5	-3.7297	-5	-5	-5	-4.01738	-3.96332	-5
ZBTB8A	1.56339	1.73642	1.48998	1.56339	1.40879	1.4105	1.20836	1.40879	1.32522	1.55414	1.48546	1.48546	1.43151	1.52323	1.44007	1.56339	1.57236	1.54331	1.24962	-1.64507	1.14327	0.939617	-1.73727
ZBTB8OS	3.23467	3.31564	3.05159	3.23467	3.03534	3.43724	3.44537	3.43724	3.24423	3.402	3.17497	3.24423	3.38619	2.8829	3.21764	2.90208	3.20534	3.05371	3.28418	2.34027	3.14199	2.97665	1.64113
RBBP4	3.27355	3.3716	3.23997	3.27355	3.1	3.29639	3.24228	3.24228	3.17434	3.28863	3.28952	3.28863	3.34537	3.05207	3.093	3.05405	3.18196	3.07352	3.44818	2.58904	3.80051	2.99793	2.92155
SYNC	4.61856	4.68759	4.71773	4.68759	4.53897	4.33319	4.20761	4.33319	4.88632	4.56241	5.03699	4.88632	4.48237	4.13462	4.4391	4.30205	4.30667	4.30436	4.00975	-5	1.78926	2.80039	-5
KIAA1522	2.32679	2.74438	2.62821	2.62821	2.26416	2.25444	2.24918	2.25444	2.55916	2.2357	2.99938	2.55916	3.65839	2.29365	2.17827	2.13061	2.06547	2.15444	2.63799	-0.41855	2.8272	1.50563	1.20896
YARS	4.41128	4.49215	4.32993	4.41128	4.81867	4.81277	4.85297	4.81867	4.486	4.46116	4.71071	4.486	5.08349	3.61402	3.95196	4.0248	3.96429	3.95812	4.42209	3.37841	4.50568	4.581	3.41989
S100PBP	2.47444	2.84444	2.81103	2.81103	2.55893	2.6949	2.55637	2.55893	2.70277	2.72759	2.70129	2.70277	3.00657	2.6339	2.59578	2.67986	2.7677	2.65688	2.59249	2.51041	2.099	2.145	0.928614
FNDC5	-2.11196	-1.43129	-0.869884	-1.43129	0.19967	0.336472	-0.988861	0.19967	-0.675307	-0.58519	-0.659712	-0.659712	0.668854	-0.229413	-0.199671	-0.47965	-0.203341	-0.216377	-0.841647	-5	-5	-0.691149	-5
HPCA	-5	-5	-5	-5	-5	-5	-2.48891	-5	-5	-5	-5	-5	-2.53831	-5	-2.65926	-5	-5	-5	-2.76462	-2.26336	-2.83022	-5	-5
TMEM54	3.43163	3.55071	3.07938	3.43163	3.1381	3.62743	3.09721	3.1381	2.40866	3.03908	3.02417	3.02417	3.56139	3.2186	3.244	2.95501	3.26155	3.2313	3.72976	-5	4.03325	3.50487	-5
RNF19B	2.68109	2.71231	2.60653	2.68109	2.50846	2.58581	2.52821	2.52821	2.37295	2.51544	2.39689	2.39689	2.74676	2.6058	2.39434	2.69712	2.60343	2.60461	2.58256	3.4476	3.41204	2.30028	4.90355
AK2	4.08182	4.08035	3.86941	4.08035	4.03382	4.13422	4.09837	4.09837	3.91468	3.92005	3.94372	3.92005	4.13111	3.68155	3.8589	3.80626	3.90242	3.83258	4.06697	3.35693	4.24381	4.0639	3.04609
ADC	0.876718	-0.102033	0.806476	0.806476	0.521172	0.610852	-0.0387408	0.521172	0.0411419	1.42864	-0.0888312	0.0411419	0.449163	0.763606	0.64815	0.645007	0.107957	0.646578	0.139762	0.532978	-0.76357	-0.0273712	-5
TRIM62	2.24527	2.0495	1.66676	2.0495	1.32176	1.22289	1.35892	1.32176	1.31372	1.47339	1.49155	1.47339	3.22883	1.07603	0.87755	0.916291	0.830733	0.89692	1.55054	2.6285	1.6314	1.21135	2.41475
ZNF362	3.08026	3.14729	3.03129	3.08026	2.96274	3.0745	2.80518	2.96274	2.9558	3.13719	3.11799	3.11799	3.39364	2.97425	2.80421	2.97216	2.87023	2.92119	2.59503	2.70658	2.923	2.39151	3.13758
PHC2	4.68015	4.61146	4.574	4.61146	4.238	4.11263	4.31574	4.238	4.61441	4.46726	4.53139	4.53139	4.76033	4.43454	4.32258	4.1904	4.36868	4.34563	4.59652	3.64584	4.63926	5.24797	5.23068
MIR3605	-5	-5	-5	-5	-5	-5	-5	-5	-5	-5	-5	-5	-5	-5	-5	-5	-5	-5	-5	-5	-5	-5	-5
ZSCAN20	0.415415	0.415415	0.327864	0.415415	-0.0294288	0.351361	0.293416	0.293416	0.416075	0.381855	0.247641	0.381855	0.398105	0.122218	0.253867	0.216723	0.219938	0.218331	0.3257	-1.22078	0.218332	0.189794	-3.91202
CSMD2	-0.798508	-0.365283	0.191446	-0.365283	0.958584	0.930982	0.711969	0.930982	1.04697	0.93177	1.12363	1.04697	-2.31264	0.164667	-0.462035	-0.562119	-0.583396	-0.512077	1.08248	-5	-4.50986	-0.435409	-5
HMGB4	-5	-5	-5	-5	-5	-5	-5	-5	-5	-5	-5	-5	-5	-5	-5	-5	-5	-5	-5	-5	-5	-5	-5
LOC402779	-5	-5	-5	-5	-5	-5	-5	-5	-5	-5	-5	-5	-5	-5	-5	-5	-5	-5	-5	-5	-5	-5	-5
C1orf94	-5	-5	-5	-5	-5	-5	-5	-5	-2.97593	-5	-2.73337	-2.97593	-2.97593	-5	-3.07911	-5	-5	-5	-1.81401	-5	-5	-3.21888	-5
MIR552	-5	-5	-5	-5	-5	-5	-5	-5	-5	-5	-5	-5	-5	-5	-5	-5	-5	-5	-5	-5	-5	-5	-5
GJB5	-5	-5	-2.36446	-5	-2.59027	-5	-2.3969	-2.59027	-2.4651	-5	-5	-5	-5	-2.37516	-2.56395	-5	-5	-3.78197	-2.67365	-5	-5	-5	-5
GJB4	-5	-5	-5	-5	-5	-5	-5	-5	-5	-5	-5	-5	-5	-5	-5	-5	-5	-5	-5	-5	-5	-5	-5
GJB3	-5	-5	-5	-5	-2.93746	-5	-2.76462	-2.93746	-2.83022	-5	-5	-5	-5	-5	-5	-0.926341	-2.84731	-3.92366	-5	-5	-3.10109	-5	-5
GJA4	-5	-5	-5	-5	-5	-5	-2.64508	-5	-5	-5	-5	-5	-5	-5	-5	-5	-5	-5	-5	-5	3.22938	-5	-5
C1orf212	2.65042	2.59824	2.63799	2.63799	2.58196	2.62227	2.65359	2.62227	2.68198	2.41779	2.60852	2.60852	2.53163	2.37779	2.45822	2.53584	2.49782	2.47802	2.71899	2.3813	2.90082	2.35546	1.65039
DLGAP3	-3.21888	-5	-5	-5	-5	-2.60369	-2.13707	-2.60369	-5	-5	-5	-5	-3.35241	-2.60369	-3.44202	-5	-5	-4.22101	-2.10373	-0.886732	-2.8647	-5	-0.572701
LOC653160	-0.214432	-0.107585	-0.216913	-0.214432	0.127513	0.798408	0.168054	0.168054	0.423305	0.301585	-0.158996	0.301585	0.799307	0.812263	0.628609	0.45362	0.611395	0.620002	-0.519194	2.20893	0.204572	-0.285019	0.568717
ZMYM6NB	3.32712	3.26938	3.14832	3.26938	3.5532	3.67595	3.62809	3.62809	3.20846	3.54382	3.06917	3.20846	2.94916	4.14634	3.93466	3.99144	4.03829	4.01486	3.48204	2.42285	3.80281	3.85693	1.78423
ZMYM6	1.70638	1.80894	1.8388	1.80894	1.60904	1.72437	1.52844	1.60904	1.67878	1.67952	1.88798	1.67952	1.82342	1.34807	1.5182	1.48001	1.63022	1.49911	1.8527	2.95147	1.61522	1.72187	3.20352
ZMYM1	1.97962	2.15606	1.96585	1.97962	1.78154	2.1616	2.1542	2.1542	1.77512	1.84877	2.17031	1.84877	1.91913	1.72366	1.72669	1.86702	1.91692	1.79685	2.09667	1.71326	2.07267	1.88206	-0.614336
LOC100996496	1.45931	1.50652	2.14745	1.50652	1.33553	1.60764	2.09531	1.60764	2.20033	1.76285	2.35726	2.20033	2.28177	1.75924	1.63764	2.1811	1.33579	1.69844	2.01597	5.10276	2.34622	1.72811	4.22447
SFPQ	5.32769	5.4429	5.05955	5.32769	5.24312	5.30392	5.34329	5.30392	5.08462	4.87	5.19532	5.08462	5.29957	4.64919	4.92319	4.82828	5.00888	4.87573	5.49331	5.08777	5.46305	4.95523	5.96048
ZMYM4	3.03779	3.08521	2.94159	3.03779	3.0232	3.02718	3.05315	3.02718	2.90038	3.01989	3.1664	3.01989	3.04657	2.79098	2.79184	2.78612	2.97553	2.79141	2.88368	2.37407	2.92246	2.95329	1.95061
KIAA0319L	2.95152	2.87886	2.94386	2.94386	2.51995	2.58822	2.67208	2.58822	2.86391	2.88424	2.9427	2.88424	2.76064	2.66521	2.82322	2.60948	2.76883	2.71702	2.69199	3.2049	2.99448	3.14978	2.28126
NCDN	3.53234	3.37215	3.49999	3.49999	3.51149	3.52406	3.63979	3.52406	3.37225	3.4026	3.5562	3.4026	3.32179	3.35501	3.41075	3.38344	3.53765	3.3971	3.46123	2.62901	2.6791	3.82227	0.128393
TFAP2E	-0.465215	-0.140412	-0.590591	-0.465215	-1.48281	-1.15201	-0.911303	-1.15201	0.0535408	0.300105	0.19967	0.19967	-1.39433	-0.223144	-0.583396	-0.450986	-1.3823	-0.517191	-2.28278	1.2762	-1.65548	-1.90381	-0.57093
PSMB2	4.09751	4.08583	3.87482	4.08583	4.0102	4.1589	4.20791	4.1589	3.89835	3.76744	4.03661	3.89835	4.25496	3.56829	3.90042	3.74123	3.88824	3.81474	4.15774	3.2661	4.26406	3.86384	3.69774
C1orf216	3.42907	3.22406	3.31575	3.31575	3.01308	2.93428	2.88765	2.93428	3.24847	3.38929	3.22478	3.24847	3.08182	3.33996	3.16762	3.2108	3.26446	3.23763	3.37424	1.40291	2.68512	2.87993	1.41269
CLSPN	1.86887	2.31125	1.41294	1.86887	1.57774	1.83338	1.71236	1.71236	1.12914	0.375006	1.30155	1.12914	1.50829	-0.0758017	0.610852	0.891178	1.45629	0.751015	2.30837	-1.36649	1.6726	1.03674	-2.30259
EIF2C4	1.45722	1.84861	1.77071	1.77071	1.28951	1.42118	1.31668	1.31668	1.45278	1.72651	1.64423	1.64423	1.40364	1.77037	1.66336	1.57671	1.71109	1.68722	1.44503	2.54859	1.75492	0.973805	3.5015
EIF2C1	2.26913	2.35915	2.21124	2.26913	2.20398	2.07393	2.12883	2.12883	2.11408	2.00687	2.19789	2.11408	2.40803	1.86439	2.04083	2.05246	2.31451	2.04664	2.37936	1.9347	1.93499	1.90031	2.40785
EIF2C3	1.63705	1.73519	1.70183	1.70183	1.72526	1.72917	1.75007	1.72917	1.55287	1.71362	1.72953	1.71362	1.8337	1.21015	1.51072	1.38529	1.51447	1.44801	1.79923	1.50962	1.07637	1.2873	1.05848
TEKT2	-5	-2.83022	-2.56395	-2.83022	-1.67665	-1.56065	-2.59027	-1.67665	-1.959	-1.23443	-2.3969	-1.959	-0.701179	-5	-2.06357	-2.53831	-5	-3.76915	-2.8647	-1.95193	-5	-5	-1.1457
ADPRHL2	3.57417	3.63593	3.61057	3.61057	3.42836	3.55257	3.58989	3.55257	3.41579	3.40339	3.56122	3.41579	3.61078	3.13384	3.25061	3.41125	3.318	3.2843	3.73867	2.54851	3.80216	3.34159	2.9546
COL8A2	3.38456	3.61966	4.42495	3.61966	3.75474	4.22975	2.90728	3.75474	4.63443	5.28353	4.79666	4.79666	1.03283	4.05385	3.26347	4.62681	3.02922	3.65866	2.05476	-2.97593	2.01049	0.319181	1.38002
TRAPPC3	4.59975	4.59529	4.67249	4.59975	4.57795	4.5669	4.64023	4.57795	4.53209	4.71162	4.72318	4.71162	4.62089	4.30993	4.40538	4.45851	4.45311	4.42925	4.54807	3.44572	4.69706	4.27397	3.32963
MAP7D1	5.0059	5.10802	5.1125	5.10802	4.9116	4.96823	4.93031	4.93031	5.04634	5.06501	5.20572	5.06501	5.04744	4.65589	4.77961	4.8397	4.75743	4.76852	4.92161	4.30787	4.59682	4.31613	5.43381
THRAP3	4.38012	4.38153	4.33006	4.38012	4.36469	4.33061	4.43806	4.36469	4.18511	4.21799	4.37556	4.21799	4.25744	4.00701	4.05611	4.11793	4.18644	4.08702	4.16705	3.45849	4.30913	4.09119	3.30138
SH3D21	-0.811931	-0.679244	-0.0387408	-0.679244	0.182322	0.327864	-0.0356272	0.182322	-0.567396	-0.520876	-0.106472	-0.520876	0.968124	-1.26585	-0.194799	0.0227395	-0.848632	-0.521716	-0.24718	-0.229413	-0.695149	0.274597	-1.14885
EVA1B	4.29079	4.28714	3.988	4.28714	4.28969	4.19956	4.50676	4.28969	3.81421	4.0305	4.07613	4.0305	4.84858	4.82931	4.707	4.6572	4.48863	4.6821	5.18721	1.51072	4.35493	4.80991	3.18598
LOC100127947	-0.429246	-0.827822	-0.359536	-0.429246	0.281412	0.527683	0.495915	0.495915	-1.32803	-0.608806	0.0880109	-0.608806	0.841998	-0.373966	0.444045	0.515216	-0.388608	0.0350391	1.10691	-0.0460439	-0.738145	0.153579	-1.66073
STK40	2.47486	2.61022	2.56264	2.56264	2.34469	2.52517	2.50626	2.50626	2.04394	2.27829	2.53211	2.27829	3.39588	2.39762	2.65556	2.61951	2.33805	2.50857	2.74355	2.94701	3.02379	2.64957	3.71535
LSM10	4.11258	4.06783	3.83127	4.06783	3.90173	4.05901	4.06322	4.05901	3.86079	3.88218	3.95468	3.88218	4.35895	3.86943	3.92912	4.15233	3.9724	3.95076	4.22409	3.41108	4.20688	4.23631	3.93273
OSCP1	2.1171	1.74222	1.94933	1.94933	1.64962	1.70019	1.9091	1.70019	1.93644	1.89492	1.8171	1.89492	1.62669	1.9088	2.19031	1.93123	2.16917	2.0502	1.17403	-1.93794	1.72704	2.0433	0.105261
MRPS15	4.83266	4.84244	4.67394	4.83266	4.87651	4.99844	4.87803	4.87803	4.68369	4.67119	4.78015	4.68369	4.92289	4.50902	4.71225	4.52836	4.6713	4.59983	4.87456	4.22745	5.22156	4.91703	4.54853
CSF3R	-5	-5	-5	-5	-5	-5	-5	-5	-5	-5	-5	-5	-5	-5	-5	-5	-5	-5	-5	0.840705	-5	-5	6.28715
GRIK3	-5	-5	-5	-5	-5	-5	-5	-5	-5	-5	-5	-5	-5	-4.50986	-5	-5	-5	-5	-5	-5	-5	-5	-5
MIR4255	-5	-5	-5	-5	-5	-5	-5	-5	-5	-5	-5	-5	-5	-5	-5	-5	-5	-5	-5	-5	-5	-5	-5
LOC728431	1.30237	1.28232	1.20717	1.28232	1.01885	1.1036	0.193921	1.01885	1.27676	0.450438	1.48319	1.27676	1.75561	1.16907	1.07056	1.66771	0.177309	1.11981	0.814479	0.494086	1.28093	-0.0377019	-2.68825
ZC3H12A	3.05259	2.48848	2.44746	2.48848	3.52046	2.68478	2.98351	2.98351	2.77209	2.86289	2.78852	2.78852	2.77215	3.90838	3.8021	3.98362	3.77402	3.85524	1.88828	5.29537	1.85505	1.63705	4.45054
MEAF6	2.71767	2.73144	2.5563	2.71767	2.45333	2.48341	2.64901	2.48341	2.41556	2.52805	2.59182	2.52805	2.52924	2.57322	2.62227	2.66931	2.74817	2.64579	2.92949	2.85497	2.82233	2.75703	2.66827
MIR5581	-5	-5	-5	-5	-5	-5	-5	-5	-5	-5	-5	-5	-5	-5	-5	-5	-5	-5	-5	-5	-5	-5	-5
SNIP1	2.05732	2.19689	2.08294	2.08294	1.91604	1.87809	1.92293	1.91604	2.05271	1.93975	2.14406	2.05271	1.93007	1.8787	1.87257	1.89447	1.8527	1.87564	1.96009	1.68769	1.81905	1.55075	3.03932
DNALI1	1.86563	1.43865	1.68064	1.68064	0.622188	0.527683	0.81093	0.622188	1.33025	1.51403	1.4956	1.4956	1.75975	1.64962	1.44149	1.2223	1.6991	1.54556	1.04098	-2.95651	1.13108	1.70892	-5
GNL2	4.04038	4.32094	4.08571	4.08571	4.15848	4.13119	4.19052	4.15848	3.89439	3.94943	4.06608	3.94943	4.31197	3.51354	3.81749	3.73914	3.94832	3.77832	4.16354	2.80976	3.73416	3.78789	3.56948
RSPO1	-5	-1.90381	-1.7148	-1.90381	-2.67365	-2.50104	-3.12357	-2.67365	-1.8579	-2.47694	-5	-2.47694	-2.50104	-2.00992	-1.9805	-1.45672	-3.21888	-1.99521	-5	-5	-5	-2.04794	-3.29684
C1orf109	2.05156	2.25455	2.16883	2.16883	2.22894	2.50659	2.38904	2.38904	1.94577	2.33863	2.2746	2.2746	2.31283	1.79193	1.88798	1.52671	1.67241	1.73217	2.52637	1.10856	2.59749	2.34756	0.584448
CDCA8	3.07727	3.69402	2.80614	3.07727	3.02534	3.39276	3.16133	3.16133	2.87791	1.83466	2.86346	2.86346	3.17317	1.86779	2.47258	2.68975	2.90301	2.58117	4.19336	-0.10425	3.60547	2.58897	0.618962
EPHA10	-5	-5	-5	-5	-5	-3.96332	-5	-5	-5	-5	-5	-5	-5	-5	-5	-5	-3.96332	-5	-5	-5	-4.19971	-5	-5
MANEAL	-0.729811	-0.800732	-0.271809	-0.729811	-0.949331	-0.719491	-1.66601	-0.949331	-1.46102	-0.830113	0.0925792	-0.830113	-0.957113	-0.681219	-0.426178	-1.51413	-0.108699	-0.553698	0.165514	-1.34323	-0.0429075	-0.0502412	-5
YRDC	2.93183	3.0386	3.25154	3.0386	3.3148	3.2422	3.21117	3.2422	3.21322	2.95917	3.32798	3.21322	3.68133	3.10915	3.18196	3.18229	3.17793	3.17995	3.25072	3.31959	3.36398	2.79355	3.61157
C1orf122	4.88083	4.75715	4.96315	4.88083	5.05494	5.04247	4.91807	5.04247	5.02665	4.91882	4.83105	4.91882	4.88307	4.86939	4.83896	4.81951	4.93196	4.85418	4.88961	3.48698	4.47882	4.81209	3.57848
MTF1	1.82841	2.07932	1.95061	1.95061	1.92527	1.86004	1.8297	1.86004	1.93658	1.88053	2.04213	1.93658	1.48569	1.69488	1.78825	1.76319	1.80894	1.77572	1.59595	1.22964	1.17958	1.52257	2.1423
INPP5B	2.19433	1.92191	2.15906	2.15906	2.17555	2.12525	2.11842	2.12525	1.65956	1.93094	1.9222	1.9222	1.66032	2.02035	2.1686	2.15802	1.9386	2.08919	1.79923	2.17225	1.79259	2.02472	1.98086
SF3A3	4.07722	4.26994	3.98982	4.07722	4.25199	4.3185	4.34665	4.3185	4.03021	3.89425	4.10542	4.03021	4.23862	3.53745	3.78999	3.70858	3.89055	3.74929	4.31713	3.27764	4.33999	3.88759	4.20505
FHL3	4.5273	4.49741	4.39541	4.49741	4.17605	4.40046	4.1748	4.17605	4.25049	4.52321	4.52975	4.52321	4.68656	3.58391	3.78339	3.4006	3.38089	3.49225	3.93707	1.75042	3.99664	3.46755	4.25592
UTP11L	3.92939	3.81567	3.72586	3.81567	3.78954	3.86583	3.89624	3.86583	3.58654	3.5675	3.85854	3.58654	3.78655	3.26584	3.51029	3.42394	3.46792	3.44593	3.88986	1.40044	4.02457	3.62966	3.06628
POU3F1	-5	-5	-2.8647	-5	-3.05761	-5	-5	-5	-5	-5	-5	-5	-1.59949	-5	-3.07911	-5	-5	-5	-3.17009	-2.00992	-3.24419	-5	-5
MIR3659	-5	-5	-5	-5	-5	-5	-5	-5	-5	-5	-5	-5	-5	-5	-5	-5	-5	-5	-5	-5	-5	-5	-5
LOC339442	-5	-5	-5	-5	-5	-5	-5	-5	-5	-5	-5	-5	-5	-5	-5	-5	-5	-5	-5	-5	-5	-5	-5
RRAGC	4.13814	4.04298	4.09606	4.09606	3.79292	3.78125	3.64352	3.78125	3.91659	3.91278	3.97631	3.91659	3.74517	3.61838	3.66012	3.78567	3.87762	3.72289	4.11835	2.03966	3.72384	4.02012	3.82284
GJA9-MYCBP	-2.37516	-5	-2.7181	-2.7181	-5	-5	-5	-5	-2.44185	-2.78062	-2.56395	-2.56395	-5	-5	-5	-5	-5	-5	-3.50656	-5	-2.79688	-2.68825	-5
MYCBP	2.72405	2.93002	2.55295	2.72405	2.87903	3.05532	2.92917	2.92917	2.69375	2.37015	2.86818	2.69375	2.82991	2.38564	2.78951	2.60113	2.64993	2.62553	2.78248	1.71506	2.95912	2.63884	1.38704
GJA9	-5	-2.52573	-5	-5	-5	-5	-5	-5	-5	-5	-5	-5	-5	-5	-5	-5	-3.05761	-5	-5	-5	-5	-5	-5
RHBDL2	1.67859	1.69946	1.55604	1.67859	1.37624	1.30291	0.809151	1.30291	1.23052	1.61978	1.4727	1.4727	-2.8647	0.950885	1.2375	0.78527	1.50386	1.09419	-0.794073	-5	-0.0736465	0.236652	-5
AKIRIN1	4.37877	4.40109	4.21927	4.37877	4.22247	4.27676	4.2198	4.22247	4.34857	4.27772	4.33638	4.33638	4.78812	4.01134	4.12494	4.05465	4.20179	4.08979	4.24429	4.63831	3.88212	3.83827	5.20519
NDUFS5	6.11032	6.10285	6.13264	6.11032	6.15011	6.01487	6.11791	6.11791	6.11649	6.31201	6.04614	6.11649	6.52537	5.98804	6.21972	5.9551	6.10651	6.04728	6.44385	5.75612	6.16321	6.061	5.1981
MACF1	3.19532	3.34657	3.39899	3.34657	3.18441	2.95246	3.12333	3.12333	3.18026	3.21531	3.58068	3.21531	3.52356	2.78809	2.77209	2.97487	2.84112	2.81461	3.27367	3.62498	3.33709	2.57124	1.87518
KIAA0754	2.29737	2.65648	2.4372	2.4372	2.57574	2.2243	2.1686	2.2243	2.28707	2.15385	2.64887	2.28707	2.15409	1.43294	1.53773	2.04692	1.76764	1.65268	1.59939	-0.404965	1.15152	1.0709	-0.891598
BMP8A	-2.48891	-2.93746	-2.51331	-2.51331	-5	-5	-5	-5	-3.96332	-5	-5	-5	-4.01738	-3.91202	-5	-3.86323	-5	-4.45601	-5	-2.99573	-1.97328	-5	-2.99573
PPIEL	-0.776529	-1.05843	0.10616	-0.776529	-1.4397	-0.50916	-0.638659	-0.638659	-0.0812101	0.181488	-0.830113	-0.0812101	-3.29684	-0.223144	-0.45413	-0.430783	-0.729811	-0.442457	0.0392207	1.85583	-1.28013	0.00598207	-1.20065
PABPC4	4.66043	4.59999	4.45176	4.59999	4.49919	4.44199	4.59841	4.49919	4.42182	4.45657	4.39137	4.42182	4.69273	4.55224	4.68097	4.6577	4.60391	4.6308	4.77715	4.7233	5.09807	5.39953	5.13818
SNORA55	-5	-5	-5	-5	-5	-5	-5	-5	-5	-5	-5	-5	-5	-5	-5	-5	-5	-5	-5	-5	-5	-5	-5
HEYL	-0.800732	-0.759287	-1.46102	-0.800732	-3.86323	-5	-2.29263	-3.86323	-3.05761	-2.33304	-3.50656	-3.05761	0.483043	-3.64966	-2.76462	-3.64966	-1.57022	-3.20714	-1.66601	-2.35388	-2.08747	-1.91054	-1.66073
NT5C1A	-5	-5	-5	-5	-5	-5	-5	-5	-5	-5	-5	-5	-5	-5	-5	-5	-5	-5	-5	-2.67365	-5	-5	-2.37516
HPCAL4	-5	-5	-5	-5	-5	-5	-5	-5	-5	-5	-5	-5	-5	-5	-5	-5	-5	-5	-4.01738	1.91678	-5	-5	-3.19418
PPIE	3.66778	3.55369	3.44757	3.55369	3.40116	3.52418	3.50134	3.50134	3.51274	3.49542	3.53111	3.51274	3.31916	3.32342	3.46041	3.41566	3.44	3.42783	3.62426	3.06129	3.7833	3.42524	1.93355
BMP8B	-5	-2.76462	-5	-5	-5	-5	-5	-5	-5	-5	-5	-5	-5	-2.73337	-3.61192	-5	-5	-4.30596	-5	-1.59949	-2.68825	-5	-1.30195
OXCT2	0.574927	1.11021	-0.541285	0.574927	1.45349	0.692147	1.63002	1.45349	-2.03256	1.33868	-5	-2.03256	0.218332	1.39674	1.13687	0.978326	0.891998	1.0576	1.16907	-1.75446	1.16938	0.27079	-0.245901
TRIT1	2.71111	2.7015	2.59331	2.7015	2.48015	2.58596	2.66986	2.58596	2.29314	2.45899	2.4485	2.4485	2.65472	2.17054	2.38453	2.59466	2.6021	2.4896	2.39562	1.17465	2.79049	2.58641	1.99157
MYCL1	-1.07881	-1.24479	0.08158	-1.07881	0.390013	0.31627	-0.34249	0.31627	-0.0608121	-1.59455	-0.281038	-0.281038	-1.51868	0.75283	0.596636	1.20087	-0.145026	0.674733	-2.07944	-3.81671	0.225541	-3.68888	2.25413
MFSD2A	2.11372	2.26312	1.85458	2.11372	1.45954	1.5332	1.49358	1.49358	2.05528	1.3284	1.61263	1.61263	2.45247	1.03532	1.17619	1.36456	1.17248	1.17434	1.61522	-1.05555	1.4947	1.58596	3.42064
CAP1	6.34409	6.48869	6.39594	6.39594	6.21309	6.20037	6.14121	6.20037	6.26765	6.2504	6.45463	6.26765	6.56643	5.53206	5.90299	5.81162	5.85908	5.83535	6.29796	4.77959	5.63091	5.57077	5.12274
PPT1	4.49575	4.40158	4.47851	4.47851	4.80438	4.90568	4.87967	4.87967	4.73347	4.48324	4.62744	4.62744	4.60784	4.29893	4.44807	4.65372	4.53205	4.49006	4.54079	4.06627	5.0727	4.37045	5.74671
RLF	1.77037	1.81434	1.64403	1.77037	1.84735	1.89447	1.66412	1.84735	1.55814	1.51864	1.68027	1.55814	1.65708	1.36635	1.40217	1.23953	1.63296	1.38426	1.57691	3.66745	1.33894	1.37067	3.55874
TMCO2	-5	-5	-5	-5	-5	-5	-5	-5	-5	-5	-5	-5	-5	-5	-5	-5	-5	-5	-5	-5	-5	-5	-5
ZMPSTE24	4.36064	4.32339	4.29699	4.32339	4.36927	4.3894	4.22574	4.36927	4.28865	4.25156	4.37372	4.28865	4.36376	4.35522	4.50139	4.39269	4.30737	4.37396	4.49386	2.01437	3.97133	4.11544	2.39671
COL9A2	-0.147341	-0.306525	-0.162519	-0.162519	0.0109399	0.719789	-0.180324	0.0109399	-1.77786	-0.338274	-1.27297	-1.27297	0.544067	1.8483	0.596085	1.17124	0.726098	0.948671	-1.02165	1.54501	-2.00248	0.118672	2.92991
SMAP2	3.79035	3.77893	3.45925	3.77893	3.52774	3.46082	3.50936	3.50936	3.59052	3.14824	3.70123	3.59052	3.35484	3.04989	3.51874	3.55343	3.69439	3.53609	3.63545	4.9916	2.98082	3.40526	4.95496
ZNF643	1.27144	1.07193	1.16689	1.16689	1.17434	1.35918	1.18876	1.18876	0.652846	0.907855	1.05814	0.907855	1.59656	0.519389	0.35347	0.531804	0.480573	0.499981	0.552159	0.0751075	0.138892	0.817575	-5
ZNF642	1.05675	1.263	1.15373	1.15373	1.01269	1.12817	1.31022	1.12817	0.767791	0.736685	0.907452	0.767791	1.31345	0.703098	1.05012	0.800655	0.841998	0.821327	0.977198	1.08384	1.04872	0.963556	-0.00601807
EXO5	1.89462	2.11854	1.88479	1.89462	1.73112	2.01916	1.77766	1.77766	1.80402	1.55814	1.99524	1.80402	1.73342	1.34182	1.47201	1.46024	1.97255	1.46613	1.97907	0.970021	1.99633	0.894045	0.135405
ZNF684	1.02855	1.21224	0.657002	1.02855	0.536493	1.13751	0.754242	0.754242	0.930588	0.770571	0.740985	0.770571	1.30019	1.08586	0.81093	0.891178	1.16065	0.988521	1.19483	0.143234	0.987681	0.748109	1.32575
RIMS3	-2.6173	-2.91877	-2.4651	-2.6173	-3.07911	-4.34281	-4.2687	-4.2687	-3.64966	-3.21888	-2.70306	-3.21888	-0.110932	-3.14656	-2.51331	-4.19971	-2.57702	-2.86179	-2.95651	-0.802962	-1.92415	-4.60517	-1.19402
LOC100130557	-2.55105	-2.41912	-1.8579	-2.41912	-1.80789	-2.64508	-1.44392	-1.80789	-0.996959	-1.3548	-1.49165	-1.3548	-1.26231	-2.52573	-5	-2.50104	-2.23493	-2.51338	-0.738145	0.671924	-1.24133	-2.47694	0.390013
NFYC	3.46495	3.32601	3.14918	3.32601	3.28851	3.44212	3.35341	3.35341	3.0514	3.04533	3.09901	3.0514	3.45366	3.27113	3.27613	3.24855	3.316	3.27363	3.41704	3.14027	3.39404	3.09535	3.19487
MIR30E	-5	-5	-5	-5	-5	-5	-5	-5	-5	-5	-5	-5	-5	-5	-5	-5	-5	-5	-5	-5	-5	-5	-5
MIR30C1	-5	-5	-5	-5	-5	-5	-5	-5	-5	-5	-5	-5	-5	-5	-5	-5	-5	-5	-5	-5	-5	-5	-5
KCNQ4	-3.47377	-2.41912	-2.40795	-2.41912	-2.12026	-1.66601	-5	-2.12026	-2.91877	-3.57555	-2.65926	-2.91877	0.362558	-2.45341	-1.6399	-3.50656	-5	-2.97998	-5	-0.846298	-3.86323	-3.86323	-1.30195
CITED4	2.85411	2.53963	2.81199	2.81199	1.50052	1.69855	1.52888	1.52888	2.07882	2.65049	2.58874	2.58874	3.66697	1.71578	1.25732	1.22847	1.55836	1.40784	2.27449	4.21698	3.77168	3.06642	4.18686
CTPS1	3.92713	4.01009	3.77485	3.92713	3.58867	3.71773	3.64349	3.64349	3.851	3.36643	4.02681	3.851	4.84038	2.36481	2.83896	2.95032	3.1005	2.89464	4.20454	1.74082	3.63429	3.031	0.938835
SLFNL1-AS1	-5	-4.07454	-2.41912	-4.07454	-3.32424	-2.79688	-3.12357	-3.12357	-1.4065	-2.47694	-2.03256	-2.03256	-0.233194	-3.81671	-2.6173	-3.07911	-3.91202	-3.44791	-3.01593	-0.805197	-3.07911	-4.13517	-3.29684
SLFNL1	-2.76462	-5	-1.40242	-2.76462	-5	-2.18926	-5	-5	-5	-2.83022	-2.63109	-2.83022	-5	-5	-2.99573	-2.10373	-2.91877	-2.95725	-5	-2.22562	-5	-5	-5
SCMH1	3.26075	3.41191	3.29599	3.29599	3.29576	3.39421	3.2508	3.29576	3.17191	3.28264	3.17547	3.17547	2.68621	3.15321	3.20258	3.27601	3.26694	3.23476	3.12838	2.54066	3.01313	2.36057	1.56025
FOXO6	-0.59602	-5	-5	-5	-5	-1.70375	-5	-5	-1.82635	0.306749	-5	-1.82635	-0.426178	-1.07881	-1.20397	-0.926341	-5	-1.14139	-5	-2.23493	-0.855666	-5	-1.13631
EDN2	-5	-5	-5	-5	-5	-5	-5	-5	-5	-5	-5	-5	-0.420071	-5	-5	-5	-5	-5	-5	-2.09557	-5	-5	-0.860383
HIVEP3	2.10633	2.14018	2.04239	2.10633	1.35867	1.53083	1.645	1.53083	1.98279	2.01076	2.35679	2.01076	2.17849	0.319907	0.479335	0.869199	-0.31061	0.399621	1.28232	1.85034	0.829861	1.00978	0.849723
GUCA2B	-5	-5	-5	-5	-5	-5	-5	-5	-5	-5	-5	-5	-5	-5	-5	-5	-5	-5	-5	-5	-5	-5	-5
GUCA2A	-5	-5	-5	-5	-5	-5	-5	-5	-5	-5	-5	-5	-5	-5	-5	-5	-5	-5	-5	-5	-5	-5	-5
FOXJ3	2.89447	3.03394	2.86249	2.89447	3.02587	3.02062	2.98031	3.02062	2.83245	2.87486	2.98775	2.87486	3.0035	2.75754	2.73417	2.68478	2.90706	2.74586	2.96166	3.87857	2.81702	2.61213	3.28286
RIMKLA	-5	-5	-5	-5	-4.82831	-5	-4.60517	-4.82831	-5	-5	-5	-5	-5	-3.91202	-5	-4.50986	-5	-4.75493	-5	-5	-3.21888	-4.96185	-5
ZMYND12	-1.19402	-1.05843	-0.317454	-1.05843	-1.39433	-1.98777	-0.802962	-1.39433	-0.574476	-0.134675	-5	-0.574476	-1.9951	0.0227395	-0.837018	-0.262664	0.274597	-0.119962	-1.94491	-2.34341	-0.339677	-0.648174	-0.729811
PPCS	4.06335	3.83642	3.82977	3.83642	3.89985	3.92021	3.80225	3.89985	3.92356	3.94051	3.87453	3.92356	3.64472	4.06964	3.93599	3.90375	4.04252	3.98926	3.83157	3.41131	3.88432	3.93578	3.6969
CCDC30	-2.56395	-1.72037	-2.15417	-2.15417	-5	-5	-3.24419	-5	-2.18926	-5	-5	-5	-5	-0.994252	-5	-5	-1.26585	-3.13292	-5	-0.338274	-3.68888	-1.3903	-1.68201
PPIH	3.51954	3.86585	3.52442	3.52442	3.77354	3.79049	3.72367	3.77354	3.32558	3.02781	3.31153	3.31153	3.86968	2.83972	3.34586	3.39675	3.25667	3.30127	3.99688	3.59479	4.10973	3.66561	3.16294
YBX1	6.89081	6.92101	6.78084	6.89081	6.84626	6.92204	7.01372	6.92204	6.72968	6.59879	6.77356	6.72968	7.07994	6.38996	6.69261	6.67971	6.68094	6.68033	7.1804	6.35567	7.07313	7.13045	6.90557
CLDN19	-5	-5	-5	-5	-5	-5	-5	-5	-5	-5	-5	-5	-5	-5	-5	-5	-5	-5	-5	-5	-5	-5	-3.47377
LEPRE1	5.27375	5.08007	5.44635	5.27375	5.39964	5.61473	5.26591	5.39964	5.59543	5.76021	5.47293	5.59543	5.27003	5.43954	5.3373	5.40706	5.10429	5.37218	4.80741	2.31075	4.45551	4.39651	1.88099
C1orf50	2.47805	2.52003	2.57817	2.52003	2.46232	2.66778	2.68805	2.66778	2.73897	2.70035	2.60594	2.70035	3.09571	2.42427	2.50553	2.45333	2.66542	2.47943	2.75277	2.60106	2.63067	2.84508	2.51228
LOC100129924	-2.01741	-5	-5	-5	-5	-5	-5	-5	-5	-5	-5	-5	-5	-5	-5	-5	-5	-5	-5	-5	-5	-5	-5
CCDC23	3.18138	3.26362	3.16412	3.18138	2.84473	3.01891	3.04832	3.01891	2.86123	3.11967	2.87976	2.87976	3.15938	3.1648	3.39803	3.05631	3.61346	3.28141	3.33769	3.29843	3.29287	3.22378	3.69932
ERMAP	1.65365	1.69598	1.70965	1.69598	1.92731	1.75059	1.85176	1.85176	1.91398	2.20343	1.49582	1.91398	1.05987	2.2898	1.98362	2.0117	2.08206	2.04688	2.05117	1.58042	1.58515	2.19667	2.77739
ZNF691	0.980954	1.05187	1.30887	1.05187	0.938444	1.37751	1.27564	1.27564	1.23198	1.1135	1.27285	1.23198	1.51973	1.31238	0.928614	1.10227	1.27815	1.19021	1.53859	0.904623	1.75665	1.55032	-0.663588
SLC2A1	4.2585	4.32745	4.10173	4.2585	3.6103	3.88393	3.72524	3.72524	4.06786	4.23557	4.4694	4.23557	5.1793	2.69056	3.22446	3.10562	3.05036	3.07799	4.21004	2.89032	3.07975	2.82435	2.37509
SLC2A1-AS1	-0.400478	-1.09362	-5	-1.09362	-0.468405	-0.921303	-0.294371	-0.468405	-0.500875	-0.481267	-0.659712	-0.500875	-0.359536	-0.00601807	0.0629748	-1.07002	-0.709277	-0.357647	-0.142716	-0.614336	-2.60369	-1.84516	-2.43042
FAM183A	-5	-5	-5	-5	-5	-5	-5	-5	-5	-5	-5	-5	-5	-5	-5	-5	-5	-5	-5	-5	-0.774357	-5	-5
EBNA1BP2	4.45079	4.80144	4.43359	4.45079	4.58293	4.76977	4.80283	4.76977	4.36687	4.13884	4.54004	4.36687	5.13079	3.93547	4.30554	4.16328	4.37725	4.23441	5.28719	2.26882	5.097	4.58945	1.972
WDR65	-2.79688	-1.82635	-2.99573	-2.79688	-2.83022	-3.44202	-2.60369	-2.83022	-3.77226	-3.41125	-5	-3.77226	-1.84516	-2.28278	-5	-2.53831	-5	-3.76915	-3.32424	-3.10109	-1.44817	-2.64508	-3.91202
TMEM125	-5	-5	-5	-5	-2.8647	-5	-5	-5	-5	-5	-5	-5	-0.814186	-5	-2.8647	-2.65926	-5	-3.93235	-2.26336	-5	-5	-5	-5
C1orf210	-5	-5	-5	-5	-2.68825	-5	-5	-5	-5	-5	-5	-5	-5	-5	-5	-5	-5	-5	-5	-2.97593	-5	-5	-5
TIE1	-2.12863	-5	-3.54046	-3.54046	-2.36446	-3.64966	-1.38629	-2.36446	-3.64966	-5	-5	-5	-0.126698	-3.57555	-3.7297	-5	-3.64966	-3.68968	-2.73337	-1.34323	5.66221	-1.09661	-5
MPL	-2.81341	-3.81671	-2.13707	-2.81341	-3.03655	-2.91877	-2.15417	-2.91877	-1.9951	-2.48891	-3.35241	-2.48891	-2.22562	-1.72597	-2.11196	-3.47377	-3.64966	-2.79287	-2.74887	-1.35868	-2.81341	-3.86323	-5
CDC20	4.53513	4.99964	4.22969	4.53513	4.55604	4.84758	4.89867	4.84758	4.21913	3.24021	4.28611	4.21913	4.55368	3.08836	3.84415	4.0534	4.23693	3.94878	5.53302	-0.270497	5.20107	4.03569	-2.17156
ELOVL1	4.97211	5.00221	4.93037	4.97211	5.06658	5.00687	5.07215	5.06658	4.93111	4.72193	4.89747	4.89747	5.22063	4.66911	4.94575	4.87766	4.98743	4.9117	5.39569	3.20059	5.07147	4.87561	4.42004
MED8	4.31438	4.29903	4.41994	4.31438	4.58133	4.55022	4.59981	4.58133	4.44012	4.33586	4.45745	4.44012	4.39663	4.18932	4.34725	4.25257	4.27568	4.26413	4.27365	2.19221	3.94747	4.04973	3.08817
SZT2	1.25789	1.36686	1.51381	1.36686	1.36482	1.43127	1.38854	1.38854	1.46672	1.55371	1.47155	1.47155	1.38078	1.41779	1.42864	1.52562	1.44291	1.43577	1.26271	2.5837	0.781158	1.17186	1.06368
HYI	3.74436	3.98947	4.00166	3.98947	3.6004	3.65891	4.13037	3.65891	2.97762	3.33605	3.51325	3.33605	3.69088	3.10866	3.15491	2.88748	3.30685	3.13179	4.0574	2.5573	4.05031	2.30028	1.32601
PTPRF	3.21463	3.69972	3.80693	3.69972	3.58997	3.52282	3.70588	3.58997	2.97211	3.42596	4.01353	3.42596	4.39611	3.57341	3.58831	3.37922	3.20222	3.47632	4.02165	-4.07454	4.00433	2.53758	-4.50986
KDM4A	2.91007	3.01165	3.03659	3.01165	3.03582	3.00494	3.20632	3.03582	3.02578	3.0312	3.14618	3.0312	3.10736	2.89724	2.9371	2.86756	2.90241	2.89982	2.89994	2.39197	2.86209	2.89071	2.23356
KDM4A-AS1	-0.972861	-0.789658	-1.50058	-0.972861	-1.41469	-0.74866	-1.231	-1.231	-2.67365	-1.96611	-5	-2.67365	-1.30933	-2.59027	-2.81341	-1.46102	-2.01741	-2.30384	-0.727739	-2.37516	-0.791863	-1.32051	-5
ST3GAL3	2.49758	2.67711	2.59294	2.59294	2.44997	2.5177	2.322	2.44997	2.53718	2.41341	2.35584	2.41341	2.6018	2.59361	2.61849	2.65219	2.76846	2.63534	2.85653	2.10888	2.45264	2.41966	0.617885
ARTN	-0.95972	-0.57093	-1.6399	-0.95972	-1.41882	-2.25379	-1.1178	-1.41882	-1.36258	-0.471605	0.0305292	-0.471605	-0.275754	-1.57988	-5	-1.07587	-5	-3.28994	-0.505838	-1.64507	-2.51331	-5	-5
IPO13	2.85244	3.02403	2.96579	2.96579	2.84439	2.84514	2.9188	2.84514	3.00949	2.99072	2.90679	2.99072	2.79777	2.6928	2.75512	2.74342	2.733	2.73821	2.97828	1.63354	2.56756	2.69233	0.874218
DPH2	2.71489	2.87774	2.8082	2.8082	3.04405	3.15227	3.14953	3.14953	3.05273	2.79104	2.9872	2.9872	3.26767	2.48765	2.76285	2.5969	2.58679	2.59184	2.87852	2.21146	3.29832	2.63834	1.35403
ATP6V0B	4.7173	4.70031	4.75986	4.7173	4.84569	4.82226	4.76486	4.82226	4.9932	4.55434	4.66709	4.66709	5.25261	4.47598	4.67307	4.4226	4.62326	4.54962	5.14539	3.89902	4.89762	4.6617	6.47475
B4GALT2	5.03025	4.97853	5.15767	5.03025	5.14072	5.10801	5.06463	5.10801	5.16298	5.10419	4.98899	5.10419	4.70744	4.99566	5.07907	5.14187	5.14573	5.11047	4.85503	0.0971267	4.36441	4.33585	-0.711311
CCDC24	0.985817	1.17186	1.4875	1.17186	0.850151	1.11021	0.610852	0.850151	1.27592	1.1272	1.18998	1.18998	0.957816	1.32522	1.33289	1.35067	1.14295	1.32906	1.17093	0.149282	1.49873	0.561329	0.729479
SLC6A9	1.24962	1.61602	1.27285	1.27285	2.18852	2.3336	2.3872	2.3336	1.47201	1.88707	1.76747	1.76747	1.97116	1.9222	1.58207	1.56778	1.22759	1.57492	2.24188	-5	-0.860383	1.21491	-5
KLF17	-0.468405	-0.181522	0.149282	-0.181522	-0.443167	-0.473209	-0.216913	-0.443167	-0.198451	-0.606969	-1.42296	-0.606969	-2.78062	0.247641	0.0852598	-0.036664	-0.149661	0.0242979	-3.68888	-5	-3.77226	-1.62964	-5
DMAP1	2.98684	3.29661	3.27283	3.27283	3.0439	3.2139	3.20344	3.20344	3.07422	3.12042	3.05131	3.07422	3.44923	3.03673	3.22954	3.06596	3.04866	3.05731	3.17943	3.28948	3.38059	2.67104	2.96563
ERI3	4.26735	4.1601	4.16168	4.16168	4.30749	4.37767	4.29561	4.30749	4.24205	4.22772	4.18261	4.22772	4.24672	4.18695	4.16239	4.22321	4.2836	4.20508	4.15161	3.1258	4.09913	4.1817	2.98275
RNF220	3.23754	3.24509	3.00355	3.23754	3.02505	3.03884	3.08264	3.03884	2.83685	2.91923	3.02042	2.91923	3.18283	2.99668	3.13109	3.12038	3.23502	3.12574	3.29049	3.30016	3.30952	3.0532	3.71623
MIR5584	-5	-5	-5	-5	-5	-5	-5	-5	-5	-5	-5	-5	-5	-5	-5	-5	-5	-5	-5	-5	-5	-5	-5
TMEM53	1.10294	1.15877	1.15373	1.15373	1.31157	1.43817	1.52736	1.43817	0.91709	1.24559	1.23982	1.23982	1.53299	1.39575	1.58227	1.20417	1.15184	1.29996	1.29664	-0.529329	0.903813	2.32932	-0.102033
C1orf228	-2.65926	-2.95651	-1.29098	-2.65926	-2.8824	-5	-2.70306	-2.8824	-5	-2.73337	-5	-5	-2.76462	-0.733969	-2.8824	-1.54646	-1.40242	-1.47444	-2.99573	2.75111	-5	-3.01593	2.49387
RNU5F-1	-5	-5	-5	-5	-5	-5	-5	-5	-5	-5	-5	-5	-5	-5	-5	-5	-5	-5	-5	-5	-5	-5	-5
RNU5D-1	-5	-5	-5	-5	-5	-5	-5	-5	-5	-5	-5	-5	-5	-5	-5	-5	-5	-5	-5	-5	-5	-5	-5
KIF2C	3.32327	3.68372	3.00702	3.32327	3.27963	3.45903	3.48358	3.45903	2.88195	1.99129	2.9329	2.88195	3.14682	1.75717	2.45256	2.48757	2.96362	2.47006	4.03772	-0.0758017	3.4777	2.58761	-3.50656
RPS8	7.88911	7.74079	7.71736	7.74079	7.84131	7.81774	8.00256	7.84131	7.7901	7.94461	7.7667	7.7901	7.92732	8.07498	7.84293	7.97829	7.85016	7.91423	7.8359	8.82121	8.48726	8.44754	8.37675
SNORD55	-5	-5	-5	-5	-5	-5	-5	-5	-5	-5	-5	-5	-5	-5	-5	-5	-5	-5	-5	-5	-5	-5	-5
SNORD46	-5	-5	-5	-5	-5	-5	-5	-5	-5	-5	-5	-5	-5	-5	-5	-5	-5	-5	-5	-5	-5	-5	-5
SNORD38A	-5	-5	-5	-5	-5	-5	-5	-5	-5	-5	-5	-5	-5	-5	-5	-5	-5	-5	-5	-5	-5	-5	-5
SNORD38B	-5	-5	-5	-5	-5	-5	-5	-5	-5	-5	-5	-5	-5	-5	-5	-5	-5	-5	-5	-5	-5	-5	-5
BEST4	-2.79688	-2.00248	-5	-2.79688	-1.91732	-2.90042	-2.83022	-2.83022	-1.81401	-1.08767	-1.26231	-1.26231	-2.91877	-1.73727	-1.92415	-2.09557	-2.21641	-2.00986	-3.12357	0.0198026	-2.48891	-3.14656	-1.61949
PLK3	3.26877	3.0374	3.13528	3.13528	3.20161	3.18408	3.29205	3.20161	3.07915	3.17413	3.40933	3.17413	3.4153	2.70712	2.75862	3.1104	2.7813	2.76996	3.20348	5.03669	3.03163	2.72622	4.39505
TCTEX1D4	-1.96611	-2.28278	-5	-2.28278	-5	-5	-5	-5	-2.09557	-5	-5	-5	-5	-2.02495	-5	-5	-5	-5	-5	-0.196015	-1.61445	-5	-1.05843
BTBD19	1.02497	1.39029	2.14792	1.39029	1.19876	1.56151	1.51688	1.51688	1.55519	1.81434	1.99999	1.81434	1.29281	1.48704	0.82154	1.01487	1.14167	1.07827	0.877966	1.0314	1.23837	0.469378	0.379805
PTCH2	-0.97551	-1.26585	-0.699165	-0.97551	-0.757153	-1.44392	-0.796288	-0.796288	-1.32803	-0.757153	-1.07881	-1.07881	-0.855666	0.0582689	-0.605136	-1.23787	-0.711311	-0.658224	-1.02443	-0.279714	-1.82016	-1.91732	-1.52786
EIF2B3	3.68404	3.61915	3.39859	3.61915	3.68311	3.66822	3.7945	3.68311	3.45877	3.4008	3.42651	3.42651	3.8045	3.11454	3.43907	3.41789	3.45205	3.42848	3.64315	2.19533	3.46449	3.36044	0.848868
HECTD3	3.32909	3.46063	3.27673	3.32909	3.4009	3.34413	3.42631	3.4009	3.28859	3.19286	3.21036	3.21036	3.37731	3.25386	3.37228	3.30105	3.36384	3.33244	3.52504	2.23645	3.59438	3.17233	2.0513
UROD	4.61634	4.44209	4.42729	4.44209	4.59763	4.57075	4.72904	4.59763	4.555	4.36205	4.45158	4.45158	4.7905	4.69544	4.64834	4.48145	4.59382	4.62108	4.74347	2.80838	5.06066	4.61355	2.46223
ZSWIM5	-2.56395	-3.14656	-3.96332	-3.14656	-5	-3.35241	-3.96332	-3.96332	-2.93746	-5	-3.81671	-3.81671	-4.07454	-2.34341	-4.13517	-3.21888	-2.67365	-2.94626	-1.6399	0.303801	-0.608806	-3.19418	-3.05761
LOC400752	-0.71744	-1.86433	-1.9951	-1.86433	-1.10564	-0.834711	-1.10262	-1.10262	-2.08747	-2.74887	-2.52573	-2.52573	-2.78062	-1.08767	-1.28374	-0.867501	-1.69827	-1.18571	-0.800732	-0.473209	-1.27297	-1.91732	-5
HPDL	0.403463	0.447247	-0.606969	0.403463	1.24617	1.44315	1.34182	1.34182	0.562469	0.219136	0.655964	0.562469	1.639	-0.404965	-0.130109	0.0285875	0.191446	-0.0507606	1.0936	-1.9805	1.84214	1.05257	-2.05573
MUTYH	1.61919	1.9347	1.56653	1.61919	1.52714	1.89266	1.69727	1.69727	1.2706	1.26638	1.25732	1.26638	1.47659	1.78591	1.49962	1.41585	1.59696	1.54829	2.0609	2.28024	2.25654	1.88858	0.985817
TOE1	2.11324	2.054	1.92716	2.054	2.03653	2.25853	2.22991	2.22991	1.74937	1.44149	1.8577	1.74937	1.90553	1.66241	1.63725	1.4377	1.94075	1.64983	2.36565	2.27171	2.65077	1.90509	2.64568
TESK2	0.352767	-0.0693501	0.19967	0.19967	0.411447	0.0198026	0.412772	0.411447	-0.60148	0.165514	-0.197232	-0.197232	-0.504181	1.22142	0.916691	0.937661	0.9582	0.94793	-0.116534	1.80533	0.667316	0.282921	1.41269
CCDC163P	-0.235722	0.398105	-0.157824	-0.157824	0.29267	0.804241	0.887068	0.804241	-0.183923	-0.421594	-0.0523465	-0.183923	0.684611	0.629142	0.503197	0.798408	0.686626	0.657884	0.652325	2.61036	0.264669	0.287432	0.599935
MMACHC	1.37927	1.92658	1.36021	1.37927	1.75267	2.0853	1.79559	1.79559	1.5709	1.36098	1.5876	1.5709	1.67822	0.853564	1.17124	1.22407	1.52039	1.19766	1.85332	-1.19073	0.879627	1.55983	-1.88387
PRDX1	6.3803	6.41797	6.42747	6.41797	6.56678	6.46754	6.68584	6.56678	6.35698	6.38666	6.41508	6.38666	6.87774	6.32871	6.46708	6.55165	6.59846	6.50936	7.00726	3.87799	7.00815	6.64782	3.71108
AKR1A1	4.64999	4.57399	4.61502	4.61502	4.74736	4.63347	4.66576	4.66576	4.48384	4.73694	4.50166	4.50166	4.74296	4.68242	4.78582	4.79069	4.65625	4.73412	4.29592	3.47097	4.64081	4.66503	3.97901
NASP	3.90524	4.13443	3.47194	3.90524	3.80471	3.8784	4.0661	3.8784	3.44103	2.98639	3.50685	3.44103	4.00641	3.02461	3.23408	3.39047	3.54642	3.31228	4.24291	2.84625	4.69099	3.75366	2.85613
CCDC17	-2.21641	-2.12026	-5	-2.21641	-2.04022	-5	-5	-5	-1.93102	-2.99573	-2.76462	-2.76462	-3.03655	-2.27303	-1.75446	-1.82635	-2.35388	-2.04969	-5	0.203757	-2.60369	-2.16282	-0.560366
GPBP1L1	3.47395	3.67288	3.57599	3.57599	3.44894	3.44228	3.44604	3.44604	3.43576	3.54463	3.61399	3.54463	3.68447	3.55386	3.57417	3.49529	3.6443	3.56402	3.63294	3.53992	3.61491	3.45385	3.92626
RPS15AP10	-5	-2.04794	-1.80789	-2.04794	-5	-5	-5	-5	-5	-5	-5	-5	-0.800732	-1.74297	-5	-5	-1.89048	-3.44524	-5	0.0667236	-5	-5	-1.3548
TMEM69	3.43666	3.33946	3.09788	3.33946	3.33238	3.30788	3.39132	3.33238	3.27545	3.19467	3.53488	3.27545	3.38473	3.16943	3.22414	2.89696	3.21876	3.19409	3.54287	2.12298	3.88716	3.52859	3.09467
IPP	2.23996	2.21375	2.12082	2.21375	1.98252	1.77292	1.78272	1.78272	1.93254	2.13251	2.00472	2.00472	1.87042	1.83896	1.94291	1.85786	2.13357	1.90038	1.81156	1.32575	0.946238	1.81238	-0.299755
MAST2	2.94017	3.20421	3.20083	3.20083	3.00652	3.06717	3.11813	3.06717	3.05273	3.00875	3.20959	3.05273	2.95948	2.82968	2.6718	2.91506	2.81547	2.82257	3.06133	0.980204	2.64476	2.55777	1.01523
PIK3R3	1.11449	1.70293	1.21728	1.21728	-0.123298	-0.539568	-0.290352	-0.290352	1.98499	1.53708	1.85895	1.85895	2.21124	0.662172	0.654406	-0.0682788	0.19967	0.427038	1.57547	-1.65026	1.40463	-0.080126	-4.07454
TSPAN1	-1.95193	-1.33181	-0.874669	-1.33181	-5	-1.66073	-5	-5	-2.05573	-2.73337	-1.81401	-2.05573	-0.36097	-1.96611	-0.923819	-1.93102	-1.38629	-1.65866	-0.504181	-5	-2.36446	-2.99573	-5
POMGNT1	4.05321	4.17151	3.89049	4.05321	3.56846	3.57212	3.51438	3.56846	3.98665	3.74915	3.9027	3.9027	4.03465	3.64725	3.74889	3.6593	3.98039	3.70409	4.22369	2.74842	3.83898	3.6237	0.872548
LURAP1	1.39078	1.62117	1.30318	1.39078	0.602128	1.20507	0.838113	0.838113	1.07329	1.38354	0.82242	1.07329	1.47201	1.2226	1.2748	1.48682	1.43151	1.35316	1.29171	-1.87732	1.2748	0.227932	-5
RAD54L	1.48975	1.96445	1.35687	1.48975	1.30291	1.78675	1.85019	1.78675	1.08181	0.064851	1.41755	1.08181	1.50163	-0.349557	0.662172	1.07021	1.4422	0.866193	2.39535	-1.17118	2.03706	1.18448	-5
LRRC41	4.50385	4.45511	4.41778	4.45511	4.45851	4.48432	4.54018	4.48432	4.45832	4.37601	4.42217	4.42217	4.43596	4.41025	4.46509	4.44607	4.59006	4.45558	4.49181	2.59077	4.23383	4.18437	2.43834
UQCRH	5.77052	5.73196	5.73029	5.73196	5.75582	5.87435	5.94214	5.87435	5.88041	5.79827	5.71166	5.79827	6.14277	5.53339	5.71301	5.64273	5.71871	5.67787	6.05497	5.47939	6.18748	6.22505	5.66524
NSUN4	1.77207	1.97325	1.90821	1.90821	1.7807	2.09223	1.97172	1.97172	1.92089	1.85332	2.14897	1.92089	2.24432	1.61323	1.72722	1.44809	1.81548	1.67023	1.91398	1.60302	2.26062	1.90494	1.82035
FAAH	-0.746548	-0.661649	-1.05843	-0.746548	-0.234457	-1.34707	-1.27654	-1.27654	-0.468405	-0.834711	-2.00248	-0.834711	-1.15518	0.24373	-0.349557	-0.903868	-1.02165	-0.626713	-0.376878	3.00717	-1.42296	-1.38629	2.41243
LOC729041	-1.24133	-1.03002	-1.67131	-1.24133	-0.266573	-0.850971	-0.60148	-0.60148	-1.06711	0.215111	-0.257476	-0.257476	-2.45341	-0.565634	-1.46102	-1.231	-1.77786	-1.34601	-5	1.77241	-2.04794	-1.9951	-1.8708
DMBX1	-5	-5	-5	-5	-5	-5	-5	-5	-3.35241	-5	-5	-5	-5	-3.27017	-5	-5	-5	-5	-5	-5	-5	-5	-5
MKNK1-AS1	-5	-5	-5	-5	-5	-5	-5	-5	-5	-5	-5	-5	-5	-5	-5	-5	-5	-5	-5	-5	-5	-5	-5
KNCN	-5	-5	-5	-5	-5	-5	-5	-5	-5	-5	-5	-5	-5	-5	-5	-5	-5	-5	-5	-5	-5	-5	-5
MKNK1	2.48299	2.43221	2.59294	2.48299	2.48115	2.51041	2.40713	2.48115	2.52003	2.43458	2.51049	2.51049	2.52068	2.47435	2.47528	2.62344	2.51818	2.49673	2.5074	3.07828	2.73027	2.2064	3.64187
MOB3C	2.10535	2.07166	2.26768	2.10535	2.18076	1.99497	2.16206	2.16206	2.08667	2.42913	2.0738	2.08667	1.65899	2.3529	2.19611	2.26041	2.24326	2.25183	2.00134	1.82083	2.02393	2.01477	1.14931
ATPAF1	3.67595	3.64121	3.54873	3.64121	3.47019	3.52971	3.61854	3.52971	3.52674	3.59553	3.64393	3.59553	3.24641	3.38463	3.55971	3.62878	3.68284	3.59425	3.9191	3.0751	3.76677	3.74476	2.30757
TEX38	-5	-5	-5	-5	-5	-5	-5	-5	-5	-1.93102	-5	-5	-5	-5	-5	-5	-5	-5	-5	-5	-2.24432	-5	-2.07944
KIAA0494-AS1	-5	-5	-5	-5	-5	-5	-5	-5	-5	-5	-5	-5	-5	-5	-5	-5	-5	-5	-5	-5	-5	-5	-5
KIAA0494	3.48542	3.44639	3.45018	3.45018	3.47945	3.4621	3.48084	3.47945	3.27579	3.42416	3.3448	3.3448	3.28504	3.38865	3.62041	3.47776	3.63249	3.54909	3.70885	2.90203	3.53832	3.32241	2.87
CYP4B1	-5	-5	-5	-5	-5	-5	-5	-5	-5	-5	-5	-5	-5	-5	-5	-5	-5	-5	-5	-2.04794	-5	-1.91054	-5
CYP4Z2P	-5	-5	-5	-5	-5	-5	-5	-5	-5	-5	-5	-5	-5	-5	-5	-5	-5	-5	-5	-5	-5	-5	-5
CYP4A11	-2.45341	-5	-5	-5	-5	-5	-5	-5	-5	-5	-5	-5	-5	-5	-5	-5	-5	-5	-5	-5	-5	-5	-5
CYP4X1	-0.783072	-5	-5	-5	-5	-5	-5	-5	-5	-5	-5	-5	-5	-0.886732	-1.80181	-2.24432	-3.07911	-2.02306	-5	-5	1.01342	0.699626	-5
CYP4Z1	-5	-5	-5	-5	-5	-5	-5	-5	-5	-5	-5	-5	-5	-5	-5	-5	-5	-5	-5	-5	-3.19418	-5	-5
CYP4A22	-5	-5	-5	-5	-5	-5	-5	-5	-5	-5	-5	-5	-5	-5	-5	-5	-5	-5	-5	-5	-5	-5	-5
PDZK1IP1-AS1	-1.45243	-1.74297	-1.47403	-1.47403	-1.6874	-5	-1.51868	-1.6874	-5	-5	-5	-5	-5	-0.778705	-5	-5	-5	-5	-5	-5	-5	-0.188742	-5
PDZK1IP1	-5	-5	-5	-5	-5	-5	-5	-5	-1.98777	-5	-5	-5	-5	-1.91054	-5	-1.18417	-1.30933	-1.60994	-5	-1.69282	-1.15518	-1.51413	-5
TAL1	-5	-5	-5	-5	-5	-5	-5	-5	-5	-5	-5	-5	-3.19418	-5	-5	-5	-5	-5	-5	-1.37437	3.20688	-5	-4.01738
STIL	2.1735	2.61667	2.21572	2.21572	2.35052	2.52027	2.23677	2.35052	1.96361	1.243	2.09495	1.96361	2.02815	0.812706	1.30698	1.55962	1.80055	1.4333	2.67298	-0.324346	2.42347	1.38204	-0.414001
CMPK1	5.14085	5.21008	5.34009	5.21008	5.20018	5.25437	5.02891	5.20018	5.31486	5.36063	5.39131	5.36063	5.16271	5.00963	5.09898	5.12936	5.01574	5.05736	5.06148	5.45872	4.82774	4.78682	4.87334
FOXE3	-2.19823	-2.51331	-2.18037	-2.19823	-5	-2.25379	-5	-5	-5	-5	-5	-5	-1.2174	-5	-5	-5	-5	-5	-0.519194	-5	-1.83258	-5	-5
FOXD2-AS1	0.0751075	-0.282363	-0.646264	-0.282363	-0.867501	-0.603306	-0.683197	-0.683197	-0.663588	-0.249744	0.0168571	-0.249744	-1.42712	-0.449417	-1.13943	-0.352398	-0.687165	-0.568291	0.958584	1.3371	0.658556	0.326422	-0.231932
FOXD2	-0.936493	-1.69827	-2.63109	-1.69827	-5	-3.41125	-1.96611	-3.41125	-3.44202	-2.7181	-3.17009	-3.17009	-2.76462	-0.814186	-2.45341	-1.34707	-2.70306	-1.90024	-0.72567	-1.77196	-1.37833	-2.04794	-2.13707
TRABD2B	-0.524249	-0.576253	-0.841647	-0.576253	-1.32426	-2.68825	-1.66601	-1.66601	-5	-4.2687	-5	-5	-5	1.56256	1.71055	1.66374	0.595534	1.61315	-4.50986	-5	-5	-0.263966	-5
SKINTL	-5	-5	-5	-5	-5	-5	-5	-5	-5	-5	-5	-5	-5	-5	-5	-5	-5	-5	-5	-5	-5	-5	-5
SLC5A9	-5	-5	-5	-5	-5	-5	-5	-5	-5	-5	-5	-5	-5	-5	-3.61192	-5	-5	-5	-5	-5	-5	-5	-2.90042
SPATA6	1.16002	0.770571	0.781616	0.781616	0.381172	0.219136	0.251537	0.251537	0.658038	0.880456	0.561329	0.658038	0.589452	1.32282	0.864576	0.825928	0.913487	0.889032	0.641327	-0.0491902	0.74479	1.65708	1.54501
AGBL4	-5	-5	-5	-5	-5	-5	-5	-5	-5	-5	-5	-5	-5	-5	-5	-5	-5	-5	-5	-3.77226	-3.68888	-3.64966	-5
BEND5	-0.565634	-2.65926	-5	-2.65926	-5	-5	-5	-5	-5	-1.05268	-5	-5	-2.47694	-1.28374	-5	-5	-1.38629	-3.19315	-2.68825	0.184818	-0.358105	-0.759287	-5
ELAVL4	-5	-5	-5	-5	-5	-5	-5	-5	-5	-5	-5	-5	-5	-5	-5	-5	-5	-5	-5	-2.04022	-5	-5	-5
DMRTA2	-5	-5	-5	-5	-5	-5	-5	-5	-5	-5	-5	-5	-5	-5	-5	-2.79688	-5	-5	-5	-5	-5	-5	-5
FAF1	3.59852	3.67724	3.36384	3.59852	3.55638	3.61329	3.68828	3.61329	3.24657	3.36661	3.38341	3.36661	3.47423	3.10683	3.44016	3.30941	3.56538	3.37479	3.72649	3.35641	3.57223	3.40708	3.11671
CDKN2C	3.80664	4.07356	3.79569	3.80664	3.59882	3.80468	3.88761	3.80468	3.69424	3.60574	3.17074	3.60574	2.06547	3.94814	3.94414	3.89321	4.05481	3.94614	3.97809	2.19076	3.67422	2.71648	1.85191
MIR4421	-5	-5	-5	-5	-5	-5	-5	-5	-5	-5	-5	-5	-5	-5	-5	-5	-5	-5	-5	-5	-5	-5	-5
C1orf185	-5	-5	-5	-5	-5	-5	-5	-5	-5	-5	-5	-5	-5	-5	-5	-5	-5	-5	-5	-5	-5	-5	-5
RNF11	5.06652	5.00467	4.9943	5.00467	4.75582	4.81696	4.73001	4.75582	4.87902	4.91905	5.15575	4.91905	4.56588	4.75981	4.88188	4.74788	4.96757	4.82084	4.8405	4.6666	4.47873	4.32364	5.06771
TTC39A	-2.51331	-5	-2.52573	-2.52573	-5	-2.21641	-1.85151	-2.21641	-3.29684	-2.59027	-3.05761	-3.05761	-2.21641	-2.51331	-2.04022	-3.17009	-1.53712	-2.27676	-2.15417	-5	0.396761	-1.60944	-3.44202
EPS15	3.16091	3.043	2.90767	3.043	3.07736	3.11755	2.93985	3.07736	2.71031	3.05504	2.94754	2.94754	2.95663	3.26591	3.15853	3.32977	3.37738	3.29784	3.09154	3.20498	3.26251	3.30483	3.06428
OSBPL9	3.36024	3.26412	3.45641	3.36024	3.56181	3.80404	3.57246	3.57246	3.39115	3.69324	3.59358	3.59358	4.03061	3.10306	3.14411	2.89674	3.18063	3.12359	3.65656	2.81223	3.68102	3.045	2.85365
NRD1	4.60598	4.59469	4.50956	4.59469	4.64999	4.61548	4.65965	4.64999	4.46427	4.39683	4.51671	4.46427	4.6287	4.12639	4.44688	4.29073	4.47167	4.36881	4.7597	4.0344	4.3157	4.37543	3.84921
MIR761	-5	-5	-5	-5	-5	-5	-5	-5	-5	-5	-5	-5	-5	-5	-5	-5	-5	-5	-5	-5	-5	-5	-5
RAB3B	3.14316	3.25258	2.74624	3.14316	3.08662	2.90816	2.98199	2.98199	2.89187	2.68047	3.24029	2.89187	3.522	2.06952	2.83239	2.77115	3.11959	2.80177	3.75296	-5	1.5043	-0.60148	-4.96185
TXNDC12	3.9348	3.77189	3.79722	3.79722	3.93513	4.13501	3.95547	3.95547	3.88434	3.67855	3.86376	3.86376	4.04529	3.65045	3.70345	3.82994	3.85013	3.7667	4.28171	3.2622	4.26428	3.79695	3.84985
KTI12	3.17467	3.0763	3.07422	3.0763	3.1445	3.13131	3.07316	3.13131	2.93805	2.91251	3.09027	2.93805	3.10279	2.89259	3.02529	2.9372	3.07098	2.98125	3.30575	3.0639	2.81911	3.11631	2.69753
BTF3L4	3.38466	3.29809	3.04008	3.29809	3.28418	3.22914	3.28963	3.28418	3.02461	3.07814	3.23152	3.07814	3.29772	2.93199	2.95397	2.86254	3.07671	2.94298	3.32547	2.24918	3.09978	3.09277	3.42129
ZFYVE9	2.54231	2.65155	2.50144	2.54231	2.81097	2.61147	2.59174	2.61147	2.52164	2.63763	2.59585	2.59585	2.32101	2.76405	2.57779	2.73281	2.72294	2.72787	2.44426	1.34234	2.655	2.3584	-3.29684
CC2D1B	2.45711	2.51487	2.51155	2.51155	2.26613	2.26717	1.96711	2.26613	2.463	2.45273	2.4185	2.45273	2.1506	2.19922	2.27357	2.31797	2.41386	2.29577	2.71423	2.75226	2.16148	2.05168	1.18019
ORC1	1.84229	2.04988	1.263	1.84229	1.37902	1.90687	1.72917	1.72917	1.16534	0.268499	1.23198	1.16534	1.52104	0.10075	0.714419	1.01849	1.29637	0.866453	2.37276	0.307485	2.12178	1.31399	-0.481267
PRPF38A	3.09987	3.07657	3.01627	3.07657	3.04061	3.11574	3.24972	3.11574	2.8563	3.00583	3.03654	3.00583	3.30403	2.75034	3.02689	2.92429	3.0439	2.97559	2.89547	3.05188	3.30659	2.83427	2.96522
ZCCHC11	2.50651	2.47511	2.35271	2.47511	2.25706	2.2494	2.212	2.2494	2.23141	2.38029	2.54952	2.38029	2.39105	2.28452	2.29697	2.36547	2.47342	2.33122	2.27213	3.53228	2.18729	2.09458	1.72187
GPX7	4.76982	3.77577	4.51823	4.51823	4.522	5.19787	3.7032	4.522	3.87361	4.54722	3.81395	3.87361	4.29108	4.55319	3.90316	4.90895	4.81246	4.68283	3.54976	2.62532	2.50642	3.43001	1.15939
FAM159A	-5	-5	-5	-5	-5	-5	-5	-5	-5	-5	-5	-5	-5	-1.44817	-5	-1.4065	-1.52786	-1.48801	-5	2.7643	-5	-5	-1.62964
SELRC1	2.63927	2.75963	2.52821	2.63927	2.8082	2.76487	2.83033	2.8082	2.59167	2.26696	2.67069	2.59167	2.92112	2.14838	2.31244	2.28899	2.40776	2.30071	2.68376	-0.262664	2.75015	2.79911	1.97464
ZYG11B	2.91517	2.91685	2.78248	2.91517	2.70611	2.67504	2.52035	2.67504	2.6367	2.75245	2.83033	2.75245	2.71569	2.8529	2.83145	2.93301	3.03927	2.89295	2.7465	2.19344	2.23238	2.36678	1.97852
ZYG11A	-2.03256	-1.28374	-1.86433	-1.86433	-0.954512	-0.908819	0.311887	-0.908819	-5	-5	-2.3969	-5	0.599935	-2.52573	-1.66601	-0.886732	-0.661649	-1.27637	0.436964	-5	-1.85151	-2.04022	-5
ECHDC2	2.26551	2.34842	2.27552	2.27552	2.18706	2.08976	2.23559	2.18706	2.19589	1.90598	1.59005	1.90598	2.53314	2.92391	2.69598	2.70404	2.62547	2.70001	2.06255	3.39152	2.28767	1.90375	0.388658
SCP2	5.3502	5.26473	5.24434	5.26473	5.31324	5.35466	5.29	5.31324	5.23527	5.29481	5.25149	5.25149	4.8975	5.32977	5.40497	5.2883	5.54539	5.36737	5.28772	3.74405	5.12596	5.10726	4.24854
MIR1273F	-5	-5	-5	-5	-5	-5	-5	-5	-5	-5	-5	-5	-5	-5	-5	-5	-5	-5	-5	-5	-5	-5	-5
MIR5095	-5	-5	-5	-5	-5	-5	-5	-5	-5	-5	-5	-5	-5	-5	-5	-5	-5	-5	-5	-5	-5	-5	-5
MIR1273G	-5	-5	-5	-5	-5	-5	-5	-5	-5	-5	-5	-5	-5	-5	-5	-5	-5	-5	-5	-5	-5	-5	-5
PODN	2.41983	1.54799	2.40279	2.40279	4.21672	4.25819	4.36384	4.25819	2.83832	1.96571	0.839842	1.96571	1.08181	5.2889	4.43013	4.80311	5.01487	4.90899	2.84508	-2.56395	-0.231932	2.93082	-3.32424
SLC1A7	-5	-5	-5	-5	-1.32803	-0.0010005	-0.583396	-0.583396	-5	-5	-5	-5	-1.19733	-1.02443	-0.994252	-1.57988	-1.00786	-1.01615	-2.79688	-2.99573	-5	-1.56542	-5
CPT2	2.56241	2.44278	2.31866	2.44278	2.50675	2.65219	2.70257	2.65219	2.47418	2.28849	2.49304	2.47418	2.41912	2.72353	2.60852	2.48516	2.72779	2.66603	2.44988	1.1158	2.66375	2.70257	1.11284
C1orf123	4.31148	4.20424	4.14592	4.20424	4.2317	4.2454	4.38474	4.2454	4.09404	4.27354	3.92703	4.09404	3.87326	4.48324	4.39856	4.36404	4.48973	4.4409	3.77632	3.34039	4.42849	4.11436	2.80717
MAGOH	3.89296	4.13747	3.90345	3.90345	4.12555	4.10535	4.1637	4.12555	3.83954	3.722	4.07487	3.83954	4.0015	3.81264	3.84162	3.64801	3.76843	3.79054	4.23325	3.8993	4.46814	3.5681	3.92464
LOC100507564	-0.157824	0.113329	-0.869884	-0.157824	-0.382726	-0.746548	-0.335473	-0.382726	-0.390084	-0.372514	-5	-0.390084	-2.35388	-0.642454	-1.08471	-0.274437	-0.574476	-0.608465	-0.972861	-1.12701	-1.26231	-0.978166	-5
LRP8	1.32282	1.40977	1.44668	1.40977	1.9902	1.91235	1.41245	1.91235	1.82664	1.41925	1.94233	1.82664	1.96935	1.25875	1.18265	1.35532	0.959733	1.2207	2.29344	1.47155	2.54341	1.7082	0.779325
SLC25A3P1	-5	-5	-5	-5	-5	-5	-5	-5	-5	-5	-5	-5	-5	-5	-5	-5	-5	-5	-5	-5	-5	-5	-5
DMRTB1	-5	-5	-5	-5	-5	-5	-5	-5	-5	-5	-5	-5	-5	-5	-5	-5	-5	-5	-5	-5	-5	-5	-5
GLIS1	0.593879	1.31238	0.873383	0.873383	0.530628	0.484892	0.0401818	0.484892	0.544647	1.40952	0.603222	0.603222	2.99803	1.25419	1.36813	0.210261	0.296394	0.775292	1.81678	-3.64966	-5	1.33078	-5
TMEM48	2.7345	3.02042	2.28574	2.7345	2.83086	2.9023	2.82364	2.83086	2.30078	1.68584	2.5733	2.30078	2.99102	1.83178	2.23109	2.26478	2.45873	2.24793	3.29387	1.32814	3.30766	2.96507	0.896088
YIPF1	2.98082	2.92622	3.12228	2.98082	2.89613	2.79996	2.78815	2.79996	2.96212	2.88139	2.99107	2.96212	3.09426	2.96749	3.09036	3.01357	2.94969	2.99053	3.3311	2.52373	2.95288	3.00628	3.03433
DIO1	-5	-5	-5	-5	-5	-5	-5	-5	-5	-5	-5	-5	-5	-5	-5	-5	-5	-5	-5	-5	-2.47694	-5	-2.8647
HSPB11	4.21469	4.09303	3.92023	4.09303	4.13429	4.28355	4.28571	4.28355	3.92565	3.89272	4.12201	3.92565	4.10563	3.66102	4.0253	3.7386	3.94084	3.83972	4.49435	3.45584	4.15025	4.05647	3.44269
LRRC42	3.93562	3.88914	3.63677	3.88914	3.86466	3.92835	3.96028	3.92835	3.71705	3.63843	3.83693	3.71705	3.97457	3.51791	3.74528	3.69692	3.91208	3.7211	4.12136	1.59392	3.59739	3.43534	2.57604
LDLRAD1	-5	-5	-5	-5	-5	-5	-5	-5	-5	-5	-5	-5	-5	-5	-5	-5	-5	-5	-5	-5	-5	-5	-5
TMEM59	5.48959	5.15726	5.48044	5.48044	5.22259	5.3377	5.15276	5.22259	5.58936	5.48617	5.22057	5.48617	4.93577	5.59884	5.60159	5.47301	5.5548	5.57682	5.41331	4.50697	5.29638	5.3067	5.15629
TCEANC2	0.885006	1.34313	1.10194	1.10194	1.20027	1.27676	1.13011	1.20027	1.04767	1.07841	1.03069	1.04767	1.16627	1.09628	1.17804	1.23924	1.41196	1.20864	1.35995	1.14295	1.58678	1.63783	0.146694
MIR4781	-5	-5	-5	-5	-5	-5	-5	-5	-5	-5	-5	-5	-5	-5	-5	-5	-5	-5	-5	-5	-5	-5	-5
CDCP2	-5	-5	-5	-5	-5	-5	-5	-5	-5	-5	-2.37516	-5	-5	-5	-5	-5	-5	-5	-5	-2.6173	-3.61192	-5	-5
CYB5RL	0.611395	0.548121	1.0116	0.611395	0.416075	-0.0608121	0.0119286	0.0119286	0.402795	0.692147	0.608678	0.608678	0.514618	0.417394	0.435024	0.675492	0.64658	0.540802	0.606499	0.471877	0.770571	0.567017	-1.93102
MRPL37	4.93331	4.88805	5.07692	4.93331	4.87264	5.01461	4.97961	4.97961	4.87501	5.14938	4.88932	4.88932	4.92401	4.51913	4.75622	4.6449	4.78364	4.70056	5.03301	3.34343	5.06247	4.97058	3.73223
SSBP3	3.75422	3.87018	4.31167	3.87018	3.64605	3.80686	3.65525	3.65525	3.80961	4.35439	4.09281	4.09281	3.32784	3.43337	3.49015	3.3931	3.60479	3.46176	3.71936	4.07321	3.8521	3.4952	2.67263
C1orf191	-5	-5	-5	-5	-5	-2.15417	-5	-5	-5	-5	-5	-5	-5	-5	-5	-5	-5	-5	-5	-0.0682788	-2.40795	-5	-0.295714
ACOT11	1.12914	1.13623	0.3379	1.12914	0.706557	0.702602	1.20177	0.706557	0.375006	0.276115	-0.0460439	0.276115	0.0285875	0.823298	0.950499	0.990656	1.40512	0.970577	1.68566	-1.64507	1.79658	0.227136	-0.278392
FAM151A	-5	-5	-5	-5	-5	-5	-5	-5	-5	-5	-5	-5	-5	-5	-5	-5	-5	-5	-5	-5	-5	-5	-5
HEATR8	-5	-5	-5	-5	-5	-5	-5	-5	-5	-5	-5	-5	-5	-1.54646	-5	-5	-5	-5	-5	-5	-5	-5	-5
HEATR8-TTC4	-2.65926	-5	-5	-5	-4.07454	-3.96332	-5	-4.07454	-5	-5	-3.7297	-5	-3.21888	-5	-4.07454	-2.12863	-2.12026	-3.10159	-4.19971	-2.34341	-3.05761	-5	-1.66073
TTC4	2.91718	3.11329	2.94654	2.94654	3.12974	3.25555	3.0804	3.12974	2.78384	2.64177	2.79037	2.78384	2.98906	2.64291	2.85319	2.90772	2.99773	2.88045	3.20112	1.89311	3.2087	3.11733	1.75527
PARS2	0.828115	1.06815	0.805136	0.828115	0.694646	1.16096	0.625938	0.694646	0.816691	1.15468	0.762207	0.816691	1.08451	0.699129	0.621651	0.730925	0.977574	0.715027	1.41099	-1.61949	0.610309	1.15751	-5
TTC22	-5	-5	-5	-5	-5	-5	-5	-5	-5	-5	-5	-5	-5	-5	-5	-5	-5	-5	-5	1.14327	-5	-2.79688	-5
C1orf177	-5	-5	-5	-5	-5	-5	-5	-5	-5	-5	-5	-5	-5	-5	-2.91877	-5	-5	-5	-5	-1.80789	-5	-5	-5
DHCR24	4.67726	4.80123	4.45779	4.67726	4.70437	4.82228	4.72827	4.72827	4.25644	4.66488	4.63639	4.63639	5.41143	4.48911	4.59995	4.53384	4.11431	4.51147	5.48984	0.45489	4.5946	4.76709	-1.51868
TMEM61	-5	-5	-1.959	-5	-2.16282	-5	-5	-5	-0.463624	-5	-1.79577	-1.79577	-5	-0.415515	-1.08176	-1.26585	-0.447851	-0.764803	-5	-5	-5	-5	-5
BSND	-5	-5	-5	-5	-5	-5	-5	-5	-5	-5	-5	-5	-5	-5	-5	-5	-5	-5	-5	-1.54178	-5	-5	-5
PCSK9	0.739554	0.729479	0.86289	0.739554	3.12421	3.29372	2.57154	3.12421	-1.59949	-0.164875	0.909468	-0.164875	0.532391	1.63002	1.22024	1.81042	0.620576	1.42513	0.237441	-5	-1.72037	0.891998	-5
USP24	2.32396	2.53266	2.36019	2.36019	2.37584	2.2422	2.36057	2.36057	2.26571	2.16722	2.4804	2.26571	2.60926	2.19232	2.35906	2.25884	2.57101	2.30895	2.52669	2.82007	1.98897	2.22549	2.45376
LOC100507634	-0.667479	-0.307885	-0.0387408	-0.307885	0.334327	-0.350977	0.300105	0.300105	-0.50916	-0.41098	-0.294371	-0.41098	-0.0130852	-0.650088	0.188138	-0.390084	-0.058689	-0.224387	-0.504181	1.44762	-0.002002	-0.378336	0.365337
MIR4422	-5	-5	-5	-5	-5	-5	-5	-5	-5	-5	-5	-5	-5	-5	-5	-5	-5	-5	-5	-5	-5	-5	-5
LOC100507652	-5	-5	-5	-5	-5	-5	-5	-5	-5	-5	-5	-5	-5	-5	-5	-5	-5	-5	-5	-5	-5	-5	-5
PPAP2B	5.74641	5.98408	5.70273	5.74641	5.65965	5.74465	5.62502	5.65965	5.60953	5.74102	4.74242	5.60953	2.48757	7.1487	7.27501	7.14298	7.19482	7.17176	3.81789	-5	3.50258	5.17648	1.43246
PRKAA2	-0.913794	-2.18926	-2.8647	-2.18926	-2.18926	-2.74887	-2.41912	-2.41912	-0.970219	-1.66073	-0.677274	-0.970219	0.310422	-2.08747	-1.57504	-2.56395	-1.48281	-1.83126	0.260054	-5	0.427879	-0.468405	-5
C1orf168	-5	-5	-5	-5	-5	-5	-5	-5	-5	-5	-5	-5	-3.41125	-5	-5	-5	-5	-5	-3.64966	-5	-5	-5	-5
C8A	-5	-5	-5	-5	-5	-5	-5	-5	-5	-5	-5	-5	-5	-5	-5	-5	-5	-5	-3.38139	-5	-5	-5	-5
C8B	-5	-5	-5	-5	-5	-5	-5	-5	-5	-2.97593	-5	-5	-5	-5	-5	-5	-5	-5	-5	-5	-5	-5	-5
DAB1	-5	-5	-5	-5	-0.789658	0.123986	-0.603306	-0.603306	-5	-5	-2.99573	-5	-5	-5	-5	-5	-5	-5	0.764537	-2.01741	-5	-2.09557	-5
OMA1	1.99932	2.07279	1.84609	1.99932	2.3633	2.26934	2.49122	2.3633	1.98993	2.00727	2.08542	2.00727	2.28676	2.36368	2.50479	2.15524	2.39215	2.37792	2.35622	2.5573	1.58166	2.71556	0.903408
TACSTD2	-0.879477	-0.576253	0.0285875	-0.576253	-1.76609	-1.37437	-5	-1.76609	-2.78062	-0.548181	-1.12701	-1.12701	1.24761	0.276874	-0.81871	-1.55117	-1.66601	-1.18494	-0.136966	-2.09557	1.14231	-1.05843	0.709513
MYSM1	1.62117	1.89567	1.83673	1.83673	1.73766	2.00768	1.7233	1.73766	1.86918	1.71901	2.13842	1.86918	1.81499	1.42959	1.57485	1.65077	1.72526	1.61281	1.88434	3.15154	1.95359	1.68325	2.62373
JUN	5.20027	5.4393	5.65425	5.4393	5.05048	5.17941	4.84244	5.05048	5.18405	5.44733	4.9282	5.18405	4.63995	5.08384	5.053	5.22959	4.86601	5.06842	5.26607	8.23869	5.88994	5.3248	6.50777
LOC100131060	-5	-5	-5	-5	-5	-1.46102	-2.08747	-2.08747	-5	-2.11196	-5	-5	-5	-2.05573	-1.56065	-5	-2.32279	-2.18926	-5	-1.15201	-2.43042	-2.37516	-5
HSD52	-5	-5	-5	-5	-5	-5	-5	-5	-5	-5	-5	-5	-5	-2.01741	-5	-0.898942	-5	-3.5087	-5	-5	-5	-2.38597	-5
FGGY	1.78541	1.39872	1.55519	1.55519	1.67859	1.6726	1.9027	1.67859	1.86779	1.74099	1.82954	1.82954	0.949726	1.86191	1.71793	1.87149	1.93817	1.8667	1.65288	0.680568	1.86486	2.20332	-0.122168
MIR4711	-5	-5	-5	-5	-5	-5	-5	-5	-5	-5	-5	-5	-5	-5	-5	-5	-5	-5	-5	-5	-5	-5	-5
HOOK1	-5	-5	-5	-5	-5	-5	-5	-5	-5	-5	-5	-5	-5	-5	-5	-5	-5	-5	-5	1.93802	-4.19971	-2.51331	-3.32424
CYP2J2	-2.78062	-2.35388	-5	-2.78062	-5	-5	-5	-5	-2.84731	-5	-1.93102	-2.84731	-2.8824	-2.76462	-5	-5	-5	-5	-1.50508	-0.531028	-0.983499	-1.73161	-5
C1orf87	-5	-5	-5	-5	-5	-5	-5	-5	-5	-5	-5	-5	-5	-5	-5	-5	-5	-5	-5	-5	-5	-5	-5
LOC100996570	-5	-2.25379	-5	-5	-5	-5	-5	-5	-5	-5	-5	-5	-5	-5	-5	-5	-5	-5	-1.62455	-5	-5	-2.31264	-5
NFIA	1.07534	0.581098	0.494086	0.581098	1.83848	1.61661	1.87992	1.83848	0.892408	0.149282	0.338613	0.338613	0.846726	1.52844	1.5332	1.47682	1.68176	1.53082	0.410784	0.0563803	2.14768	2.17042	-0.224394
TM2D1	3.36695	2.96872	3.06782	3.06782	3.18105	3.07154	3.01999	3.07154	3.07837	3.20043	3.33741	3.20043	3.56925	3.56306	3.49134	3.30108	3.45227	3.47181	3.5801	2.12966	3.77529	3.5256	2.71503
INADL	0.0487902	0.223943	0.0778865	0.0778865	-0.116534	0.139762	-0.153151	-0.116534	-0.0725707	0.351361	0.310422	0.310422	0.463105	0.51641	0.473124	0.378436	0.621651	0.494767	0.746214	2.9558	-0.572701	-0.465215	-2.10373
MIR3116-1	-5	-5	-5	-5	-5	-5	-5	-5	-5	-5	-5	-5	-5	-5	-5	-5	-5	-5	-5	-5	-5	-5	-5
MIR3116-2	-5	-5	-5	-5	-5	-5	-5	-5	-5	-5	-5	-5	-5	-5	-5	-5	-5	-5	-5	-5	-5	-5	-5
L1TD1	-3.50656	-5	-5	-5	-0.514165	-1.64507	-0.102033	-0.514165	-5	-5	-5	-5	0.687129	-5	-5	-5	-5	-5	-0.616186	-3.91202	-5	-1.88387	-3.7297
KANK4	-1.61445	-3.12357	-0.244623	-1.61445	-2.52573	-0.850971	-3.96332	-2.52573	-0.376878	-1.22418	-5	-1.22418	-5	-1.85151	-5	-2.79688	-1.40242	-2.3242	0.861201	-5	-5	-5	-5
USP1	3.85847	3.96317	3.46386	3.85847	3.52028	3.681	3.66372	3.66372	3.22803	3.20104	3.49696	3.22803	3.54128	3.19749	3.34962	3.37626	3.56238	3.36294	3.93744	3.39873	3.781	3.18184	2.97272
DOCK7	3.14747	3.19712	3.05027	3.14747	3.08571	2.89037	2.99278	2.99278	2.95288	2.9274	3.0515	2.95288	3.58842	2.65113	2.75506	2.86744	3.00211	2.81125	3.26907	0.837248	1.72348	2.83498	-0.100926
ANGPTL3	-5	-5	-5	-5	-5	-5	-5	-5	-5	-5	-5	-5	-5	-5	-5	-5	-5	-5	-5	-5	-5	-5	-5
LOC100507664	-5	-5	-5	-5	-5	-5	-5	-5	-5	-5	-5	-5	-5	-5	-5	-5	-5	-5	-5	-5	-5	-5	-5
LOC400756	-5	-5	-1.03846	-5	-2.29263	-2.24432	-5	-2.29263	-5	-5	-5	-5	-0.277072	-1.38629	-5	-5	-2.22562	-3.61281	-5	-5	-5	-5	-5
ATG4C	2.467	2.52581	2.33273	2.467	2.60313	2.64077	2.65928	2.64077	2.27398	2.35394	2.41894	2.35394	2.23975	2.36114	2.37992	2.36029	2.49122	2.37053	2.21332	1.23314	2.7643	2.50086	0.781616
LINC00466	-5	-5	-5	-5	-5	-5	-5	-5	-5	-5	-5	-5	-5	-5	-5	-5	-5	-5	-5	-5	-5	-5	-5
LOC100996301	-5	-5	-5	-5	-5	-5	-5	-5	-5	-5	-5	-5	-5	-1.50508	-5	-1.42296	-5	-3.25254	-5	-5	-5	-5	-5
FOXD3	-5	-5	-5	-5	-5	-5	-5	-5	-5	-5	-5	-5	-5	-5	-5	-5	-5	-5	-2.57702	-5	-5	-5	-2.50104
ALG6	2.07091	2.09162	1.97353	2.07091	2.22775	2.15814	2.054	2.15814	1.94919	1.86841	1.98059	1.94919	1.84893	1.68362	1.91854	1.99904	1.97505	1.9468	1.80319	1.8396	2.52988	1.99388	0.897312
ITGB3BP	3.24044	2.97251	2.72811	2.97251	2.73001	3.15085	2.70965	2.73001	2.35736	1.62865	2.39133	2.35736	2.70665	2.17917	2.39261	2.80639	2.77165	2.58213	3.36692	2.43624	3.36329	3.18221	0.887891
EFCAB7	1.75406	1.4688	1.66165	1.66165	1.19936	1.00869	1.09594	1.09594	1.34051	1.21194	1.19301	1.21194	1.14518	1.6784	1.72402	1.60463	1.75319	1.70121	1.23285	1.31157	1.45652	2.15234	-2.02495
DLEU2L	-1.14256	-2.40795	-0.81871	-1.14256	-1.62455	-1.61949	-2.13707	-1.62455	-1.10262	-5	-5	-5	-2.24432	-1.39837	-2.30259	-2.12863	-2.21641	-2.17252	-1.8579	0.396088	-2.6173	0.228728	-2.50104
PGM1	4.5189	4.49161	4.57102	4.5189	4.58905	4.59939	4.45973	4.58905	4.84243	4.61011	4.5644	4.61011	3.89823	4.70191	4.76079	4.87685	4.63888	4.73135	3.68112	2.10181	3.29828	4.20727	2.80735
ROR1	2.98735	3.16484	2.9457	2.98735	2.97052	3.11932	2.80039	2.97052	2.61725	2.67883	3.08319	2.67883	3.29924	2.67532	2.70865	2.8382	3.00865	2.77343	1.83657	-5	-0.0523465	2.99828	-5
UBE2U	-5	-5	-5	-5	-2.27303	-2.19823	-5	-2.27303	-5	-5	-5	-5	-5	-5	-5	-5	-5	-5	-5	-5	-5	-5	-5
CACHD1	1.26751	1.37016	0.957433	1.26751	1.73519	1.47385	0.99916	1.47385	1.17958	0.726098	1.16534	1.16534	1.28537	2.15327	2.01237	1.98444	2.36584	2.08282	1.62963	0.583332	1.1343	1.32042	-3.01593
MIR4794	-5	-5	-5	-5	-5	-5	-5	-5	-5	-5	-5	-5	-5	-5	-5	-5	-5	-5	-5	-5	-5	-5	-5
RAVER2	1.84293	1.89356	1.70457	1.84293	0.952816	1.6694	0.309688	0.952816	1.43651	1.55498	1.80237	1.55498	1.85708	1.33078	1.78658	1.84656	1.54543	1.66601	1.52844	0.232698	2.70665	0.965843	0.423305
JAK1	4.37611	4.35061	4.24341	4.35061	4.46985	4.48941	4.50961	4.48941	4.15768	4.26185	4.33276	4.26185	4.11048	4.53637	4.55018	4.55382	4.77343	4.552	4.37903	4.87813	4.96362	5.08224	4.02906
MIR3671	-5	-5	-5	-5	-5	-5	-5	-5	-5	-5	-5	-5	-5	-5	-5	-5	-5	-5	-5	-5	-5	-5	-5
MIR101-1	-5	-5	-5	-5	-5	-5	-5	-5	-5	-5	-5	-5	-5	-5	-5	-5	-5	-5	-5	-5	-5	-5	-5
AK4	1.92716	1.58207	0.29565	1.58207	2.03575	1.98004	2.08778	2.03575	-1.30933	-0.441611	-0.778705	-0.778705	2.03143	2.44043	2.46691	2.444	2.14476	2.44222	0.311154	-2.34341	2.12202	3.16956	-0.0910194
DNAJC6	0.803346	1.13205	0.963556	0.963556	-2.00992	-1.81401	-2.11196	-2.00992	0.984697	-0.0618754	0.979078	0.979078	3.0036	-0.612489	-0.150823	-1.08471	-0.867501	-0.739995	1.75803	-0.257476	1.1572	-0.481267	-4.13517
LEPROT	4.37355	4.15813	4.46335	4.37355	3.88494	3.77739	3.65906	3.77739	4.37836	4.25942	4.25594	4.25942	4.44705	4.38039	4.30564	4.33009	4.16076	4.31787	4.14067	2.56626	4.07477	4.06454	4.14743
LEPR	4.03298	4.09692	4.27991	4.09692	2.05168	1.21876	1.91471	1.91471	2.80512	2.82767	2.27665	2.80512	3.26458	3.26709	2.81175	2.15385	1.97297	2.4828	1.64808	0.0440169	2.55459	1.82889	0.211071
PDE4B	2.0963	1.74292	1.76182	1.76182	1.55646	0.144966	0.539996	0.539996	1.77952	2.32932	0.741461	1.77952	-0.0304592	2.62756	2.66222	3.34906	3.385	3.00564	2.75053	4.86121	3.52439	-0.495937	4.79264
SGIP1	0.518794	0.403463	0.639219	0.518794	-1.16796	-1.43129	-0.983499	-1.16796	-0.248461	0.330742	-0.0356272	-0.0356272	1.12785	-0.256183	-0.446287	0.00598207	0.561329	-0.125101	2.05873	-5	0.71784	-0.188742	-5
MIR3117	-5	-5	-5	-5	-5	-5	-5	-5	-5	-5	-5	-5	-5	-5	-5	-5	-5	-5	-5	-5	-5	-5	-5
TCTEX1D1	1.13751	-0.90634	1.01487	1.01487	-0.244623	-0.546453	-0.757153	-0.546453	0.673455	-0.491023	0.794801	0.673455	-5	-2.65926	-1.79577	-0.372514	-0.243346	-1.08414	0.117783	-0.983499	-0.874669	-1.73161	-5
INSL5	-5	-5	-5	-5	-5	-5	-5	-5	-5	-5	-5	-5	-5	-5	-5	-5	-5	-5	-5	-5	-5	-5	-5
WDR78	0.552735	0.368801	0.487966	0.487966	-0.253603	-0.502527	-0.260067	-0.260067	0.739076	0.631804	0.452349	0.631804	-0.366725	0.156149	0.352064	0.171429	0.220741	0.196085	0.451076	-1.16155	0.41871	0.833778	-2.12863
MIER1	3.37564	3.34463	3.25848	3.34463	3.25967	3.14905	3.182	3.182	3.14755	3.22855	3.49711	3.22855	3.31419	3.06297	3.16125	3.13797	3.13658	3.13727	2.96913	3.91951	2.96944	2.62792	3.81119
SLC35D1	2.73313	2.78877	2.99423	2.78877	2.8269	2.8375	2.5139	2.8269	3.02398	3.00692	3.20599	3.02398	2.5214	2.60046	2.5549	2.67725	2.64795	2.62421	2.82844	1.73484	1.23837	2.0113	1.63569
C1orf141	-5	-5	-5	-5	-5	-5	-5	-5	-5	-5	-5	-5	-5	-5	-5	-5	-5	-5	-5	-5	-5	-5	-5
IL23R	-5	-5	-5	-5	-5	-5	-5	-5	-5	-5	-5	-5	-5	-5	-5	-5	-5	-5	-5	-1.60944	-5	-5	-5
IL12RB2	-5	-5	-5	-5	-5	-5	-5	-5	-5	-5	-5	-5	-5	-5	-5	-5	-5	-5	-5	1.21994	-5	-3.86323	-5
SERBP1	4.86005	5.01443	4.68947	4.86005	4.88619	4.96551	4.97109	4.96551	4.70244	4.58255	4.8352	4.70244	5.0649	4.47645	4.66721	4.62938	4.74547	4.6483	4.83257	3.69481	5.08942	4.97807	3.74071
GADD45A	4.51424	4.59913	4.3621	4.51424	3.4886	3.58864	3.82692	3.58864	4.25395	4.15153	4.65441	4.25395	5.40019	4.19668	4.31282	4.42862	4.38339	4.34811	4.83826	4.23245	4.56555	4.05633	3.51208
GNG12	5.39852	5.46502	5.15449	5.39852	5.16524	5.11852	5.18977	5.16524	5.28825	5.13968	5.38637	5.28825	5.55128	5.22932	5.45715	5.30473	5.52777	5.38094	5.22395	-3.96332	5.02097	5.02618	-3.10109
GNG12-AS1	-5	-1.62455	-5	-5	-5	-5	-2.97593	-5	-1.93102	-5	-1.72037	-1.93102	-2.37516	-1.83258	-1.78379	-1.52786	-5	-1.80819	-5	-5	-2.27303	-1.6874	-5
DIRAS3	2.09248	0.655964	1.8337	1.8337	-0.791863	-0.167236	-0.476424	-0.476424	0.215918	-0.208255	-1.7148	-0.208255	-0.231932	1.30128	-0.653926	-0.113169	1.59026	0.594056	1.5433	-5	-0.174353	1.73748	-5
WLS	3.91751	3.73981	3.84704	3.84704	3.43994	3.47069	3.45357	3.45357	4.16885	4.0231	4.22351	4.16885	4.69017	3.69138	3.69767	3.49887	3.60951	3.65044	3.66107	-3.38139	4.74988	4.71018	2.57009
MIR1262	-5	-5	-5	-5	-5	-5	-5	-5	-5	-5	-5	-5	-5	-5	-5	-5	-5	-5	-5	-5	-5	-5	-5
RPE65	-5	-5	-5	-5	-5	-5	-5	-5	-5	-5	-5	-5	-1.28013	-5	-5	-5	-5	-5	-5	-5	-5	-5	-5
DEPDC1	2.96985	3.34477	2.62597	2.96985	2.97006	3.11231	3.05814	3.05814	2.77932	1.59168	2.77857	2.77857	2.94843	1.42648	2.2683	2.42445	2.66403	2.34638	3.63252	-2.4651	3.11556	2.59809	-5
LRRC7	-3.27017	-5	-3.96332	-3.96332	-5	-4.07454	-3.24419	-4.07454	-5	-3.32424	-5	-5	-5	-5	-5	-5	-5	-5	-5	-1.76026	-5	-4.34281	-5
PIN1P1	-5	-5	-5	-5	-5	-5	-5	-5	-5	-5	-5	-5	-5	-5	-5	-5	-5	-5	-5	-5	-5	-5	-5
LRRC40	3.18743	3.40193	3.21088	3.21088	3.05739	3.24087	3.14721	3.14721	3.02626	3.19122	3.24941	3.19122	3.41691	2.59182	2.68608	2.83721	2.86574	2.76164	3.26125	2.20508	3.29521	2.72648	2.55622
SRSF11	4.12261	4.33961	4.25811	4.25811	4.13557	4.28477	4.337	4.28477	4.23833	4.17826	4.37754	4.23833	4.47021	4.06046	4.19179	4.1669	4.18665	4.17677	4.26133	5.32224	4.20338	4.06586	4.58966
ANKRD13C	2.80421	2.89359	2.72037	2.80421	2.95121	2.99112	2.88318	2.95121	2.94544	2.90384	2.85261	2.90384	2.61966	2.82873	2.9354	2.89137	2.88296	2.88716	2.70331	2.50283	2.29132	2.59548	1.23605
HHLA3	2.39407	2.24654	3.62613	2.39407	2.44859	2.20827	2.45479	2.44859	2.31451	2.67076	2.38527	2.38527	2.21058	2.58852	2.77109	2.48232	2.56603	2.57727	2.27768	1.56632	1.12298	2.68819	0.482426
CTH	1.38479	1.12752	1.33421	1.33421	2.1686	1.78675	2.03653	2.03653	1.63179	1.81368	1.80566	1.80566	1.7736	0.82154	0.981704	0.864576	0.511026	0.843058	0.680568	0.326422	1.00137	1.68621	0.481191
PTGER3	-5	-5	-5	-5	2.24908	1.08789	2.24188	2.24188	-2.65926	-0.0110609	-0.240798	-0.240798	-5	-5	-4.19971	-5	-5	-5	0.682592	-3.81671	-4.50986	-0.36097	-5
ZRANB2-AS1	-5	-5	-5	-5	-2.74887	-5	-5	-5	-5	-5	-5	-5	-5	-5	-5	-5	-5	-5	-5	-5	-5	-5	-5
ZRANB2	3.78992	3.81138	3.81923	3.81138	3.91388	4.02272	3.97071	3.97071	3.90145	3.68735	3.99745	3.90145	4.00071	3.44655	3.66459	3.72009	3.72302	3.69234	3.83642	3.73636	3.79274	3.67503	2.85417
MIR186	-5	-5	-5	-5	-5	-5	-5	-5	-5	-5	-5	-5	-5	-5	-5	-5	-5	-5	-5	-5	-5	-5	-5
ZRANB2-AS2	-1.57022	-1.80181	-5	-1.80181	-5	-5	-5	-5	-0.48939	-0.214432	-0.327116	-0.327116	-1.64507	-1.48281	-1.04129	-1.48722	-5	-1.48501	-1.91054	-5	-5	-0.796288	-5
NEGR1	3.65873	3.36041	3.3797	3.3797	2.63913	2.62561	2.83703	2.63913	3.36443	3.34155	2.85365	3.34155	3.09372	3.3307	3.1712	3.32031	3.6759	3.32551	3.33095	-1.04412	1.35609	2.34909	0.224742
NEGR1-IT1	-5	-5	-5	-5	-5	-5	-5	-5	-5	-5	-5	-5	-5	-5	-5	-5	-5	-5	-5	-5	-5	-5	-5
LRRIQ3	-5	-2.40795	-1.78379	-2.40795	-5	-2.30259	-1.02722	-2.30259	-0.683197	-2.91877	-0.311975	-0.683197	-0.223144	-2.78062	-1.61445	-2.11196	-0.715393	-1.86321	-1.29463	-1.1332	-1.93102	-0.798508	-5
FPGT-TNNI3K	-2.45341	-2.30259	-2.4651	-2.45341	-2.60369	-2.51331	-3.12357	-2.60369	-2.05573	-2.09557	-1.39433	-2.05573	-2.12026	-0.983499	-2.19823	-1.47841	-0.492658	-1.23095	-2.34341	-0.0877389	-2.83022	-1.47841	-2.67365
FPGT	2.07217	2.03025	1.91663	2.03025	1.58494	1.82083	1.84688	1.82083	2.00107	1.79774	2.24654	2.00107	1.74344	1.53039	1.7994	1.73059	1.93311	1.76499	2.04898	0.546386	1.72651	1.55011	0.00796817
TNNI3K	-5	-5	-5	-5	-5	-5	-5	-5	-5	-5	-5	-5	-5	-5	-5	-5	-5	-5	-5	-5	-5	-5	-5
C1orf173	-5	-5	-5	-5	-5	-5	-5	-5	-5	-5	-4.01738	-5	-5	-5	-5	-5	-5	-5	-5	-3.91202	-5	-5	-5
CRYZ	3.32852	3.29343	3.53948	3.32852	3.54226	3.73641	3.42358	3.54226	2.94402	3.40323	3.14117	3.14117	2.67876	2.69056	2.64901	3.07283	3.21044	2.8817	3.32741	1.1918	3.31175	3.87838	0.0478373
TYW3	2.80958	2.79466	2.76058	2.79466	2.91577	2.82269	2.82191	2.82269	2.6828	2.76902	2.78975	2.76902	2.15883	2.80868	2.81595	2.75455	2.91815	2.81231	3.02946	2.26457	2.91023	3.15542	2.59122
LHX8	-5	-5	-5	-5	-2.7181	-1.54646	-2.53831	-2.53831	-5	-5	-5	-5	1.32681	-5	-5	-5	-5	-5	-5	-5	-5	-5	-5
SLC44A5	-3.07911	-3.68888	-2.32279	-3.07911	-3.57555	-5	-5	-5	-3.12357	-5	-2.23493	-3.12357	-5	-2.25379	-5	-3.01593	-2.81341	-2.91467	-5	-1.02165	0.912684	-3.77226	-5
ACADM	3.28597	3.27154	3.29813	3.28597	3.44799	3.6273	3.30659	3.44799	3.30637	3.44	3.46104	3.44	3.5843	3.13966	3.30568	3.53678	3.27405	3.28986	3.46257	1.8784	3.67714	3.23844	0.645531
RABGGTB	3.81549	4.01142	3.81381	3.81549	3.91926	3.86951	3.92973	3.91926	3.89865	3.70596	4.03236	3.89865	4.51994	3.47742	3.66043	3.59789	3.81556	3.62916	4.13377	3.93333	4.13044	4.09549	4.03256
SNORD45C	-5	-5	-5	-5	-5	-5	-5	-5	-5	-5	-5	-5	-5	-5	-5	-5	-5	-5	-5	-5	-5	-5	-5
SNORD45A	-5	-5	-5	-5	-5	-5	-5	-5	-5	-5	-5	-5	-5	-5	-5	-5	-5	-5	-5	-5	-5	-5	-5
SNORD45B	-5	-5	-5	-5	-5	-5	-5	-5	-5	-5	-5	-5	-5	-5	-5	-5	-5	-5	-5	-5	-5	-5	-5
MSH4	-3.19418	-5	-5	-5	-5	-5	-5	-5	-5	-3.21888	-2.36446	-3.21888	-5	-3.10109	-5	-5	-5	-5	-3.54046	-2.21641	-2.51331	-5	-5
ASB17	-5	-5	-5	-5	-5	-5	-5	-5	-5	-5	-5	-5	-5	-5	-5	-5	-5	-5	-5	-5	-5	-5	-5
ST6GALNAC3	-0.770028	-2.43042	-5	-2.43042	-2.34341	-3.38139	-2.55105	-2.55105	-5	-5	-2.45341	-5	-0.470004	-2.51331	-2.76462	-3.19418	-3.35241	-2.9794	-0.531028	-2.60369	3.63743	0.495306	1.32229
ST6GALNAC5	-2.79688	-1.96611	-5	-2.79688	-1.58964	-5	-1.18744	-1.58964	-1.47403	-2.15417	-2.64508	-2.15417	-0.403467	-0.70522	-0.429246	0.134531	-0.590591	-0.509918	0.464991	-5	-5	-2.03256	-5
PIGK	3.65123	3.72702	3.47837	3.65123	3.78317	3.85195	3.71742	3.78317	3.62884	3.6785	3.55466	3.62884	3.30674	3.41894	3.58718	3.57263	3.67703	3.5799	3.86504	1.90241	3.10315	3.43221	1.19936
AK5	2.11263	1.92702	1.48727	1.92702	2.24612	2.25129	2.27058	2.25129	2.05207	2.37732	1.93673	2.05207	2.96708	1.42911	1.84483	2.0464	2.27552	1.94561	4.10071	2.55893	0.284427	2.97563	-0.783072
ZZZ3	2.90005	3.13745	2.91246	2.91246	3.08306	3.07394	3.03486	3.07394	2.94006	2.96887	3.06376	2.96887	3.16501	2.82518	2.95058	2.85951	2.85157	2.85554	3.08831	3.16294	2.75589	3.02602	1.82326
USP33	3.44983	3.55272	3.36069	3.44983	3.39742	3.47029	3.39145	3.39742	3.38818	3.33925	3.5196	3.38818	3.4095	3.26503	3.39461	3.36266	3.53593	3.37864	3.57504	3.22207	3.26744	3.67521	2.68088
FAM73A	2.18852	2.2243	2.01049	2.18852	2.15339	2.1318	1.926	2.1318	2.25066	2.13641	2.25129	2.25066	2.16654	1.83066	2.03875	1.95317	2.14218	1.99596	2.24823	1.87303	1.62117	2.35603	1.43532
NEXN-AS1	-0.663588	-0.205795	-1.07587	-0.663588	-0.972861	-0.653926	-0.235722	-0.653926	-2.93746	-0.980829	-0.923819	-0.980829	-0.0779615	-0.572701	-0.586987	-0.636767	-0.881889	-0.611877	0.484276	-5	-1.16796	0.841998	-5
NEXN	3.67865	3.88736	3.94895	3.88736	3.69789	3.69441	3.73746	3.69789	3.84748	4.10777	4.23472	4.10777	4.87891	3.33474	3.50766	3.37926	3.45745	3.41836	4.09621	-1.83258	2.10084	4.02407	-2.06357
FUBP1	4.02571	4.25928	3.99309	4.02571	4.05004	4.06803	4.00457	4.05004	3.96011	3.89539	4.16606	3.96011	4.2529	3.33167	3.59893	3.60835	3.75927	3.60364	4.24118	3.88978	4.13174	3.53482	3.44122
DNAJB4	4.49311	4.3957	4.26183	4.3957	4.87862	4.92428	4.85606	4.87862	4.40225	4.49061	4.86342	4.49061	4.42824	3.9677	4.20384	3.76276	4.31634	4.08577	4.4724	1.88175	5.42613	4.58889	1.85848
GIPC2	-1.37437	-1.80789	-1.33941	-1.37437	1.80812	1.93036	2.09063	1.93036	-1.58475	-0.699165	-0.644357	-0.699165	-2.33304	-1.49165	-1.49611	-1.49165	-0.608806	-1.49165	-0.162519	-3.38139	3.23302	1.09661	-5
MGC27382	-5	-5	-5	-5	-5	-5	-5	-5	-5	-5	-5	-5	-5	-0.820981	-1.76026	-5	-5	-3.38013	-5	-5	-2.64508	-5	-5
PTGFR	1.99266	1.05292	1.58781	1.58781	2.86892	3.02393	2.57825	2.86892	1.17865	0.950499	0.001998	0.950499	-0.71335	4.40782	3.32924	3.58909	2.90663	3.45916	2.13275	-5	-2.55105	2.61922	-2.8824
IFI44L	-0.0523465	-0.884308	0.19062	-0.0523465	0.752359	-0.517515	0.299364	0.299364	1.1036	0.173113	-1.04982	0.173113	1.01523	0.778866	-0.216913	1.30128	1.08316	0.931013	-0.387134	1.74222	-0.338274	2.37964	1.96417
IFI44	2.97036	2.75277	2.88987	2.88987	2.52629	1.59005	2.45238	2.45238	2.51818	2.04988	2.73826	2.51818	2.18076	2.54718	2.00526	2.64511	2.3838	2.46549	2.2064	3.22609	3.30937	2.52292	3.59099
ELTD1	3.50805	3.32215	3.5307	3.50805	3.6761	3.11799	3.848	3.6761	3.75115	3.21197	3.43292	3.43292	2.78883	1.62826	1.81564	2.87987	2.70009	2.25786	2.59876	-5	5.45743	2.6083	-5
LPHN2	3.44202	2.88753	2.93503	2.93503	3.26251	2.99853	3.25783	3.25783	2.6949	2.22603	2.41966	2.41966	2.06674	1.91427	2.0407	0.201307	2.854	1.97749	2.19789	-5	1.8096	4.45385	-5
TTLL7	1.56046	1.64152	1.56444	1.56444	-0.0110609	-0.194799	0.202941	-0.0110609	1.58063	1.10094	1.68899	1.58063	2.02221	0.788003	0.681075	0.335043	0.960499	0.734539	1.58289	-3.12357	1.10592	1.1314	-3.61192
PRKACB	3.18337	3.33709	3.25787	3.25787	3.0398	3.08681	2.85474	3.0398	3.19638	3.30809	3.28728	3.28728	3.23471	2.91615	3.02121	3.05221	3.015	3.0181	3.31626	3.38459	4.06364	2.75296	1.03745
SAMD13	-1.20731	-0.923819	-0.800732	-0.923819	-1.18091	-1.28735	-1.16155	-1.18091	-2.31264	-0.388608	-0.553385	-0.553385	-0.290352	-1.51868	-0.978166	-0.832409	-0.980829	-0.979498	-1.54178	-1.05268	1.63198	0.18648	-2.53831
UOX	-5	-5	-5	-5	-5	-5	-5	-5	-5	-2.51331	-5	-5	-5	-5	-5	-5	-5	-5	-5	-5	-5	-5	-5
DNASE2B	-5	-5	-5	-5	-5	-5	-5	-5	-5	-5	-5	-5	-5	-5	-5	-1.96611	-5	-5	-5	-5	-5	-1.25176	-5
RPF1	3.50895	3.74885	3.35411	3.50895	3.4583	3.54284	3.38781	3.4583	3.25952	3.32662	3.47794	3.32662	3.54688	3.09413	3.19487	3.08827	3.35777	3.1445	3.76266	3.79614	3.71674	3.49034	4.1813
GNG5	5.91127	5.82316	5.7842	5.82316	5.58587	5.79687	5.7721	5.7721	5.73849	5.79931	5.92237	5.79931	5.93064	5.1338	5.34666	5.29844	5.40303	5.32255	6.02728	4.16646	6.07929	5.52242	5.98065
SPATA1	-1.80181	-2.04022	-1.37437	-1.80181	-2.6173	-5	-5	-5	-5	-1.82635	-1.66073	-1.82635	-2.55105	-2.3969	-2.64508	-1.72037	-1.46102	-2.05863	-5	-1.79577	-2.90042	-2.81341	-5
CTBS	3.40126	2.90153	3.23989	3.23989	3.18739	3.32676	3.14126	3.18739	3.37847	3.3429	3.27869	3.3429	2.88737	3.4772	3.46577	3.38103	3.51393	3.47148	3.02247	3.05112	2.67063	3.20026	3.35627
C1orf180	-5	-5	-5	-5	-5	-3.32424	-3.24419	-3.32424	-5	-5	-5	-5	-5	-5	-5	-5	-5	-5	-5	-5	-5	-2.8824	-5
SSX2IP	2.45324	2.24781	2.31273	2.31273	3.23065	3.2564	2.67152	3.23065	2.54003	1.94748	1.97116	1.97116	1.58391	2.27901	2.24676	2.20904	2.12895	2.2279	4.10622	0.963937	1.72615	1.95473	0.377751
LPAR3	-5	-5	-5	-5	-2.8824	-5	-2.70306	-2.8824	-5	-2.05573	-5	-5	-5	-5	-5	-5	-5	-5	1.69175	-1.20731	-5	-2.32279	-5
MCOLN2	-5	-1.45672	-2.57702	-2.57702	-5	-2.67365	-1.47403	-2.67365	-0.376878	-1.53712	-0.92887	-0.92887	-3.38139	-1.83885	-5	-5	-5	-5	0.514618	2.32893	-0.683197	-0.967584	0.200489
MCOLN3	-0.996959	-1.08471	-1.18417	-1.08471	-2.18926	-5	-2.34341	-2.34341	0.270027	-0.0921153	-0.515838	-0.0921153	-5	-1.89712	-3.24419	-5	-1.60944	-2.57066	0.912684	0.625938	-5	0.95628	-5
WDR63	0.278389	0.183987	-0.299755	0.183987	0.0198026	-1.54646	0.101654	0.0198026	-0.238257	-0.407968	-0.703198	-0.407968	-0.34249	-0.701179	-0.605136	-1.38629	-0.449417	-0.653158	0.303801	-1.02722	-2.55105	0.781158	-5
MIR4423	-5	-5	-5	-5	-5	-5	-5	-5	-5	-5	-5	-5	-5	-5	-5	-5	-5	-5	-5	-5	-5	-5	-5
SYDE2	0.878381	0.472501	0.828115	0.828115	0.947402	1.13043	0.757061	0.947402	0.796606	0.862468	1.34963	0.862468	1.28204	-0.449417	-0.109815	-0.816445	-0.375421	-0.412419	0.997318	0.613563	-0.729811	-0.669431	-2.70306
C1orf52	2.23634	2.4351	2.39105	2.39105	2.58799	2.64646	2.57345	2.58799	2.45848	2.37871	2.61747	2.45848	2.72687	2.24337	2.44348	2.14289	2.33399	2.28868	2.2	2.61462	2.34641	2.2373	2.61995
BCL10	3.71067	3.34759	3.1659	3.34759	3.11387	2.97925	3.12179	3.11387	2.85152	3.23096	3.52153	3.23096	3.1512	3.08264	3.33605	3.17459	3.40903	3.25532	3.3418	2.39197	4.20989	2.82826	3.65024
LOC646626	-0.562119	-0.154317	-1.66073	-0.562119	-0.229413	-5	-0.0608121	-0.229413	-1.7487	-1.03282	-5	-1.7487	-1.77196	-0.298406	-1.87732	-0.527633	-1.74297	-1.1353	-0.0130852	-1.06132	0.461845	0.580538	-0.0747235
DDAH1	4.85141	5.19621	4.91514	4.91514	4.92242	4.89481	4.86059	4.89481	4.95801	5.00422	5.20554	5.00422	4.7543	4.32328	4.75287	4.63246	4.77607	4.69267	5.09742	-5	4.07496	3.40443	-5
CYR61	7.54562	7.81516	7.53903	7.54562	7.59278	7.80488	7.66909	7.66909	7.6255	7.65439	7.71787	7.65439	7.34014	8.12981	8.09679	8.23575	8.08447	8.1133	7.25839	-3.38139	7.16185	5.11682	-5
ZNHIT6	2.4453	2.45256	2.48023	2.45256	2.56001	2.59212	2.53505	2.56001	2.67697	2.36856	2.55186	2.55186	2.60365	2.35868	2.38812	2.52204	2.442	2.41506	2.64063	1.99484	2.37964	2.33088	1.02819
COL24A1	-0.837018	-1.55117	-1.22758	-1.22758	0.140631	-0.32573	-0.504181	-0.32573	0.710004	-0.594207	-0.697155	-0.594207	-1.05555	0.00399202	-0.951918	0.0898407	-1.10866	-0.473963	-0.202116	-1.67665	-2.84731	-1.91732	-2.90042
ODF2L	2.59883	2.57498	2.6407	2.59883	2.39498	2.48098	2.32386	2.39498	2.5542	1.9462	2.82743	2.5542	2.38931	2.10084	2.10181	2.32376	2.31757	2.20969	2.27829	3.28754	2.68621	2.13653	0.392718
CLCA2	-1.46534	-3.10109	-1.33941	-1.46534	-3.01593	-2.93746	-3.50656	-3.01593	-1.01335	-2.48891	-3.41125	-2.48891	-3.61192	0.0139029	-1.01888	0.572673	-0.0725707	-0.0293339	-1.24479	-5	-5	0.176471	-5
CLCA1	-5	-5	-5	-5	-5	-5	-5	-5	-5	-5	-5	-5	-5	-5	-5	-3.27017	-3.44202	-4.22101	-5	-5	-5	-5	-5
CLCA4	-3.21888	-5	-5	-5	-5	-5	-5	-5	-5	-5	-5	-5	-5	-5	-5	-5	-5	-5	-5	-5	-5	-5	-5
CLCA3P	-5	-5	-5	-5	-5	-5	-5	-5	-5	-5	-5	-5	-5	-5	-5	-5	-5	-5	-2.8647	-5	-3.61192	-2.17156	-5
SH3GLB1	4.18149	4.11593	4.04388	4.11593	4.1113	4.1191	3.97244	4.1113	4.0522	4.04345	4.26479	4.0522	4.01572	3.98644	4.1179	4.04249	4.06636	4.05442	3.74214	2.98543	4.24344	4.196	3.94484
SEP15	5.37674	5.24179	5.42161	5.37674	5.42012	5.45472	5.41352	5.42012	5.40792	5.3283	5.36725	5.36725	5.25004	5.49633	5.5026	5.46219	5.43136	5.47926	5.45965	3.85892	5.44509	5.72876	4.7011
HS2ST1	2.78025	2.74213	2.63756	2.74213	2.74213	2.79496	2.55738	2.74213	2.78902	2.5963	2.68921	2.68921	2.85819	2.81079	2.90854	2.76908	3.15274	2.85966	2.91257	1.99552	3.1576	3.99414	1.13172
LOC339524	-0.209487	-0.0294288	0.0925792	-0.0294288	1.28398	0.871293	0.949726	0.949726	0.934131	-0.446287	-1.07294	-0.446287	-0.834711	2.24992	1.09961	1.26948	2.26322	1.7597	-5	-5	-1.41882	2.48474	-1.59949
LMO4	2.96579	3.10589	3.116	3.10589	3.40273	3.00256	2.81774	3.00256	3.84456	3.69322	3.29198	3.69322	2.36528	4.16603	3.93549	3.68125	4.02639	3.98094	3.24267	1.43318	2.43195	3.74967	2.41216
LOC100505768	-5	-5	-5	-5	-5	-5	-5	-5	-5	-5	-5	-5	-5	-5	-5	-5	-5	-5	-5	-5	-5	-5	-5
PKN2	2.81595	3.09851	2.85968	2.85968	2.83468	2.93476	2.87192	2.87192	2.83556	2.76026	3.04386	2.83556	3.00746	2.71635	2.77764	2.67097	2.91327	2.74699	3.18515	2.9478	2.96995	2.87368	2.55978
GTF2B	3.66582	3.53126	3.38882	3.53126	3.59652	3.55832	3.55481	3.55832	3.44067	3.30244	3.68738	3.44067	3.71103	3.35421	3.41184	3.17287	3.56036	3.38303	3.75581	4.22363	3.18424	3.62076	4.89593
CCBL2	3.51405	3.0934	3.24212	3.24212	3.21113	3.44502	2.94848	3.21113	3.13628	3.21169	3.29079	3.21169	3.44973	3.11892	3.07487	3.16678	2.99147	3.09689	3.23927	3.10275	3.32895	3.30314	3.25057
RBMXL1	2.1571	2.10022	1.89251	2.10022	2.25203	2.10523	2.18425	2.18425	1.69341	1.85957	1.98348	1.85957	2.08057	2.14371	1.97172	1.84704	2.09924	2.03548	1.87211	2.4879	2.10426	2.15083	2.73955
GBP3	3.62271	3.14273	2.31026	3.14273	2.72916	3.07653	3.0786	3.07653	3.21876	2.71436	3.64242	3.21876	3.33502	3.38164	0.440189	2.73839	0.0843411	1.58929	2.88659	2.60358	2.85353	2.33563	0.358374
GBP1	3.84881	3.87214	3.71601	3.84881	3.58274	3.56448	3.49432	3.56448	3.77691	3.88342	4.27237	3.88342	3.67128	3.04619	3.54619	3.21133	3.31328	3.2623	3.31193	3.16973	3.12452	2.50422	1.22436
GBP2	2.81684	2.08343	2.50911	2.50911	2.46962	1.88904	2.36453	2.36453	1.89417	1.63997	2.35099	1.89417	1.06609	3.31818	2.57498	2.66605	2.77309	2.71957	1.06747	4.95912	3.4594	2.22732	4.17721
GBP7	-5	-5	-5	-5	-5	-5	-5	-5	-5	-5	-5	-5	-5	-5	-5	-5	-5	-5	-5	-3.44202	-5	-5	-3.21888
GBP4	-2.8824	-1.58964	-2.36446	-2.36446	-2.06357	-3.38139	-3.27017	-3.27017	-2.91877	-2.41912	-2.45341	-2.45341	-5	-2.12863	-4.13517	-3.21888	-4.07454	-3.64671	-0.576253	2.8392	1.63022	-1.43129	2.0733
GBP5	-5	-1.67131	-2.8824	-2.8824	-1.97328	-2.05573	-5	-2.05573	-1.56065	-1.15518	-1.14885	-1.15518	-5	-3.54046	-5	-3.50656	-5	-4.27023	-3.21888	4.22139	-3.29684	-5	2.13334
GBP6	-5	-4.01738	-3.77226	-4.01738	-3.27017	-5	-5	-5	-5	-5	-5	-5	-5	-5	-5	-5	-5	-5	-5	-1.82635	-5	-5	-5
GBP1P1	-5	-5	-1.58964	-5	-5	-5	-5	-5	-5	-5	-5	-5	-5	-1.56542	-5	-5	-5	-5	-5	-2.74887	-1.9951	-1.23443	-1.82016
LRRC8B	0.0295588	-0.116534	-0.313342	-0.116534	-0.86275	-0.655851	-0.746548	-0.746548	0.0629748	0.00895974	0.0246926	0.0246926	0.0657877	-1.77196	-1.54178	-1.37042	-0.787458	-1.4561	-0.853316	1.68862	2.33853	1.50341	0.511625
FLJ27354	-5	-1.9805	-5	-5	-1.91732	-0.71744	-1.04697	-1.04697	-0.695149	-1.77196	-0.166055	-0.695149	-1.81401	-1.70375	-1.23787	-5	-5	-3.35187	-0.94675	1.77851	0.725614	-1.35093	0.954357
LRRC8C	1.71001	2.16263	1.73783	1.73783	1.71632	1.82277	2.04031	1.82277	1.48229	1.37118	1.59473	1.48229	1.74292	1.40463	1.31828	1.70293	1.68695	1.54579	2.73261	3.33893	3.58269	1.85207	2.42277
LRRC8D	3.12724	3.23746	3.15628	3.15628	2.74013	2.98896	2.8237	2.8237	3.00405	2.88318	3.14376	3.00405	3.00647	2.47687	2.73929	3.15879	2.87588	2.80758	3.40701	2.7777	3.34463	2.83415	2.66959
GEMIN8P4	-1.56542	-0.874669	-2.68825	-1.56542	-0.936493	-5	-1.09064	-1.09064	-2.76462	-1.35868	-5	-2.76462	-0.576253	-1.28374	-1.49611	-1.25527	-1.18091	-1.2695	-1.39837	-3.14656	-0.77219	-0.61804	-0.592397
ZNF326	3.02116	3.1573	2.95808	3.02116	3.01003	3.06842	2.98173	3.01003	2.86619	2.6673	2.85411	2.85411	2.70645	2.46283	2.57513	2.67628	2.91534	2.62571	3.23191	3.2184	3.05046	2.79049	3.56159
BARHL2	-5	-5	-5	-5	-5	-5	-5	-5	-5	-5	-5	-5	-5	-5	-5	-5	-5	-5	-5	-5	-5	-5	-5
LOC149351	-1.02722	-1.43129	-0.884308	-1.02722	-0.931404	-0.117658	-0.644357	-0.644357	-0.805197	-0.307885	-1.73161	-0.805197	-2.35388	-1.1178	-5	-0.825536	-0.567396	-0.971666	-2.20727	-1.61445	-5	-1.69827	-5
LOC100505840	-5	-5	-5	-5	-5	-5	-5	-5	-5	-5	-5	-5	-5	-5	-5	-5	-5	-5	-5	-5	-5	-5	-5
ZNF644	2.88307	3.00924	2.69063	2.88307	2.8298	2.77059	2.99137	2.8298	2.82417	2.85699	3.11914	2.85699	2.93066	2.53647	2.59861	2.47897	2.51244	2.52446	2.58422	2.69192	2.73534	2.48499	3.046
LOC100996620	0.424614	-0.145026	-1.85151	-0.145026	-0.603306	0.239017	-0.71744	-0.603306	0.530628	-0.50916	0.0506931	0.0506931	-0.131248	-0.669431	-0.398986	0.161268	-0.53273	-0.465858	-0.0140989	1.08214	0.354172	-0.265268	-0.176737
HFM1	-5	-3.86323	-5	-5	-5	-5	-5	-5	-5	-2.55105	-3.50656	-3.50656	-2.57702	-5	-3.77226	-5	-5	-5	-5	-2.93746	-5	-3.96332	-5
CDC7	2.11565	2.21692	1.78942	2.11565	2.04459	2.58874	2.44348	2.44348	1.6643	1.44809	1.83162	1.6643	2.00942	1.34911	1.79392	1.48092	2.07669	1.63742	2.20365	1.37977	2.03209	1.85317	0.0468836
HSP90B3P	-5	-5	-5	-5	-5	-5	-5	-5	-1.70926	-5	-5	-5	-2.45341	-5	-1.86433	-5	-2.45341	-3.7267	-5	-5	-2.76462	-5	-5
TGFBR3	2.66855	2.57116	2.05911	2.57116	2.59525	2.01036	2.63748	2.59525	1.86175	1.76353	1.62156	1.76353	0.460584	3.46201	3.44272	3.53372	3.49274	3.47738	2.44035	2.77727	2.45342	3.62087	-0.00803217
BRDT	-5	-5	-5	-5	-5	-5	-5	-5	-5	-5	-5	-5	-5	-5	-5	-5	-5	-5	-5	-2.63109	-5	-5	-5
EPHX4	-2.28278	-2.53831	-2.27303	-2.28278	-2.43042	-5	-2.25379	-2.43042	-1.62455	-1.63476	-5	-1.63476	-0.415515	-5	-2.45341	-5	-5	-5	0.572673	0.0573251	1.94362	-1.22758	-5
BTBD8	0.118672	-0.539568	-1.66073	-0.539568	-0.911303	-1.07294	-2.34341	-1.07294	-1.0106	-0.794073	-1.53248	-1.0106	-5	0.171429	-0.236989	-0.114289	-0.507498	-0.175639	-1.09362	0.527683	-1.67665	-0.750776	-5
KIAA1107	-0.199671	0.0158733	-0.287682	-0.199671	-1.06711	-0.825536	-0.502527	-0.825536	-0.60148	0.180653	-0.400478	-0.400478	-0.999672	0.686123	0.133656	-0.0833816	0.337186	0.235421	-0.832409	0.971536	-0.70522	0.19967	-2.05573
C1orf146	-5	-5	-5	-5	-5	-5	-5	-5	-5	-5	-5	-5	-5	-5	-5	-5	-5	-5	-5	-5	-5	-5	-5
GLMN	2.25224	2.15524	2.06699	2.15524	2.11021	2.44139	2.33437	2.33437	1.75146	1.85019	2.10181	1.85019	2.07254	1.89296	1.89417	2.04213	2.08753	1.96815	2.36762	1.03567	2.45367	2.16367	0.157858
RPAP2	1.90806	2.0157	1.79724	1.90806	1.96739	2.09568	1.93499	1.96739	1.74012	1.85724	2.08629	1.85724	1.9452	1.74449	1.75337	1.85081	1.97018	1.80209	1.92059	2.16711	2.20541	2.03327	1.79392
GFI1	-2.37516	-1.41469	-2.38597	-2.37516	-2.57702	-3.17009	-5	-3.17009	-2.47694	-3.14656	-1.82016	-2.47694	-1.57022	-2.3969	-2.18926	-3.05761	-2.07944	-2.29308	-5	2.62829	-1.66601	-3.41125	0.356275
EVI5	2.20288	2.23783	2.14827	2.20288	2.15767	1.8078	1.98431	1.98431	2.13795	2.02499	2.30608	2.13795	2.58874	2.10936	2.20948	2.22818	2.24485	2.21883	2.12668	-0.642454	2.10487	1.83226	1.72169
RPL5	7.0732	7.02063	6.94556	7.02063	7.15238	7.08822	7.32323	7.15238	7.00157	7.12373	7.00844	7.00844	7.3136	7.15754	7.07768	7.07061	7.1024	7.09004	7.16821	8.21349	7.75453	7.78232	7.76224
FAM69A	3.85011	3.63374	3.9529	3.85011	3.60068	3.47686	3.41986	3.47686	3.64743	3.54585	3.81672	3.64743	2.90318	3.68238	3.52994	2.95517	3.70787	3.60616	3.38093	1.84971	-0.147341	2.9282	-0.855666
SNORD21	-5	-5	-5	-5	-5	-5	-5	-5	-5	-5	-5	-5	-5	-5	-5	-5	-5	-5	-5	-5	-5	-5	-5
SNORA66	-5	-5	-5	-5	-5	-5	-5	-5	1.41074	-5	-5	-5	-5	-5	-5	-5	-5	-5	-5	-5	-5	-5	-5
MTF2	2.06102	2.31154	2.00404	2.06102	2.01597	2.18515	1.96851	2.01597	2.00526	1.94061	2.07994	2.00526	2.58791	1.84039	1.74414	1.87962	1.80286	1.82163	2.2	2.61491	2.62778	1.35119	2.18076
TMED5	3.31644	3.4999	3.29747	3.31644	3.16784	3.27037	3.31999	3.27037	3.34286	3.12847	3.37939	3.34286	3.51916	3.08104	3.12764	3.02413	3.21475	3.10434	3.55541	3.32446	3.39243	3.68246	4.03631
CCDC18	1.5418	1.72775	1.31453	1.5418	1.54159	1.96879	2.0117	1.96879	1.37776	0.737164	1.4911	1.37776	1.05814	0.42396	0.656483	0.930982	1.08485	0.793733	1.9962	0.720276	1.31909	1.09728	-0.49758
LOC100131564	-1.3548	-1.09661	-0.908819	-1.09661	-1.15518	-1.44392	-1.04697	-1.15518	-1.02165	-0.659712	-1.32803	-1.02165	-0.462035	-0.785262	-0.74444	-1.08176	-0.3439	-0.764851	-0.755023	2.49172	-1.06711	0.271553	1.29801
DR1	4.53944	4.5002	4.36736	4.5002	4.20741	4.30954	4.16673	4.20741	4.17245	4.16998	4.33386	4.17245	4.29356	3.98998	4.10886	4.14746	4.06887	4.08886	4.35278	4.12578	3.77749	3.78886	3.90294
FNBP1L	2.41574	2.20332	2.95376	2.41574	2.73118	2.68136	2.65169	2.68136	2.73709	2.62286	2.77165	2.73709	3.41405	2.10401	2.31075	2.07744	2.17555	2.13978	2.01223	0.0843411	3.41756	1.84814	-1.66601
BCAR3	3.79524	4.0418	3.82629	3.82629	3.4418	3.27124	3.28436	3.28436	3.63756	3.54122	3.98643	3.63756	3.84648	2.90016	3.12051	3.39869	3.17208	3.1463	3.89685	-1.07881	3.64837	2.19478	-0.740239
LOC100129046	-5	-5	-5	-5	-5	-5	-5	-5	-5	-5	-5	-5	-5	-5	-5	-5	-5	-5	-5	-2.40795	-5	-5	-5
LOC100132240	-5	-0.832409	-1.67665	-1.67665	-1.8579	-1.77196	-0.0736465	-1.77196	-1.73161	-5	-5	-5	-1.77196	-5	-1.18417	-0.923819	-1.77196	-1.47806	-5	-0.331286	-0.697155	-5	-1.91054
MIR760	-5	-5	-5	-5	-5	-5	-5	-5	-5	-5	-5	-5	-5	-5	-5	-5	-5	-5	-5	-5	-5	-5	-5
DNTTIP2	3.89347	4.00223	3.75894	3.89347	3.87503	3.76343	3.76283	3.76343	3.69509	3.47711	3.85055	3.69509	4.03911	3.33684	3.61556	3.50059	3.58964	3.54511	3.96334	4.00398	3.87409	3.596	4.66023
GCLM	3.25347	2.99187	2.99493	2.99493	3.58798	3.65899	3.59553	3.59553	2.98543	2.81289	3.15372	2.98543	2.64646	3.8753	3.77941	3.97817	3.60824	3.82735	3.41184	1.23402	4.04112	3.14501	-0.0325232
ABCA4	-1.8708	-2.76462	-4.2687	-2.76462	-3.38139	-5	-3.21888	-3.38139	-2.99573	-5	-3.44202	-3.44202	-0.644357	-2.08747	-2.55105	-1.85151	-2.45341	-2.27044	-2.65926	-5	-1.27654	-5	-5
ARHGAP29	3.22231	2.67028	2.30118	2.67028	3.05894	2.91344	3.01092	3.01092	2.36368	2.79941	3.29149	2.79941	4.16676	3.45518	3.32154	3.97366	3.37019	3.41268	3.24427	-5	4.18287	2.75162	-1.83258
LOC100505940	-5	-0.785262	-5	-5	-5	-5	-5	-5	-5	-5	-1.45672	-5	0.237441	-0.918794	-1.82016	-5	-5	-3.41008	-0.555126	-5	-2.00248	-5	-5
ABCD3	3.43987	3.3938	3.39209	3.3938	3.33794	3.59176	3.40369	3.40369	3.33733	3.07454	3.3223	3.3223	3.63924	3.21828	3.31887	3.23514	3.34056	3.277	3.66507	2.62843	3.15517	3.15615	2.8392
F3	0.271553	-0.683197	0.730443	0.271553	3.94557	3.60827	4.51141	3.94557	2.00768	-5	2.68424	2.00768	4.31264	4.35626	5.01018	4.82814	5.42417	4.91916	4.96099	-5	1.37574	3.60683	1.29143
MIR378G	-5	-5	-5	-5	-5	-5	-5	-5	-5	-5	-5	-5	-5	-5	-5	-5	-5	-5	-5	-5	-5	-5	-5
SLC44A3	-0.390084	-2.48891	0.00895974	-0.390084	-0.701179	-0.0833816	-0.040822	-0.0833816	-1.09661	-0.681219	-1.44392	-1.09661	0.0861777	0.538246	-0.242072	-0.203341	0.34713	0.0718943	-0.916291	-1.05555	-0.548181	-0.149661	-5
CNN3	6.39552	6.29871	6.6145	6.39552	6.23434	6.3802	6.09645	6.23434	6.41971	6.28569	6.48541	6.41971	6.13525	5.82689	5.99709	5.99009	5.58368	5.90849	5.91441	0.260054	5.80992	4.88614	-1.59949
LOC729970	1.27759	1.2404	1.68769	1.27759	0.631804	0.676001	0.377066	0.631804	0.568151	0.502592	1.11449	0.568151	0.845439	1.11219	1.1112	0.942348	0.381172	1.02677	0.84501	-1.37042	0.436964	-0.382726	-5
ALG14	3.27688	3.24528	3.05593	3.24528	3.42654	3.46755	3.52927	3.46755	3.2566	3.13053	3.34759	3.2566	3.24177	3.12803	3.30802	3.10369	3.24948	3.18876	3.47107	0.678541	3.35693	3.21133	0.359072
TMEM56	0.529451	0.66629	0.0953102	0.529451	-1.1301	-0.723606	-1.1117	-1.1117	-1.07002	0.064851	-0.153151	-0.153151	-1.29463	0.24686	0.891588	0.695145	0.552159	0.623652	-0.551648	-4.19971	-3.54046	-0.655851	-5
TMEM56-RWDD3	-0.642454	-1.47841	0.345715	-0.642454	-1.70375	-0.789658	-1.39837	-1.39837	-1.88387	-0.796288	-0.970219	-0.970219	-0.605136	-0.385662	-0.0618754	-0.731888	-0.867501	-0.558775	-0.481267	-1.57988	-0.911303	-0.972861	-5
RWDD3	2.3584	2.52389	2.32464	2.3584	2.44174	2.43317	2.53813	2.44174	2.14382	2.49618	2.57001	2.49618	2.48882	2.69273	2.59511	2.58067	2.69233	2.64372	2.54168	2.42197	2.78926	2.68109	2.19121
LOC100996630	-5	-5	-5	-5	-5	-5	-5	-5	-5	-5	-5	-5	-5	-5	-5	-5	-5	-5	-5	-5	-5	-5	-5
FLJ31662	-5	-5	-5	-5	-5	-5	-5	-5	-5	-5	-5	-5	-5	-5	-5	-5	-5	-5	-5	-5	-5	-5	-5
LOC100996635	-5	-5	-5	-5	-5	-5	-5	-5	-5	-5	-5	-5	-5	-5	-5	-5	-5	-5	-5	-5	-5	-5	-5
PTBP2	1.8218	1.6525	1.67373	1.67373	1.66884	2.11577	1.81986	1.81986	1.60382	1.82099	1.96291	1.82099	2.24305	1.36864	1.26695	1.377	1.18295	1.31779	1.7082	2.45634	1.53039	1.90553	2.06648
DPYD	3.33783	3.30237	3.26052	3.30237	3.24044	3.15798	3.50333	3.24044	3.21579	3.3013	3.10032	3.21579	0.635518	3.65496	3.57515	4.02895	3.35243	3.61506	3.09752	2.78513	3.17421	3.15709	3.46552
DPYD-AS1	-5	-5	-5	-5	-5	-5	-5	-5	-5	-5	-5	-5	-5	-5	-5	-5	-5	-5	-5	-5	-5	-5	-5
MIR137HG	-0.776529	-0.449417	-1.17766	-0.776529	-0.83933	-1.27654	-1.01335	-1.01335	0.446607	-0.384193	0.459322	0.446607	-0.967584	-2.23493	-2.04794	-1.12701	-5	-2.14143	-0.36097	-5	-1.18417	-1.93794	-5
MIR2682	-5	-5	-5	-5	-5	-5	-5	-5	-5	-5	-5	-5	-5	-5	-5	-5	-5	-5	-5	-5	-5	-5	-5
MIR137	-5	-5	-5	-5	-5	-5	-5	-5	-5	-5	-5	-5	-5	-5	-5	-5	-5	-5	-5	-5	-5	-5	-5
LOC729987	0.0468836	-0.252315	-1.09064	-0.252315	-1.65548	-5	-1.47403	-1.65548	-1.1178	-0.853316	-2.74887	-1.1178	-1.17766	-2.81341	-5	-5	-1.87732	-3.90671	-1.84516	-5	-0.81871	-5	-5
SNX7	4.52242	4.4537	4.57531	4.52242	4.30624	4.28128	4.32994	4.30624	4.34958	4.3754	4.48518	4.3754	3.99452	4.12463	4.17732	4.16146	4.16459	4.16302	4.06301	-2.99573	4.16615	3.72969	-2.00248
LPPR5	-5	-5	-5	-5	-5	-5	-3.35241	-5	-5	-5	-5	-5	-5	-5	-5	-5	-5	-5	-3.7297	-5	-5	-5	-5
LOC100129620	-5	-5	-5	-5	-5	-5	-5	-5	-5	-5	-5	-5	-5	-5	-5	-5	-5	-5	-5	-5	-5	-5	-5
LPPR4	-1.52786	-2.37516	-3.68888	-2.37516	-0.964956	-1.15518	-0.92887	-0.964956	-2.34341	-5	-0.549913	-2.34341	2.51438	-0.846298	-0.235722	-1.22758	1.10393	-0.54101	2.66424	-5	-2.97593	-5	-5
PALMD	-0.446287	-0.94675	0.65024	-0.446287	-1.32051	-0.983499	-1.9805	-1.32051	1.69983	0.592221	0.698632	0.698632	1.86377	1.68603	0.567017	1.07056	2.23173	1.37829	0.131028	-5	4.59974	-0.209487	-5
FRRS1	0.797958	0.426574	1.05222	0.797958	0.803794	0.698632	0.786638	0.786638	1.09125	0.285179	0.472501	0.472501	0.330023	0.383219	0.0788112	0.544647	0.244514	0.313867	0.545807	-2.23493	-2.8824	0.943127	0.521766
AGL	2.16217	2.00472	2.10096	2.10096	2.00566	2.09937	1.91619	2.00566	1.89417	1.99674	2.03836	1.99674	2.16985	1.96711	1.81905	1.87057	1.85207	1.86132	1.81629	2.04769	1.63452	1.76849	0.123986
LOC730081	-0.794073	-0.116534	0.0478373	-0.116534	0.107957	-0.0387408	-0.138113	-0.0387408	-0.621757	-0.181522	-1.73161	-0.621757	-0.911303	-0.546453	-0.32573	-0.0747235	-0.886732	-0.436091	-1.50959	-0.625489	0.216723	-0.83933	-1.0106
SLC35A3	2.79807	2.79159	2.56326	2.79159	2.84066	2.91045	2.53425	2.84066	2.50952	2.68266	2.48607	2.50952	2.65921	2.58528	2.52509	2.6691	2.7019	2.62719	2.99007	2.88993	2.42878	2.46547	2.42046
HIAT1	3.83493	3.69225	3.77522	3.77522	3.8041	3.79101	3.68286	3.79101	3.58602	3.64111	3.72273	3.64111	3.94843	3.6863	3.79198	3.77425	3.68238	3.73028	3.96055	4.71013	3.6971	3.63503	4.59485
SASS6	1.51601	1.83562	1.20267	1.51601	1.53148	1.63608	1.82761	1.63608	1.21194	0.871293	1.5291	1.21194	1.49962	0.688637	0.941178	0.946238	1.1644	0.943708	1.52519	0.9704	1.38654	0.881285	-0.105361
TRMT13	1.81937	2.13168	1.73554	1.81937	1.57609	2.07994	2.01183	2.01183	1.6741	1.68046	2.01357	1.68046	1.91545	1.7233	1.78675	1.52649	1.82067	1.75502	2.1464	2.22883	1.89417	1.99416	-0.494296
LRRC39	-1.91054	-2.84731	-1.49165	-1.91054	-2.74887	-5	-2.56395	-2.74887	-5	-2.64508	-1.77196	-2.64508	-5	-2.51331	-2.07147	-2.51331	-2.67365	-2.51331	-1.32803	-0.05975	-1.90381	-0.874669	-1.45672
DBT	1.22906	1.30941	1.35712	1.30941	1.28121	1.42287	1.41949	1.41949	1.25448	1.38754	1.59188	1.38754	1.49268	1.41973	1.34339	1.19301	1.26215	1.30277	1.22906	0.901786	1.06712	1.69598	-0.599657
LOC100506007	-5	-1.9805	-1.02722	-1.9805	-1.91054	-1.12701	-1.03846	-1.12701	-0.683197	-0.164875	-1.56542	-0.683197	-0.721547	-0.986177	-0.539568	0.282167	-0.721547	-0.630557	-0.964956	-0.215672	-5	-0.251029	-0.84397
RTCA	3.41078	3.52194	3.38147	3.41078	3.50095	3.63635	3.45581	3.50095	3.51868	3.3695	3.65263	3.51868	3.82777	3.06283	3.26247	3.1423	3.31018	3.20238	3.63664	2.89961	3.65775	3.53439	2.72661
MIR553	-5	-5	-5	-5	-5	-5	-5	-5	-5	-5	-5	-5	-5	-5	-5	-5	-5	-5	-5	-5	-5	-5	-5
CDC14A	0.410121	0.919884	0.279902	0.410121	-0.00904074	0.322083	0.323532	0.322083	-0.406466	-0.58519	-0.065072	-0.406466	0.288931	0.121332	0.24059	0.24686	0	0.180961	0.880456	4.03992	1.90568	0.187309	1.82487
GPR88	-0.825536	-2.29263	-2.41912	-2.29263	-5	-1.24479	-3.10109	-3.10109	-1.09961	-2.47694	-5	-2.47694	-3.21888	1.48478	-0.0790432	0.123986	0.441476	0.282731	-5	-2.48891	-2.3969	-5	-3.32424
LOC100128787	-5	-5	-5	-5	-5	-5	-5	-5	-5	-5	-5	-5	-5	-5	-5	-5	-5	-5	-5	-5	-5	-5	-5
VCAM1	4.32559	4.56296	4.1166	4.32559	1.29527	0.792087	0.877134	0.877134	3.00608	2.41153	2.27891	2.41153	2.30398	4.83742	4.35904	4.38757	4.59931	4.49344	-3.54046	-5	0.901786	2.49114	-5
EXTL2	3.735	3.53634	3.53893	3.53893	3.18685	3.14282	3.02086	3.14282	3.56857	3.33616	3.42482	3.42482	3.70529	3.39592	3.3675	3.45799	3.44878	3.42235	3.22091	-0.262664	3.24618	3.27782	-1.07881
SLC30A7	2.81947	2.77459	2.89486	2.81947	2.75168	2.79129	2.53107	2.75168	2.80063	2.68369	2.80958	2.80063	2.7139	2.66758	2.78285	2.87712	2.78569	2.78427	2.53837	2.25297	2.24728	2.47486	1.5023
DPH5	3.01617	3.07667	2.8321	3.01617	3.10342	3.20206	3.30886	3.20206	2.93683	2.96903	2.75849	2.93683	3.17069	3.12527	3.01754	3.05339	3.06362	3.05851	3.26679	3.61043	3.46517	3.64179	2.55132
LOC100506051	-0.365283	-0.169603	0.0870947	-0.169603	0.0554347	-0.858022	-1.14885	-0.858022	-0.28635	-0.994252	-1.31677	-0.994252	-0.157824	0.215918	-0.436956	-0.290352	-0.446287	-0.363654	-0.703198	-0.0345914	-0.486133	-0.251029	-5
S1PR1	1.85957	1.80583	2.04563	1.85957	1.71254	1.20177	2.01223	1.71254	2.03549	1.32681	2.10365	2.03549	-1.76609	1.19544	0.451076	1.81515	1.51623	1.35583	2.95183	4.94583	5.03152	1.56966	1.98924
OLFM3	-5	-5	-5	-5	-5	-5	-5	-5	-5	-5	-5	-5	-5	-5	-5	-5	-5	-5	-5	-5	-5	-5	-5
DNAJA1P5	-5	-5	-5	-5	-5	-5	-5	-5	-5	-5	-5	-5	-5	-5	-5	-5	-5	-5	-5	-5	-5	-5	-5
COL11A1	4.25963	2.78969	4.9948	4.25963	5.6091	5.49672	4.44758	5.49672	3.75141	4.54191	3.00449	3.75141	2.23879	5.26446	4.5494	4.72841	4.47635	4.63891	3.8966	-5	-5	-0.983499	-5
RNPC3	1.39054	1.4807	1.63744	1.4807	2.00297	1.79326	1.80006	1.80006	1.64055	1.46024	1.61443	1.61443	1.73959	1.54116	1.4902	1.54351	1.4911	1.51613	1.75458	3.22191	2.05783	1.72223	2.65247
AMY2B	-1.76026	-5	-2.17156	-2.17156	-2.34341	-1.00239	-2.15417	-2.15417	-2.90042	-2.91877	-2.7181	-2.90042	-5	-1.19402	-1.95193	-1.17441	-5	-1.57298	-0.999672	3.36239	-0.551648	0.468753	2.53131
ACTG1P4	-5	-5	-2.8647	-5	-5	-5	-5	-5	-5	-2.93746	-5	-5	-5	-5	-3.05761	-2.81341	-5	-4.0288	-3.19418	-0.0747235	-2.16282	-5	-1.69282
AMY2A	-5	-5	-5	-5	-5	-5	-5	-5	-5	-5	-5	-5	-5	-5	-5	-5	-5	-5	-5	-3.01593	-5	-5	-5
AMY1A	-5	-5	-5	-5	-5	-5	-5	-5	-5	-5	-5	-5	-5	-5	-5	-5	-5	-5	-5	-5	-5	-5	-5
AMY1B	-5	-5	-5	-5	-5	-5	-5	-5	-5	-5	-5	-5	-5	-5	-5	-5	-5	-5	-5	-5	-5	-5	-5
AMY1C	-5	-5	-5	-5	-5	-5	-5	-5	-5	-5	-5	-5	-5	-5	-5	-5	-5	-5	-5	-5	-5	-5	-5
LOC100129138	-2.27303	-5	-2.30259	-2.30259	-5	-2.3969	-5	-5	-5	-5	-5	-5	-5	-5	-5	-5	-5	-5	-5	-5	-5	-5	-5
PRMT6	2.76921	2.90914	2.82417	2.82417	2.90723	3.07796	3.15107	3.07796	3.11169	2.78803	3.04271	3.04271	2.9478	2.84659	2.77209	3.00281	3.12228	2.9247	2.85877	1.12103	2.93619	2.96465	0.308954
NTNG1	-2.55105	-0.34814	-0.543005	-0.543005	1.29828	-0.0110609	1.21254	1.21254	2.16447	-1.0106	2.07405	2.07405	-0.576253	0.783445	0.740985	2.6682	2.53774	1.66059	2.82737	-5	-2.55105	1.70092	-5
VAV3	-5	-5	-5	-5	-5	-2.29263	-5	-5	0.470004	-5	-1.76026	-1.76026	-5	-2.59027	-3.24419	-3.21888	-1.44392	-2.90457	-0.92887	1.50408	-1.48722	-2.68825	2.46215
VAV3-AS1	-5	-5	-5	-5	-5	-5	-5	-5	-5	-5	-5	-5	-5	-5	-5	-5	-5	-5	-5	-5	-5	-5	-5
SLC25A24	3.63553	4.00968	3.9668	3.9668	3.94615	3.86378	3.85059	3.86378	3.76575	3.752	4.1186	3.76575	4.27415	3.59465	3.66022	3.63281	3.84932	3.64652	4.41205	2.23879	3.69374	3.70239	3.2066
NBPF4	-5	-5	-5	-5	-5	-5	-5	-5	-5	-5	-5	-5	-5	-5	-5	-5	-5	-5	-5	-5	-5	-5	-5
LOC400768	-5	-5	-5	-5	-5	-5	-5	-5	-5	-5	-5	-5	-5	-5	-5	-5	-5	-5	-3.38139	-3.57555	-5	-5	-3.29684
NBPF6	-5	-5	-5	-5	-5	-5	-5	-5	-5	-5	-5	-5	-5	-2.97593	-5	-5	-3.07911	-4.03956	-5	-5	-5	-5	-3.19418
FAM102B	2.35934	2.41886	2.40758	2.40758	2.65823	2.64127	2.53012	2.64127	1.91324	2.13971	1.95203	1.95203	2.0504	2.41	2.44824	2.67504	2.45479	2.45152	2.5302	2.1231	0.907452	2.176	3.68087
HENMT1	1.82018	2.05438	2.07744	2.05438	2.46801	2.42392	2.6267	2.46801	1.81107	1.87916	2.00553	1.87916	1.7551	1.9085	2.20541	1.71578	1.88768	1.89809	1.61303	2.1189	0.772882	1.33395	1.29937
PRPF38B	2.91376	3.21036	2.88469	2.91376	2.83855	3.13428	3.07376	3.07376	2.79264	2.82055	3.02189	2.82055	3.27325	2.72024	2.7724	2.77621	2.85261	2.7743	3.1725	4.41811	3.15696	2.80976	3.46561
FNDC7	-2.65926	-5	-5	-5	-5	-5	-5	-5	-5	-5	-5	-5	-5	-5	-5	-5	-5	-5	-5	-2.21641	-5	-3.68888	-5
STXBP3	3.51753	3.43127	3.30861	3.43127	3.40526	3.30068	3.31633	3.31633	3.23569	3.26201	3.34237	3.26201	3.55266	3.41266	3.39595	3.28418	3.58377	3.40431	3.57476	3.31164	3.61289	3.38767	3.36426
AKNAD1	-2.53831	-3.50656	-3.24419	-3.24419	-2.7181	-2.63109	-5	-2.7181	-5	-3.29684	-5	-5	-5	-3.19418	-5	-3.17009	-3.32424	-3.25921	-5	-5	-3.64966	-1.959	-5
SRG7	-5	-5	-5	-5	-5	-5	-5	-5	-5	-5	-5	-5	-5	-5	-5	-5	-5	-5	-5	-5	-5	-5	-5
GPSM2	3.10454	3.36505	2.82453	3.10454	3.09969	3.21229	3.18466	3.18466	2.60106	2.49444	2.6531	2.60106	2.91289	2.69084	2.82944	3.3454	3.32471	3.07708	3.16838	-0.652005	2.52092	2.689	-0.605136
CLCC1	2.92483	2.8463	2.73339	2.8463	2.69185	2.66403	2.61271	2.66403	2.7438	2.63605	2.85814	2.7438	3.05847	2.61176	2.81157	2.81935	2.85957	2.81546	2.86123	1.56695	2.6627	2.62365	0.34146
WDR47	2.32082	2.49914	2.51987	2.49914	2.06026	2.09753	1.89145	2.06026	2.41243	2.36772	2.4472	2.41243	2.56179	2.24781	2.17134	2.2748	2.35004	2.26131	2.48056	1.81629	2.22181	2.01156	2.30648
TAF13	4.71507	4.87394	5.01212	4.87394	4.94037	4.91235	4.63389	4.91235	4.90483	4.7409	4.85141	4.85141	4.92717	4.48953	4.77801	4.58767	4.7117	4.64968	4.65206	3.02859	3.87919	4.1917	4.48178
TMEM167B	3.79405	3.58936	3.73352	3.73352	3.70517	3.59504	3.54518	3.59504	3.75408	3.68211	3.71145	3.71145	3.50682	3.82777	3.77007	3.72618	3.78339	3.77673	3.90791	4.39189	3.14221	3.23001	4.97601
SCARNA2	-5	-5	-5	-5	-5	-5	-5	-5	0.00697561	-0.644357	-0.444726	-0.444726	0.001998	-5	-5	-5	-5	-5	-5	1.81025	-5	-5	-0.834711
C1orf194	-5	-5	-5	-5	-5	-5	-5	-5	-5	-5	-5	-5	-5	-5	-5	-5	-5	-5	-5	-5	-5	-5	-5
KIAA1324	-0.90634	-2.24432	-1.52786	-1.52786	-1.89712	-2.07944	-1.89712	-1.89712	-1.93102	-1.29098	-2.51331	-1.93102	-1.04697	-1.80789	-2.08747	-2.74887	-2.50104	-2.29425	-1.02165	1.84814	-0.608806	-2.34341	-1.75446
SARS	5.18304	5.10618	5.02573	5.10618	5.24029	5.26572	5.314	5.26572	5.00805	5.05851	5.19127	5.05851	5.3646	4.73075	4.8888	4.77283	4.82526	4.79905	5.19027	4.08352	5.01333	5.20563	3.9155
CELSR2	0.498348	0.596085	0.0971267	0.498348	-1.34323	-0.780886	-1.32426	-1.32426	0.236652	0.527683	0.618962	0.527683	1.02998	-0.363843	-0.691149	-1.05843	-1.24479	-0.87479	-0.721547	0.294906	-0.701179	-2.15417	-0.627359
PSRC1	2.78957	3.21032	2.68075	2.78957	2.52741	3.19741	2.97742	2.97742	2.87181	2.33621	2.95839	2.87181	2.64284	2.29223	2.32532	2.51293	2.59047	2.41913	3.67107	-0.359536	3.10861	2.05707	2.00377
MYBPHL	-5	-5	-5	-5	-5	-5	-5	-5	-5	-5	-5	-5	-2.47694	-5	-5	-5	-5	-5	-5	-5	-5	-5	-5
SORT1	4.00172	4.13909	3.99537	4.00172	2.02287	2.35698	1.92089	2.02287	3.60449	3.63974	3.82627	3.63974	4.3287	2.89187	3.00335	2.66674	3.27858	2.94761	2.9446	-2.83022	1.5094	0.411447	2.40469
PSMA5	3.84158	3.81806	3.77751	3.81806	4.00613	3.90623	3.96901	3.96901	3.74573	3.678	3.81538	3.74573	4.08965	3.52058	3.78073	3.60601	3.7226	3.66431	4.10162	2.36631	4.07368	3.8319	2.54247
SYPL2	-2.12026	-2.41912	-1.04412	-2.12026	-1.16475	-1.82635	-2.45341	-1.82635	-1.22078	-2.50104	-1.41882	-1.41882	-2.01741	-1.1332	-1.94491	-1.41059	-0.301105	-1.2719	0.576051	-5	-5	0.661657	-5
ATXN7L2	1.03354	1.3694	0.875885	1.03354	0.934131	0.966223	1.65518	0.966223	0.958967	1.14103	1.04837	1.04837	1.1314	1.14071	0.798408	1.20657	0.980954	1.06083	1.57111	2.15234	1.001	1.2961	2.62089
CYB561D1	1.87518	1.77952	1.83594	1.83594	1.68287	1.34833	1.62531	1.62531	1.6502	1.88904	1.96739	1.88904	1.59817	1.89281	1.95925	1.74937	1.86609	1.87945	1.78171	1.74694	1.44574	1.5592	2.17951
AMIGO1	0.673455	-0.50916	0.947789	0.673455	-1.31677	0.537078	0.499562	0.499562	0.610852	-0.080126	0.396761	0.396761	-0.0202027	-0.427711	0.70557	0.0178399	0.571544	0.294692	-0.0736465	1.73642	0.253091	-0.991553	-0.486133
GPR61	-5	-5	-5	-5	-5	-5	-5	-5	-5	-5	-5	-5	-5	-5	-5	-5	-5	-5	-5	-1.35093	-5	-5	-5
GNAI3	4.40796	4.40387	4.23296	4.40387	4.38481	4.37379	4.38783	4.38481	4.18272	4.12802	4.37162	4.18272	4.39398	4.03994	4.27058	4.17075	4.22433	4.19754	4.42629	2.95834	4.22255	3.95447	3.74225
MIR197	-5	-5	-5	-5	-5	-5	-5	-5	-5	-5	-5	-5	-5	-5	-5	-5	-5	-5	-5	-5	-5	-5	-5
GNAT2	-5	-1.30933	-5	-5	-1.52326	-2.52573	-2.44185	-2.44185	-1.40242	-5	-2.26336	-2.26336	-2.52573	-5	-2.63109	-2.37516	-2.53831	-2.5847	-1.37437	-5	-5	-5	-5
AMPD2	3.75651	3.78648	3.77652	3.77652	3.98347	4.06371	3.99717	3.99717	3.95508	3.79466	4.04661	3.95508	4.08863	3.61526	3.74405	3.63961	3.77113	3.69183	3.95765	3.58887	3.19651	3.50372	5.10266
GSTM4	3.83402	2.78735	3.60631	3.60631	2.95063	3.70387	3.84085	3.70387	2.90065	3.38997	2.75563	2.90065	3.16463	3.54648	3.81123	3.40406	3.4128	3.47964	3.52574	2.23922	2.75684	2.92927	2.14815
GSTM2	3.5914	3.54711	3.55503	3.55503	3.70898	3.65976	3.6554	3.65976	3.61122	3.86067	3.31705	3.61122	3.60299	3.98254	3.92033	3.82829	3.87249	3.89641	3.87758	3.35693	3.13723	3.6814	1.24789
GSTM1	4.11302	-2.24432	-1.93102	-1.93102	-1.16475	4.04793	4.83936	4.04793	-1.28013	-5	-5	-5	-5	3.89506	4.22876	-1.91732	-5	0.988869	3.93302	-5	4.15351	3.93763	-5
GSTM5	1.36635	0.435671	1.08856	1.08856	1.08553	2.48574	2.7474	2.48574	0.126633	1.3722	-0.0629398	0.126633	0.684106	3.39165	2.17384	2.93646	1.71362	2.55515	2.31609	-1.30933	-0.816445	0.136278	-5
GSTM3	2.81391	2.15756	2.90449	2.81391	2.74026	2.9832	2.52741	2.74026	2.43291	2.26861	2.43493	2.43291	2.79447	2.25602	3.252	2.82055	3.2542	3.03627	1.81074	1.06918	2.18986	2.00283	-1.86433
EPS8L3	-5	-5	-5	-5	-5	-5	-5	-5	-5	-5	-5	-5	-5	-5	-5	-5	-5	-5	-5	-5	-5	-5	-5
CSF1	4.36703	4.12167	4.10692	4.12167	4.05934	4.24978	4.10197	4.10197	4.10352	3.65958	3.9552	3.9552	2.33263	4.61055	4.72029	4.62475	4.92228	4.67252	4.3308	1.36864	3.38195	4.53588	3.03095
AHCYL1	4.4311	4.32923	4.2608	4.32923	3.92906	4.26852	4.23732	4.23732	4.22558	4.26229	4.22107	4.22558	4.16085	4.32643	4.42967	4.45026	4.47678	4.43997	4.30324	2.39644	4.0203	4.11212	2.46674
STRIP1	2.93683	3.11565	2.92408	2.93683	2.88032	2.84124	2.92504	2.88032	2.7826	2.82078	2.92052	2.82078	3.03389	2.81295	2.80033	2.90455	2.99223	2.85875	3.37077	2.75697	2.89187	2.6339	3.27756
ALX3	-5	-5	-5	-5	-5	-2.41912	-5	-5	-5	-5	-5	-5	-5	-5	-5	-5	-5	-5	3.18362	-5	-5	-5	-5
UBL4B	-2.53831	-5	-5	-5	-2.78062	-5	-5	-5	-5	-5	-5	-5	-5	-5	-5	-2.53831	-5	-5	1.71398	-5	-5	-5	-5
SLC6A17	-0.988861	-1.98777	-1.61949	-1.61949	-1.83258	-1.6399	-1.35868	-1.6399	-1.63476	-4.19971	-1.8708	-1.8708	-2.81341	-2.73337	-3.21888	-4.07454	-1.65026	-2.97612	1.57007	-5	-3.77226	-1.25527	-5
KCNC4	0.208639	0.166362	0.444045	0.208639	0.483043	0.527683	0.760338	0.527683	0.870875	0.546386	0.0256677	0.546386	-1.11474	0.825052	0.474369	0.625938	1.24387	0.725495	2.55474	0.929404	2.30239	1.61482	-0.701179
LOC440600	-5	-5	-5	-5	-5	-2.55105	-5	-5	-5	-5	-5	-5	-5	-3.12357	-3.35241	-5	-2.56395	-3.23799	-3.47377	-1.83258	-5	-5	-5
RBM15	1.41707	1.62196	1.05987	1.41707	1.65804	1.35351	1.44409	1.44409	1.23256	0.915891	1.20507	1.20507	1.28703	1.18571	1.24646	1.02065	1.15814	1.17192	1.58821	3.3718	1.38479	1.11711	2.85974
SLC16A4	3.16779	2.433	2.46649	2.46649	1.15468	0.380489	1.07021	1.07021	2.1542	2.24802	2.1113	2.1542	2.54569	3.16708	2.84897	2.85169	3.37266	3.00938	2.57741	-5	2.14159	3.50472	-5
LAMTOR5	4.79624	4.66387	4.82556	4.79624	4.64466	4.59248	4.67006	4.64466	4.74566	4.68878	4.68847	4.68878	4.8809	4.65584	4.7925	4.61466	4.88872	4.72417	5.10753	3.79418	5.10193	5.0311	4.77801
PROK1	-5	-5	-5	-5	-5	-5	-5	-5	-5	-5	-5	-5	-5	-5	-5	-5	-5	-5	-5	-5	-5	-5	-5
CYMP	-5	-5	-5	-5	-5	-5	-5	-5	-5	-5	-5	-5	-5	-5	-5	-5	-5	-5	-5	-5	-5	-5	-5
KCNA10	-5	-5	-5	-5	-5	-5	-5	-5	-5	-5	-5	-5	-5	-5	-5	-5	-2.28278	-5	-5	-5	-5	-5	-5
KCNA2	-5	-5	-5	-5	-5	-5	-5	-5	-5	-5	-5	-5	-5	-5	-5	-5	-5	-5	-5	-0.164875	-5	-2.25379	-5
KCNA3	-5	-5	-5	-5	-5	-5	-5	-5	-5	-5	-5	-5	-5	-5	-5	-5	-5	-5	-1.27654	4.17586	-5	-5	1.17403
CD53	-5	-5	-5	-5	-5	-5	-5	-5	-5	-5	-5	-5	-5	-5	-5	-5	-5	-5	-5	5.07141	-5	-5	4.72428
LRIF1	2.40053	2.36161	2.25087	2.36161	2.42241	2.80723	2.77496	2.77496	2.49271	2.72909	2.48073	2.49271	2.47401	2.21397	2.57391	2.31708	2.22181	2.26944	3.00573	1.57443	2.63088	2.44504	0.125751
DRAM2	3.02111	2.94969	2.82126	2.94969	3.08968	3.10288	3.04913	3.08968	2.90521	3.04476	2.9259	2.9259	3.11254	3.64066	3.33875	3.02718	2.95329	3.18297	3.10718	3.31098	3.21052	3.65429	4.38875
CEPT1	2.94418	2.94149	3.03711	2.94418	2.96687	3.0968	3.0231	3.0231	2.9034	2.88692	2.91718	2.9034	2.93619	3.18341	3.18308	3.08099	3.08735	3.13522	3.31626	2.36528	2.98886	3.21743	1.99211
DENND2D	-0.417032	0.306749	0.168054	0.168054	0.307485	0.203757	0.14842	0.203757	-0.0576291	-1.37833	-1.14885	-1.14885	-1.91732	1.53558	0.45362	0.455524	0.526502	0.491013	0.518198	3.9828	-1.00786	1.62077	1.24011
CHI3L2	-1.82635	-2.78062	-0.715393	-1.82635	-5	-5	-5	-5	-0.97551	-1.87732	-1.65026	-1.65026	-5	3.11129	0.55331	0.608134	1.83896	1.22355	-5	2.18998	-2.90042	2.63268	0.24686
CHIAP2	-5	-5	-5	-5	-5	-5	-5	-5	-5	-5	-5	-5	-5	-3.17009	-5	-5	-5	-5	-5	-5	-5	-5	-5
CHIA	-5	-5	-5	-5	-5	-5	-5	-5	-5	-5	-5	-5	-5	-5	-5	-5	-5	-5	-5	-5	-5	-5	-5
PIFO	-1.07002	-5	-3.01593	-3.01593	-3.21888	-3.12357	-5	-3.21888	-2.38597	-3.07911	-2.8647	-2.8647	-1.32803	-0.683197	-2.53831	-2.95651	-1.33181	-1.93506	-1.28013	-1.16796	-5	-0.223144	-5
PGCP1	-5	-5	-5	-5	-5	-5	-5	-5	-5	-5	-5	-5	-5	-5	-5	-5	-5	-5	-5	-5	-5	-5	-5
OVGP1	-1.62455	-1.3548	-3.03655	-1.62455	-1.62455	-5	-2.36446	-2.36446	-0.911303	-1.48722	-2.8647	-1.48722	-3.12357	-1.22758	-2.55105	-0.499226	-1.19073	-1.20916	-0.95972	1.8813	-0.29169	-1.57022	0.216723
WDR77	3.47705	3.55234	3.35271	3.47705	3.46973	3.62172	3.5366	3.5366	3.47705	3.18134	3.44563	3.44563	3.83639	2.91561	3.18329	3.11587	3.27196	3.14958	3.87867	1.9966	3.76415	3.3645	0.76314
ATP5F1	4.81828	4.84274	4.74282	4.81828	4.78455	4.90184	4.93852	4.90184	4.63969	4.60364	4.70993	4.63969	4.93019	4.45335	4.71372	4.64907	4.78205	4.6814	4.96754	3.9466	5.12005	5.0315	4.85818
C1orf162	-5	-2.19823	-1.24479	-2.19823	-5	-5	-5	-5	-2.00992	-0.898942	-5	-2.00992	-2.03256	-5	-1.04982	-1.19402	-2.04022	-1.61712	-5	4.46561	-0.257476	-1.16475	5.25976
ADORA3	-5	-5	-5	-5	-2.45341	-5	-1.37042	-2.45341	-5	-2.31264	-5	-5	-5	-5	-1.22078	-5	-5	-5	-2.19823	-5	-1.03846	-5	0.291923
LOC100129269	-5	-5	-1.89048	-5	-1.6874	-1.57988	-1.2174	-1.57988	-2.65926	-5	-1.72597	-2.65926	-1.98777	-5	-1.69827	-1.84516	-5	-3.42258	-1.81401	-1.44817	-5	-5	-0.0932124
RAP1A	4.46883	4.3617	4.29898	4.3617	4.59789	4.56107	4.59526	4.59526	4.29719	4.43167	4.3555	4.3555	4.12162	4.05675	4.33868	4.26772	4.3495	4.3032	4.65334	4.88386	4.3514	4.24971	4.93962
FAM212B	1.22466	1.34443	1.16409	1.22466	1.36098	0.815365	1.26807	1.26807	0.795252	0.311887	0.462475	0.462475	1.51995	1.18906	1.35222	-0.733969	0.757529	0.973296	1.48614	-1.57504	1.12525	2.7999	0.42853
LOC100506343	-0.638659	-1.1457	-0.70522	-0.70522	-0.446287	-0.341083	-0.721547	-0.446287	-0.631112	-1.54646	-2.00992	-1.54646	0.0825012	-1.24133	-2.47694	-2.81341	-1.11474	-1.85913	0.326422	-3.32424	-0.954512	1.2873	-5
DDX20	2.59309	2.64461	2.57825	2.59309	2.75053	2.74689	2.83439	2.75053	2.22958	2.27716	2.45565	2.27716	2.80741	2.08194	2.19177	1.90464	2.23044	2.13685	2.79947	2.8392	2.74874	2.37323	2.32396
KCND3	0.443403	-0.196015	0.934916	0.443403	1.52104	0.767791	1.31022	1.31022	-3.29684	-0.767871	-1.62455	-1.62455	-3.27017	2.17555	1.67241	0.847155	0.994732	1.33357	-0.791863	-5	-5	-5	-5
LOC643355	-2.53831	-3.50656	-5	-3.50656	-0.916291	-1.37042	-1.13943	-1.13943	-5	-5	-3.07911	-5	-5	-0.0555127	-0.71744	-1.56065	-1.52786	-1.12265	-5	-5	-5	-5	-5
CTTNBP2NL	3.49793	3.36294	3.30557	3.36294	3.01637	2.95042	3.01023	3.01023	3.26109	3.24068	3.43701	3.26109	3.35839	2.9661	2.91431	2.84978	2.91517	2.91474	3.08525	-2.78062	3.19794	2.49618	-0.0314907
MIR4256	-5	-5	-5	-5	-5	-5	-5	-5	-5	-5	-5	-5	-5	-5	-5	-5	-5	-5	-5	-5	-5	-5	-5
WNT2B	1.56695	2.1811	1.29198	1.56695	0.626473	0.303801	1.35558	0.626473	0.363253	2.27264	2.41743	2.27264	2.44573	0.179818	1.61741	0.143234	0.193921	0.18687	-0.109815	-2.04794	-1.67131	0.338613	-3.10109
ST7L	1.96697	1.85599	2.12298	1.96697	1.3517	1.82132	1.77495	1.77495	1.61443	1.89341	1.87794	1.87794	1.8321	1.36966	1.20027	1.78708	1.26469	1.31717	1.43532	1.7091	1.5835	1.99211	-0.0855579
CAPZA1	5.30717	5.33436	5.18621	5.30717	5.18325	5.2856	5.27025	5.27025	5.23619	5.17201	5.33492	5.23619	5.17568	4.9136	5.20994	5.14297	5.18491	5.16394	5.41253	4.0125	5.17612	5.12835	4.73185
MOV10	3.14609	3.2021	3.08475	3.14609	3.23805	3.21237	3.37537	3.23805	3.10826	3.18317	3.24298	3.18317	3.44983	3.16391	3.15312	3.13758	3.22692	3.15852	3.35299	3.18656	3.61572	3.08927	1.86408
RHOC	6.89979	6.97537	6.75928	6.89979	6.59428	6.59538	6.69359	6.59538	6.69323	6.71481	6.94682	6.71481	6.96167	6.37906	6.70798	6.41012	6.70821	6.55905	6.577	3.73041	6.78899	6.33898	4.33651
PPM1J	0.29788	-1.10866	-0.311975	-0.311975	-0.188742	-0.634878	0.298622	-0.188742	-0.233194	-0.282363	-0.154317	-0.233194	1.40118	-0.444726	0.174793	-0.519194	-0.238257	-0.341492	-0.0812101	-1.32426	0.155293	0.192272	-1.70926
FAM19A3	-0.988861	-2.38597	-5	-2.38597	-1.00239	-5	-1.03846	-1.03846	-2.18926	-0.627359	-1.94491	-1.94491	-5	-5	-2.32279	-1.46534	-5	-3.66139	-0.855666	-5	-5	-1.41469	-5
LOC128322	-5	-5	-5	-5	-5	-5	-5	-5	-5	-5	-5	-5	-5	-5	-5	-5	-5	-5	-5	-5	-5	-5	-5
LOC100996702	-5	-5	-5	-5	-5	-5	-5	-5	-5	-5	-5	-5	-5	-5	-5	-5	-5	-5	-3.01593	-5	-5	-3.03655	-5
SLC16A1	3.87158	3.67584	3.76382	3.76382	4.19488	4.3341	4.23477	4.23477	3.80537	3.85302	3.92951	3.85302	4.08323	3.8045	3.76385	3.85537	3.73762	3.78418	3.74405	2.25476	4.18642	4.05227	1.54394
AKR7A2P1	-5	-5	-5	-5	-5	-5	-5	-5	-5	-5	-5	-5	-5	-5	-5	-5	-5	-5	-5	-5	-5	-5	-5
LOC100506392	0.350657	0.0657877	-0.0325232	0.0657877	0.107957	0.509825	0.696641	0.509825	-0.00702461	0.131905	0.340749	0.131905	0.515813	-0.0191828	0.102557	0.34146	0.265436	0.183997	0.308954	1.25076	0.215918	0.105261	-1.15836
LOC100996251	-5	-2.15417	-5	-5	-1.77196	-5	-2.28278	-2.28278	-3.03655	-2.35388	-5	-3.03655	-5	-2.24432	-1.78976	-2.23493	-1.69827	-2.01234	-2.23493	-5	-3.41125	-1.95193	-5
LRIG2	1.11317	1.19241	0.960116	1.11317	1.18479	0.938052	0.977574	0.977574	1.01921	1.03638	1.14645	1.03638	1.35506	0.880456	0.91749	0.806922	0.770571	0.843689	0.92901	2.3395	0.927824	0.938052	1.28066
LOC643441	-5	-5	-5	-5	-5	-5	-5	-5	-5	-5	-5	-5	-5	-5	-5	-5	-5	-5	-5	-5	-5	-5	-5
MAGI3	1.25105	1.43746	1.35041	1.35041	1.18081	1.24531	1.34625	1.24531	1.26328	1.22083	1.22906	1.22906	1.34077	0.940788	0.969263	1.38929	1.28038	1.12482	1.35558	0.267734	1.13879	0.878797	-2.65926
PHTF1	2.82257	2.55661	2.66054	2.66054	2.30068	2.49708	2.5438	2.49708	2.58949	2.69009	2.60683	2.60683	2.74451	2.6886	2.47115	2.46971	2.47704	2.47409	2.65662	0.852712	2.95772	2.1136	0.890357
RSBN1	1.63237	1.80253	1.60724	1.63237	1.601	1.73519	1.56611	1.601	1.53536	1.59107	1.75992	1.59107	1.5765	1.5835	1.67204	1.56339	1.64442	1.61396	1.64326	2.78686	1.53708	1.32867	2.54702
PTPN22	0.524137	0.269263	-0.116534	0.269263	0.0898407	-0.182722	-0.161343	-0.161343	0.466247	0.153579	-0.175545	0.153579	-1.42296	0.371564	0.0516432	-0.080126	0.788457	0.211603	-0.767871	2.92408	1.94061	-2.19823	2.47553
AP4B1-AS1	-5	-5	-5	-5	-5	-5	-5	-5	-5	-5	-5	-5	-5	-5	-5	-5	-5	-5	-3.01593	-5	-5	-5	-5
BCL2L15	-5	-3.29684	-5	-5	-3.19418	-3.81671	-2.6173	-3.19418	-3.77226	-3.77226	-3.61192	-3.77226	-3.81671	-5	-3.91202	-5	-2.44185	-4.45601	-3.38139	-0.949331	-4.13517	-2.97593	-1.77196
AP4B1	2.17861	2.46852	2.2053	2.2053	2.4323	2.54357	2.63153	2.54357	2.31323	2.23141	2.40884	2.31323	2.5671	2.00795	2.28044	2.05117	2.33476	2.16581	2.2892	3.18482	3.21254	2.27521	2.17714
DCLRE1B	2.30926	2.50748	1.78255	2.30926	2.0853	2.20981	2.18053	2.18053	1.9738	1.44856	2.09863	1.9738	1.9409	1.12037	1.362	1.6991	1.83848	1.53055	2.43712	0.74574	2.13357	1.61899	1.45535
HIPK1	2.87317	3.08393	2.9329	2.9329	2.85227	2.9389	2.80275	2.85227	2.84328	2.90652	3.10607	2.90652	3.07856	2.52829	2.75181	2.75079	2.76776	2.7513	2.82654	4.23438	2.84276	2.21452	3.97537
OLFML3	6.98617	6.48409	6.80439	6.80439	6.92024	7.25782	6.93635	6.93635	6.93626	7.44464	6.71569	6.93626	3.91498	6.55291	6.06954	6.27517	5.99165	6.17236	5.79744	-5	-0.522561	4.14863	-2.28278
SYT6	-5	-5	-5	-5	-5	-5	-5	-5	-5	-5	-3.54046	-5	-5	-5	-3.91202	-5	-5	-5	-3.32424	-2.76462	-5	-5	-3.91202
TRIM33	2.30368	2.47283	2.30378	2.30378	2.27491	2.3776	2.26592	2.27491	2.18222	2.30678	2.36594	2.30678	2.31105	1.92949	1.9713	2.02696	2.11842	1.99913	2.29475	3.08186	2.16619	2.02723	2.74874
BCAS2	4.33228	4.24558	4.0983	4.24558	4.19867	4.2889	4.22052	4.22052	4.13935	3.78548	4.21345	4.13935	4.14377	3.82076	3.91214	3.87546	4.02365	3.8938	4.12668	5.02785	4.22613	3.86136	4.20203
DENND2C	0.893227	0.404798	0.317726	0.404798	0.224742	0.279146	0.482426	0.279146	0.283674	0.70557	0.836381	0.70557	-1.05843	0.387301	0.299364	0.311887	0.624333	0.349594	-0.652005	-1.02722	-1.37833	-0.345311	-2.15417
AMPD1	-5	-5	-5	-5	-5	-5	-5	-5	-5	-5	-5	-5	-5	-5	-5	-5	-5	-5	-5	-5	-5	-5	-5
NRAS	4.18969	4.23303	3.98241	4.18969	4.30928	4.20305	4.28277	4.28277	3.95637	4.01044	4.26496	4.01044	4.45055	3.6879	4.03096	4.03011	4.0852	4.03053	4.14402	3.40436	4.17632	3.84312	4.29442
CSDE1	5.79722	5.84418	5.77283	5.79722	5.70566	5.71813	5.68726	5.70566	5.68104	5.75159	5.85703	5.75159	5.76796	5.49075	5.59969	5.53561	5.60924	5.56765	5.7343	5.80168	5.5472	5.62774	6.03388
SIKE1	2.92922	3.00147	2.84949	2.92922	3.0934	3.20238	3.07593	3.0934	2.89635	3.01136	3.14914	3.01136	2.7892	2.8942	2.98331	2.94117	2.99193	2.96224	2.66047	2.62068	2.44824	2.6826	1.80845
SYCP1	-5	-5	-5	-5	-5	-5	-5	-5	-5	-5	-5	-5	-5	-5	-5	-5	-5	-5	-5	-5	-5	-5	-5
TSHB	-5	-5	-5	-5	-5	-5	-5	-5	-5	-5	-5	-5	-5	-5	-5	-5	-5	-5	-5	-5	-5	-5	-5
TSPAN2	2.3837	0.962029	1.22701	1.22701	1.91073	2.14394	2.0394	2.0394	-0.440057	0.864576	1.51425	0.864576	2.76908	0.840273	0.827241	-0.229413	1.24875	0.833757	0.349247	1.12103	-1.25527	-1.41882	0.795252
NGF	3.06325	3.93543	3.34039	3.34039	3.7196	4.13108	4.34273	4.13108	2.40658	3.33038	3.64884	3.33038	4.53139	3.71186	4.34199	4.10373	3.94038	4.02206	3.53155	-5	-5	0.448525	-5
VANGL1	2.25486	2.66424	2.21539	2.25486	2.50299	2.65113	2.51519	2.51519	2.07002	1.99742	2.33205	2.07002	2.14838	2.18008	2.40451	2.33708	2.41404	2.3708	2.29556	-1.13631	2.26228	2.05464	-0.373966
CASQ2	-5	-5	-5	-5	-5	-5	-5	-5	-5	-5	-5	-5	-5	-5	-5	-5	-5	-5	-5	-5	-5	-5	-5
NHLH2	-5	-5	-5	-5	-5	-5	-5	-5	-5	-5	-5	-5	-5	-5	-5	-5	-5	-5	-5	-5	-5	-5	-5
SLC22A15	-1.18744	-0.160169	-0.0273712	-0.160169	-0.576253	-0.0965109	-0.393043	-0.393043	-1.31304	0.568151	-0.393043	-0.393043	-1.44817	-0.321584	-0.553385	-1.20731	-0.65778	-0.605583	0.958967	-1.02443	-2.68825	0.402795	2.1856
MAB21L3	-5	-5	-5	-5	-5	-5	-5	-5	-3.47377	-2.76462	-5	-3.47377	-5	-5	-5	-3.35241	-3.50656	-4.25328	-5	-5	-5	-2.64508	-2.91877
ATP1A1	5.25362	5.33535	5.15247	5.25362	5.35075	5.42132	5.34059	5.35075	5.22306	4.96322	5.19844	5.19844	5.85728	5.11401	5.20945	5.07793	5.241	5.16173	5.28266	5.05255	5.37755	5.29016	4.67257
ATP1A1OS	0.487966	0.306749	0.220741	0.306749	0.282167	0.188138	0.91549	0.282167	0.55446	-0.369615	0.270027	0.270027	0.0751075	0.960882	0.986936	0.433729	0.0620354	0.697305	0.0620354	-0.157824	0.551584	0.711478	-1.41469
LOC100506459	-2.33304	-3.32424	-2.35388	-2.35388	-5	-2.45341	-3.07911	-3.07911	-2.44185	-3.10109	-1.78976	-2.44185	-0.941609	-5	-3.24419	-1.91732	-3.17009	-3.20714	-3.35241	-0.48939	-3.44202	-3.38139	-1.46102
CD58	3.21655	3.07777	2.66751	3.07777	2.16665	2.59376	2.18436	2.18436	2.17782	2.4869	2.68061	2.4869	3.36464	2.3548	2.67097	2.54404	2.83937	2.60751	2.54365	2.51147	3.07172	2.95136	3.83263
MIR548AC	-5	-5	-5	-5	-5	-5	-5	-5	-5	-5	-5	-5	-5	-5	-5	-5	-5	-5	-5	-5	-5	-5	-5
IGSF3	-2.83022	-3.81671	-2.84731	-2.84731	-3.05761	-1.69827	-3.17009	-3.05761	-4.34281	-2.35388	-2.47694	-2.47694	1.0862	-0.34814	-0.978166	-1.03846	-0.636767	-0.807466	-2.35388	-2.51331	-1.09362	-0.707246	-1.8708
MIR320B1	-5	-5	-5	-5	-5	-5	-5	-5	-5	-5	-5	-5	-5	-5	-5	-5	-5	-5	-5	-5	-5	-5	-5
CD2	-5	-5	-5	-5	-5	-5	-5	-5	-5	-5	-5	-5	-5	-5	-5	-5	-5	-5	-5	5.22259	-5	-5	1.34077
PTGFRN	3.09526	2.87565	2.32708	2.87565	3.41966	3.3875	3.05819	3.3875	2.97645	2.03588	2.08107	2.08107	4.65182	4.05312	4.35691	4.30417	3.96448	4.17865	1.81352	-1.96611	2.80057	2.54333	-1.26585
CD101	-1.56542	-3.7297	-5	-3.7297	-1.93794	-3.61192	-2.84731	-2.84731	-3.54046	-3.54046	-2.67365	-3.54046	-0.529329	-1.83885	-1.25176	-2.09557	-2.24432	-1.96721	-2.74887	1.16221	-2.06357	-3.77226	0.938835
TTF2	1.6936	1.96627	1.50208	1.6936	1.84039	1.92527	1.99674	1.92527	1.48637	1.22847	1.66146	1.48637	2.32229	1.18142	1.42576	1.34911	1.65096	1.38743	2.34756	2.4681	2.18155	1.60483	1.18479
MIR942	-5	-5	-5	-5	-5	-5	-5	-5	-5	-5	-5	-5	-5	-5	-5	-5	-5	-5	-5	-5	-5	-5	-5
TRIM45	-0.00904074	0.189794	0.382538	0.189794	-0.50916	0.27079	-0.036664	-0.036664	0.0440169	-0.0151136	0.280657	0.0440169	0.72222	-0.685179	-0.39601	-0.430783	-0.036664	-0.413396	0.636048	-0.590591	-0.0921153	-0.209487	-1.47841
LOC100506478	-5	-5	-5	-5	-5	-5	-5	-5	-5	-5	-5	-5	-5	-5	-5	-5	-5	-5	-5	-5	-5	-5	-5
VTCN1	-5	-5	-5	-5	-5	-5	-5	-5	-5	-5	-5	-5	-5	-5	-5	-5	-5	-5	-5	-5	-5	-5	-5
MAN1A2	3.09145	3.1394	2.97031	3.09145	3.05329	3.0496	2.85232	3.0496	2.97767	2.91224	3.16678	2.97767	3.02839	2.72471	2.83966	2.88256	2.98614	2.86111	2.9426	2.63153	2.59935	2.74148	1.67466
LOC100996263	-5	-5	-5	-5	-5	-5	-5	-5	-5	-5	-5	-5	-5	-5	-5	-5	-5	-5	-5	-5	-5	-5	-5
FAM46C	-2.8647	-1.17766	-1.56065	-1.56065	0.10436	0.512225	-0.462035	0.10436	-0.796288	-0.800732	-2.01741	-0.800732	-2.44185	0.722706	-0.446287	-1.26231	-1.11474	-0.780514	2.00781	4.65119	-3.68888	-2.91877	1.0862
GDAP2	1.74344	1.95854	1.70729	1.74344	1.83721	1.68843	1.75458	1.75458	1.77105	1.67298	1.7637	1.7637	1.99116	1.25448	1.54094	1.60443	1.60322	1.57208	2.12942	1.74641	1.73941	1.41415	2.1274
WDR3	3.06782	3.19019	2.98432	3.06782	3.10077	3.22083	3.15883	3.15883	2.8848	2.76487	3.18961	2.8848	3.29942	2.51293	2.73936	2.85279	2.93535	2.79607	3.24758	1.68547	3.24419	3.34505	0.640801
SPAG17	-2.57702	-2.84731	-2.79688	-2.79688	-5	-5	-3.07911	-5	-2.29263	-1.94491	-2.93746	-2.29263	-5	-3.03655	-5	-4.13517	-3.19418	-3.66467	-2.57702	-5	-5	-5	-2.32279
TBX15	1.5094	2.22915	1.97408	1.97408	2.98163	3.23116	3.19536	3.19536	2.05014	1.88525	2.00888	2.00888	-0.492658	3.07065	3.11245	3.28425	3.26885	3.19065	2.75614	-3.96332	-5	-0.299755	-5
WARS2	2.52389	2.37258	2.24167	2.37258	2.69442	2.60535	2.47822	2.60535	2.17464	2.13037	2.31085	2.17464	2.09223	2.17464	2.42569	2.29405	2.43799	2.35987	2.46776	1.04275	2.37108	2.77015	1.25476
HAO2	-5	-5	-5	-5	-5	-5	-5	-5	-5	-5	-5	-5	-5	-5	-5	-5	-5	-5	-5	-5	-5	-5	-5
HSD3B2	-5	-5	-5	-5	-5	-5	-5	-5	-5	-5	-5	-5	-5	-5	-5	-5	-5	-5	-5	-5	-5	-2.35388	-5
HSD3B1	-5	-5	-5	-5	-5	-5	-2.7181	-5	-5	-5	-5	-5	-5	-5	-5	-5	-5	-5	-5	-5	-5	-1.07881	-5
HSD3BP4	-5	-5	-5	-5	-5	-5	-5	-5	-5	-5	-5	-5	-5	-5	-5	-5	-5	-5	-5	-5	-5	-5	-5
LINC00622	-1.78976	-2.7181	-0.673345	-1.78976	-1.93102	-0.957113	-0.837018	-0.957113	-1.80181	-1.1301	-2.33304	-1.80181	-1.16475	-1.70926	-2.64508	-2.40795	-1.16475	-2.0586	-0.738145	-5	-0.695149	0.0198026	-1.32803
ZNF697	2.11276	1.96235	1.8483	1.96235	2.60646	2.23858	2.35157	2.35157	2.32991	2.18064	2.33872	2.32991	1.78188	1.30563	1.88145	1.29746	1.32202	1.31382	1.64403	-5	1.82374	2.23751	1.99456
PHGDH	4.23007	4.00482	3.39729	4.00482	4.43916	4.33215	4.69051	4.43916	3.2194	3.89813	3.93055	3.89813	4.66721	3.17032	3.24793	3.45053	2.97476	3.20912	4.5543	0.9647	3.30351	4.40309	-0.884308
HMGCS2	-5	-5	-5	-5	-5	-5	-5	-5	-5	-5	-5	-5	-5	-5	-5	-5	-5	-5	-5	-5	-5	-5	-5
REG4	-5	-5	-5	-5	-5	-5	-5	-5	-5	-5	-5	-5	-5	-5	-5	-5	-5	-5	-5	-0.612489	-5	-5	-5
NBPF7	-5	-5	-5	-5	-5	-5	-5	-5	-5	-5	-5	-5	-5	-5	-5	-5	-5	-5	-5	-5	-5	-5	-5
ADAM30	-5	-5	-5	-5	-5	-5	-5	-5	-5	-5	-5	-5	-5	-5	-5	-5	-5	-5	-5	-5	-5	-5	-5
NOTCH2	4.69027	4.67288	4.67346	4.67346	3.98332	3.81269	3.76241	3.81269	4.28426	4.3286	4.39621	4.3286	3.98587	4.24035	4.1822	4.21949	4.48172	4.22992	3.84233	2.4889	2.05451	3.50279	3.57954
LOC100132913	1.68436	1.11874	2.16482	1.68436	1.42335	1.1207	-5	1.1207	-0.789658	1.24098	0.542324	0.542324	2.42878	1.28454	-0.913794	1.14199	2.19622	1.21326	1.89822	2.29365	-0.903868	-0.721547	2.83738
FAM72B	1.35738	1.95004	1.4144	1.4144	1.40389	1.54841	1.34651	1.40389	1.03105	0.256191	1.22142	1.03105	1.32654	0.537662	0.845868	1.07773	1.05117	0.94852	2.01464	-1.1301	1.99375	1.08011	0.633928
HIST2H2BA	-5	-0.192372	-0.321584	-0.321584	-1.23443	-0.0377019	0.248421	-0.0377019	-0.0202027	-1.06421	0.238229	-0.0202027	-5	-0.350977	-0.531028	-0.324346	-0.440057	-0.395517	-1.33181	-5	-0.289016	0.278389	-1.23443
LOC100996318	-5	-5	-2.7181	-5	-2.8824	-2.40795	-3.38139	-2.8824	-5	-5	-2.17156	-5	-5	-5	-5	-2.65926	-2.79688	-3.89844	-5	-5	-3.81671	-5	-5
FCGR1B	-5	-5	-5	-5	-5	-5	-5	-5	-5	-5	-5	-5	-5	-5	-5	-5	-5	-5	-5	-5	-5	-5	1.69964
EMBP1	-5	-3.64966	-0.84397	-3.64966	-5	-1.72037	-2.67365	-2.67365	-5	-2.76462	-5	-5	-5	-5	-5	-5	-2.74887	-5	-5	1.65728	-5	-3.07911	-0.335473
MIR3118-1	-5	-5	-5	-5	-5	-5	-5	-5	-5	-5	-5	-5	-5	-5	-5	-5	-5	-5	-5	-5	-5	-5	-5
ANKRD20A12P	-2.50104	-5	-1.07881	-2.50104	-1.89712	-5	-5	-5	-2.47694	-2.51331	-1.67131	-2.47694	-5	-2.37516	-5	-1.30195	-1.15518	-1.83855	-5	-5	-2.23493	-5	-5
MIR3118-2	-5	-5	-5	-5	-5	-5	-5	-5	-5	-5	-5	-5	-5	-5	-5	-5	-5	-5	-5	-5	-5	-5	-5
MIR3118-3	-5	-5	-5	-5	-5	-5	-5	-5	-5	-5	-5	-5	-5	-5	-5	-5	-5	-5	-5	-5	-5	-5	-5
LOC100130000	-5	-5	-1.1117	-5	-2.91877	-1.20397	-1.35093	-1.35093	-1.69282	-1.6874	-1.45672	-1.6874	-1.43129	-1.60445	-2.93746	-2.67365	-5	-2.80556	-3.05761	-0.693147	-3.12357	-5	-5
LOC100286793	1.17588	0.512824	-0.14387	0.512824	-0.00501254	0.124869	0.296394	0.124869	-0.0273712	-1.10564	-0.261365	-0.261365	1.07909	-0.224394	0.31627	-0.560366	0.124869	-0.0497627	0.263902	2.02999	-2.50104	0.267734	1.00503
LOC100996473	0.45869	-1.02722	-0.0429075	-0.0429075	-0.65778	0.146694	-0.204567	-0.204567	-5	-5	-5	-5	1.17341	-0.820981	-0.409473	-0.606969	-0.951918	-0.713975	-0.655851	4.12905	0.182322	-0.0439519	2.07581
PPIAL4G	-5	-5	-5	-5	-1.84516	-5	-5	-5	-5	-5	-5	-5	-5	-5	-5	-5	-5	-5	-1.9805	-1.41882	-2.04022	-5	-5
FAM72D	0.962411	1.90836	1.41269	1.41269	1.17093	1.69157	1.54244	1.54244	1.18418	0.514021	1.4002	1.18418	1.51227	0.0353671	0.300105	0.91549	0.99916	0.607798	2.17236	-2.52573	1.72758	0.933344	-0.29303
SRGAP2B	2.99022	3.18109	3.24064	3.18109	2.96434	3.0595	2.95819	2.96434	3.09693	3.05692	3.00315	3.05692	2.72366	2.84572	2.81079	2.96507	2.78815	2.82826	2.56102	2.31362	3.07283	2.33998	2.55746
LINC00623	2.12549	-0.239527	-0.625489	-0.239527	0.836815	0.9704	1.28868	0.9704	1.5833	-5	2.0004	1.5833	2.6461	1.52497	0.0314987	-2.12863	1.12135	0.576425	0.848012	4.01413	-0.275754	2.2714	2.37146
LOC730256	-5	-5	-5	-5	-5	-5	-5	-5	-5	-5	-5	-5	-5	-5	-5	-5	-5	-5	-0.0449974	-1.12086	-5	-5	-5
PPIAL4B	-5	-5	-5	-5	-5	-5	-5	-5	-5	-5	-5	-5	-5	-5	-5	-5	-5	-5	-5	-5	-5	-5	-5
LOC728875	-5	-5	-5	-5	-5	-5	-5	-5	-5	-5	-5	-5	0.505612	-5	-5	-5	-5	-5	-5	0.361165	-5	-5	0.330023
PFN1P2	-1.58964	-2.93746	-1.9805	-1.9805	-1.74297	-1.16475	-2.65926	-1.74297	-2.7181	-1.62964	-5	-2.7181	-2.76462	-1.52326	-1.06132	-1.51868	-2.76462	-1.52097	-3.01593	0.0925792	-5	-1.41882	-5
LOC653513	1.82954	1.84782	1.295	1.82954	1.70965	0.975314	-0.153151	0.975314	2.47224	0.466247	1.93499	1.93499	0.350657	2.36133	2.59354	2.45942	2.31016	2.41037	0.695145	-5	-5	2.30757	-0.401971
NBPF9	2.93651	2.90104	2.90952	2.90952	2.61389	2.54144	2.82138	2.61389	2.90104	2.85071	2.96311	2.90104	2.74432	2.90603	2.84978	2.7892	2.96181	2.8779	2.6238	3.32114	1.91191	2.49345	3.07204
PDE4DIP	3.81712	3.79497	4.07195	3.81712	3.6907	3.4821	3.77563	3.6907	4.33071	3.73335	3.96942	3.96942	3.4728	4.21513	4.57002	4.42239	4.31058	4.36649	3.34353	3.33238	1.71865	4.31272	1.19906
LOC100996517	5.28079	5.32985	5.31129	5.31129	5.37214	5.23587	5.27582	5.27582	5.43864	5.38641	5.40896	5.40896	5.29075	5.33172	5.45459	5.21014	5.47348	5.39316	5.16184	2.96527	4.41504	5.6661	2.04563
NUDT4P1	2.90952	2.70384	2.86585	2.86585	2.10766	2.59241	2.0381	2.10766	2.90521	2.83908	2.82298	2.83908	2.08331	2.55723	2.29747	2.42719	2.17736	2.36233	2.54412	2.44798	2.82233	2.45848	2.6272
NOTCH2NL	4.02982	2.97113	2.98765	2.98765	1.83657	2.2217	2.4956	2.2217	2.76996	2.71098	2.59809	2.71098	1.92483	2.52852	2.43633	2.32757	2.53497	2.48243	2.25644	3.19204	0.859932	2.46852	2.95684
NBPF10	1.92527	1.95246	2.13025	1.95246	1.59939	1.20297	1.51447	1.51447	1.90181	1.83306	1.99864	1.90181	1.44362	2.23559	2.0141	1.99429	2.0979	2.056	1.20387	1.95033	0.249201	1.66317	2.52164
HFE2	-2.48891	-5	-2.13707	-2.48891	-2.68825	-1.92415	-2.50104	-2.50104	-5	-5	-2.34341	-5	-5	-5	-5	-2.47694	-2.59027	-3.79513	-5	-5	-5	-5	-5
TXNIP	2.95486	2.44026	3.08534	2.95486	1.11317	1.39401	1.81743	1.39401	2.54639	2.27562	2.39343	2.39343	-0.269187	4.39767	3.5336	3.07814	3.40969	3.47165	2.698	6.39762	3.93564	5.08398	6.99014
POLR3GL	3.75455	3.53097	3.59789	3.59789	3.61143	3.50285	3.70086	3.61143	3.43621	3.68735	3.42472	3.43621	3.40582	3.70988	3.77849	3.66906	3.79245	3.74419	3.69197	4.23882	3.8093	3.60639	3.00286
ANKRD34A	0.921875	1.09728	1.08418	1.08418	0.791181	1.01668	1.2801	1.01668	0.798408	0.703098	1.41949	0.798408	0.921875	-0.0921153	0.561899	0.0573251	0.670902	0.309612	1.63608	-0.155485	-1.15518	0.416735	-2.52573
LIX1L	3.5485	3.6568	3.46101	3.5485	3.53056	3.3136	3.39645	3.39645	3.43376	3.45997	3.5564	3.45997	3.24672	3.26828	3.43521	3.48759	3.62031	3.4614	3.54426	2.58686	3.41448	3.16341	1.45419
RBM8A	3.35162	3.59972	3.23813	3.35162	3.26209	3.36211	3.40409	3.36211	3.27393	2.94444	3.30303	3.27393	3.46505	2.89917	3.14918	3.10329	3.23088	3.12623	3.47813	2.75614	3.7445	3.16074	3.20915
GNRHR2	-1.84516	-2.00248	-1.5559	-1.84516	-1.51413	-1.42712	-2.43042	-1.51413	-1.60944	-2.01741	-1.50058	-1.60944	-1.73727	-1.60445	-1.29098	-2.04022	-1.30933	-1.45689	-1.9805	-1.4397	-1.88387	-1.89048	-3.57555
PEX11B	2.79759	3.12078	3.07975	3.07975	3.20352	2.98016	3.11525	3.11525	3.1128	3.04624	3.08324	3.08324	3.25717	3.09068	3.19875	3.13728	3.12895	3.13311	3.39742	1.65211	3.43085	3.11511	2.08927
ITGA10	3.23179	3.05796	2.67373	3.05796	2.24177	2.34737	1.74554	2.24177	2.39252	2.59496	3.16522	2.59496	0.447247	2.7332	2.47746	2.36912	2.46776	2.47261	0.551007	-0.45413	3.19745	3.26316	-3.03655
ANKRD35	1.66355	1.23139	1.02425	1.23139	1.26779	1.37422	1.25789	1.26779	0.91749	1.10526	0.751888	0.91749	-0.578034	1.86346	1.87809	1.96543	1.80253	1.87077	1.25191	-2.14558	-0.50916	1.77478	-3.61192
PIAS3	4.0572	4.05718	3.93946	4.05718	3.98131	4.07579	3.93519	3.98131	4.03075	4.09551	4.1653	4.09551	3.66878	3.72193	3.93504	3.84436	3.74682	3.79559	3.69858	2.35679	3.58928	3.72077	2.43493
NUDT17	0.996949	0.598287	0.446607	0.598287	0.664233	0.874218	0.895271	0.874218	0.727549	0.770108	1.08654	0.770108	0.677526	0.0563803	0.24059	0.604316	0.71393	0.422453	1.07261	0.669367	1.00832	0.118672	-0.240798
POLR3C	3.3362	3.34857	3.24505	3.3362	3.39454	3.49569	3.46069	3.46069	3.32583	3.28631	3.48333	3.32583	3.25297	2.97808	3.01313	3.08466	3.15517	3.04889	3.55349	2.43203	3.27264	3.20745	2.40216
RNF115	3.67612	3.7293	3.66566	3.67612	3.84702	3.84618	3.77783	3.84618	3.70009	3.74188	3.87139	3.74188	3.39239	3.41704	3.69065	3.67531	3.5941	3.63471	4.23961	3.24836	3.62517	3.23534	2.87452
CD160	-5	-5	-0.949331	-5	-5	-5	-5	-5	-2.6173	-5	-5	-5	-5	-5	-2.76462	-5	-5	-5	-5	0.0449734	-5	-5	-2.07944
[truncated: 23,839 more rows]

## Sheet: TPM of 25,193 genes
Name	BMSC-1	BMSC-2	BMSC-3	ADSC-1	ADSC-2	ADSC-3	REC-1	REC-2	REC-3	iMSC	SyMSC-1	SyMSC-2	SyMSC-3	SyMSC-4	Human Fibroblast	Human T Cell	HPAEC	HWP	hMoCD14
[truncated: 25,192 more rows]

[truncated: 2 more sheets: Ln(TPM) of Amp1200 genes, TPM of Amp1200 genes]
