# Supplementary material for: Definition of Synovial Mesenchymal Stem Cells for Meniscus Regeneration by the Mechanism of Action and General Amp1200 Gene Expression
Source: Int J Mol Sci. 2024 Sep 29;25(19):10510. doi: 10.3390/ijms251910510 (PMC11476826; doi:10.3390/ijms251910510)
Supplement: Supplementary file 1 [file ijms-25-10510-s001.zip › Supplemental_Table_S1_gene_list.xlsx]

## Sheet: Amp1200_gene_list
Symbol	Name	NCBI Number	Amp1200	Immunoregulation	Anti-inflammatory	Angiogenesis	Neurogenesis	Osteogenesis	Adipogenesis	Chondrogenesis	Fibrosis	Immunogenicity	Migration	Adhesion	Senescence	MSC selection markers	Others	Genes with too high expression	Genes without readily available primers
ABCB1	ATP-binding cassette, sub-family B (MDR/TAP), member 1A	5243	〇													〇	〇
Abl1	c-abl oncogene 1, non-receptor tyrosine kinase	25	〇												〇
ACACB	acetyl-Coenzyme A carboxylase beta	32	〇						〇
Acan	aggrecan	176	〇							〇
ACHE	acetylcholinesterase	43	〇				〇
Ackr2	atypical chemokine receptor 2	1238	〇		〇
ackr3	atypical chemokine receptor 3	57007	〇										〇	〇
ACLY	ATP citrate lyase	47	〇							〇
Acod1	immunoresponsive 1 homolog (mouse)	730249															〇		〇
ACTA2	Actin, alpha 2, smooth muscle, aorta	59	〇								〇					〇
ACTB	actin, beta	60												〇				〇
ACTC1	actin, alpha, cardiac muscle 1	70	〇														〇
ACTG2	actin, gamma 2, smooth muscle, enteric	72	〇														〇
ACTN3	actinin alpha 3	89	〇										〇
ACTR2	ARP2 actin-related protein 2	10097	〇										〇
ACTR3	ARP3 actin-related protein 3	10096	〇										〇
Acvr1	activin A receptor, type 1	90	〇					〇
Acvr2a	activin receptor IIA	92	〇					〇
Acvr2b	activin receptor IIB	93	〇					〇
ADAMTS1	a disintegrin-like and metallopeptidase (reprolysin type) with thrombospondin type 1 motif, 1	9510	〇			〇
ADAMTS5	a disintegrin-like and metallopeptidase (reprolysin type) with thrombospondin type 1 motif, 5 (aggrecanase-2)	11096	〇							〇
Adgrb1	adhesion G protein-coupled receptor B1	575	〇			〇
Adig	adipogenin	149685	〇						〇
Adipoq	adiponectin, C1Q and collagen domain containing	9370	〇		〇				〇								〇
Adora1	adenosine A1 receptor	134	〇		〇
Adora2a	adenosine A2a receptor	135	〇	〇	〇
Adrb2	adrenergic receptor, beta 2	154	〇		〇				〇
Afap1l2	actin filament associated protein 1-like 2	84632	〇		〇
AFF3	AF4/FMR2 family, member 3	3899	〇														〇
Ager	advanced glycosylation end-product specific receptor	177	〇								〇
AGMO	alkylglycerol monooxygenase	392636	〇														〇
AgRP	Agouti related protein	181	〇														〇
AGT	angiotensinogen (serpin peptidase inhibitor, clade A, member 8)	183	〇		〇				〇		〇
AHNAK2	AHNAK nucleoprotein 2	113146	〇														〇
Ahsg	alpha-2-HS-glycoprotein	197			〇			〇										〇
Aif1	allograft inflammatory factor 1	199	〇		〇
Aimp1	aminoacyl tRNA synthetase complex-interacting multifunctional protein 1	9255	〇		〇
AK4	adenylate kinase 4	205	〇														〇
AKR1C1	aldo-keto reductase family 1, member C1	1645	〇														〇
Akt1	thymoma viral proto-oncogene 1	207	〇		〇	〇					〇		〇		〇
Akt3	thymoma viral proto-oncogene 3	10000	〇												〇
Alcam	activated leukocyte cell adhesion molecule	214	〇	〇						〇				〇		〇	〇
Alox15	arachidonate 15-lipoxygenase	246	〇		〇
Alox5	arachidonate 5-lipoxygenase	240	〇		〇
Alox5ap	arachidonate 5-lipoxygenase activating protein	241	〇		〇
Alpl	alkaline phosphatase, liver/bone/kidney	249	〇					〇		〇						〇
AMOT	Angiomotin	154796	〇			〇
Ang	Angiogenin	283	〇			〇											〇
ANGEL2	angel homolog 2	90806	〇												〇
ANGPT1	angiopoietin 1	284	〇			〇	〇										〇
ANGPT2	angiopoietin 2	285	〇			〇			〇								〇
ANGPT4	angiopoietin 4	51378	〇			〇
ANGPTL1	Angiopoietin-like 1	9068	〇			〇
ANGPTL3	Angiopoietin-like 3	27329	〇			〇
ANGPTL4	Angiopoietin-like 4	51129	〇			〇
ANKRD1	ankyrin repeat domain 1 (cardiac muscle)	27063	〇														〇
ANPEP	Alanyl (membrane) aminopeptidase	290	〇													〇	〇
Anxa1	annexin A1	301	〇		〇
ANXA10	annexin A10	11199	〇														〇
ANXA3	annexin A3	306	〇												〇
ANXA5	annexin A5	308	〇												〇	〇
Anxa6	annexin A6	309	〇							〇
Aoah	acyloxyacyl hydrolase	313	〇		〇
Aoc3	amine oxidase, copper containing 3	8639	〇		〇
APAF1	apoptotic peptidase activating factor 1	317	〇				〇
APBA1	amyloid beta (A4) precursor protein binding, family A, member 1	320	〇				〇
APBA2	amyloid beta (A4) precursor protein-binding, family A, member 2	321	〇				〇
Apoa1	apolipoprotein A-I	335	〇		〇												〇
APOE	apolipoprotein E	348	〇		〇				〇
Areg	Amphiregulin	374	〇			〇
ARF6	ADP-ribosylation factor 6	382	〇										〇
ARG1	arginase, liver	383	〇	〇
ARG2	arginase type II	384	〇	〇
Arhgap29	Rho GTPase activating protein 29	9411	〇												〇
ARHGAP35	Rho GTPase activating protein 35	2909	〇				〇
ARL6IP6	ADP-ribosylation factor-like 6 interacting protein 6	151188	〇												〇
Artn	Artemin	9048	〇			〇	〇
Atm	ataxia telangiectasia mutated	472	〇												〇
Atrn	attractin	8455	〇		〇
AURKB	aurora kinase B	9212	〇							〇
Axin1	axin 1	8312	〇						〇
Axl	AXL receptor tyrosine kinase	558	〇		〇												〇
B2M	beta-2 microglobulin	567															〇	〇
B3GALT2	UDP-Gal:betaGlcNAc beta 1,3-galactosyltransferase 2	8707	〇														〇
B3gat1	beta-1,3-glucuronyltransferase 1	270887	〇														〇
B4GALNT1	beta-1,4-N-acetyl-galactosaminyltransferase 1	2583	〇														〇
B4galt1	UDP-Gal:betaGlcNAc beta 1,4- galactosyltransferase, polypeptide 1	2683	〇		〇
BAIAP2	brain-specific angiogenesis inhibitor 1-associated protein 2	10458	〇										〇
BCAR1	breast cancer anti-estrogen resistance 1	9564	〇										〇
BCL2	B cell leukemia/lymphoma 2	596	〇	〇			〇				〇
Bcl6	B cell leukemia/lymphoma 6	604	〇		〇
Bdkrb1	bradykinin receptor, beta 1	623	〇		〇
Bdkrb2	bradykinin receptor, beta 2	624	〇		〇
BDNF	Brain-derived neurotrophic factor	627	〇			〇	〇									〇	〇
Bglap	bone gamma carboxyglutamate protein	632	〇					〇		〇						〇
BGN	biglycan	633	〇					〇		〇
BMI1	Bmi1 polycomb ring finger oncogene	648	〇												〇
Bmp1	bone morphogenetic protein 1	649	〇					〇									〇
Bmp2	bone morphogenetic protein 2	650	〇					〇	〇	〇						〇	〇
Bmp3	bone morphogenetic protein 3	651	〇					〇
Bmp4	bone morphogenetic protein 4	652	〇					〇	〇	〇						〇	〇
Bmp5	bone morphogenetic protein 5	653	〇					〇		〇
Bmp6	bone morphogenetic protein 6	654	〇					〇		〇						〇	〇
Bmp7	bone morphogenetic protein 7	655	〇				〇	〇	〇	〇	〇					〇	〇
Bmpr1a	bone morphogenetic protein receptor, type 1A	657	〇					〇		〇			〇
Bmpr1b	bone morphogenetic protein receptor, type 1B	658	〇					〇		〇			〇
Bmpr2	bone morphogenetic protein receptor, type II (serine/threonine kinase)	659	〇					〇		〇			〇
Bsg	basigin	682															〇	〇
BST1	bone marrow stromal cell antigen 1	683	〇												〇
BST2	bone marrow stromal cell antigen 2	684	〇														〇
BTC	Betacellulin	685	〇														〇
Btk	Bruton agammaglobulinemia tyrosine kinase	695	〇		〇
BTLA	B and T lymphocyte associated	151888	〇	〇
Btn2a2	butyrophilin, subfamily 2, member A2	10385	〇									〇
C1orf198	chromosome 1 open reading frame 198	84886	〇														〇
C1qa	complement component 1, q subcomponent, alpha polypeptide	712	〇		〇										〇
C1QC	complement component 1, q subcomponent, C chain	714	〇												〇
C1R	complement component 1, r subcomponent A	715	〇		〇
C1S	complement component 1, s subcomponent 1	716	〇		〇										〇
C2cd4a	C2 calcium-dependent domain containing 4A	145741	〇		〇
C2orf88	chromosome 2 open reading frame 88	84281															〇		〇
C3	complement component 3	718		〇	〇										〇			〇
C3ar1	complement component 3a receptor 1	719	〇		〇										〇
Cadm1	cell adhesion molecule 1	23705	〇					〇
CALB1	calbindin 1	793	〇												〇
Calcr	calcitonin receptor	799	〇					〇
Calr	calreticulin	811													〇			〇
Camp	cathelicidin antimicrobial peptide	820	〇	〇	〇
CAPN2	calpain 2	824	〇										〇
Casp1	caspase 1	834	〇		〇										〇
CASP3	Caspase 3, apoptosis-related cysteine peptidase	836	〇													〇
CAV1	caveolin 1	857	〇								〇
CBLN2	cerebellin 2 precursor protein	147381	〇				〇
CCL1	chemokine (C-C motif) ligand 1	6346	〇	〇	〇								〇				〇
CCL11	chemokine (C-C motif) ligand 11	6356	〇		〇	〇					〇						〇
CCL13	chemokine (C-C motif) ligand 13	6357	〇														〇
CCL15	chemokine (C-C motif) ligand 15	6359	〇														〇
CCL16	chemokine (C-C motif) ligand 16	6360	〇														〇
CCL17	chemokine (C-C motif) ligand 17	6361	〇	〇	〇								〇				〇
CCL18	chemokine (C-C motif) ligand 18	6362	〇	〇	〇												〇
CCL19	chemokine (C-C motif) ligand 19	6363	〇	〇	〇												〇
CCL2	chemokine (C-C motif) ligand 2	6347	〇	〇	〇	〇				〇	〇		〇				〇
Ccl20	chemokine (C-C motif) ligand 20	6364	〇	〇	〇												〇
CCL21	chemokine (C-C motif) ligand 21	6366	〇	〇
CCL22	chemokine (C-C motif) ligand 22	6367	〇	〇									〇				〇
CCL23	chemokine (C-C motif) ligand 23	6368	〇														〇
CCL24	chemokine (C-C motif) ligand 24	6369	〇		〇								〇				〇
CCL25	chemokine (C-C motif) ligand 25	6370	〇		〇								〇				〇
CCL26	chemokine (C-C motif) ligand 26	10344	〇		〇												〇
CCL27	chemokine (C-C motif) ligand 27	10850	〇														〇
CCL3	chemokine (C-C motif) ligand 3	6348	〇	〇	〇	〇					〇		〇				〇
CCL4	chemokine (C-C motif) ligand 4	6351	〇	〇	〇								〇				〇
CCL5	chemokine (C-C motif) ligand 5	6352	〇	〇	〇	〇							〇				〇
CCL7	chemokine (C-C motif) ligand 7	6354	〇		〇								〇				〇
CCL8	chemokine (C-C motif) ligand 8	6355	〇		〇												〇
Ccn1	cellular communication network factor 1	3491	〇							〇
Ccn2	cellular communication network factor 2	1490	〇			〇				〇	〇			〇
Ccn3	cellular communication network factor 3	4856	〇							〇
Ccn4	cellular communication network factor 4	8840	〇					〇		〇
Ccnd1	cyclin D1	595	〇						〇
CCND2	cyclin D2	894	〇														〇
Ccr1	chemokine (C-C motif) receptor 1	1230	〇	〇	〇								〇	〇
CCR10	chemokine (C-C motif) receptor 10	2826											〇	〇					〇
CCR2	chemokine (C-C motif) receptor 2	729230	〇	〇	〇						〇		〇	〇
CCR3	chemokine (C-C motif) receptor 3	1232	〇	〇	〇								〇	〇			〇
CCR4	chemokine (C-C motif) receptor 4	1233	〇	〇	〇								〇	〇
CCR5	chemokine (C-C motif) receptor 5	1234	〇	〇	〇								〇
CCR6	chemokine (C-C motif) receptor 6	1235	〇	〇	〇								〇				〇
CCR7	chemokine (C-C motif) receptor 7	1236	〇	〇	〇								〇	〇
CCR8	chemokine (C-C motif) receptor 8	1237	〇	〇									〇	〇
CCR9	chemokine (C-C motif) receptor 9	10803	〇										〇	〇
Ccrl2	chemokine (C-C motif) receptor-like 2	9034	〇		〇
CD14	CD14 antigen	929	〇	〇	〇										〇	〇
CD151	CD151 antigen	977	〇							〇
CD160	CD160 antigen	11126	〇	〇
CD163	CD163 antigen	9332	〇	〇	〇												〇
CD164	CD164 antigen	8763	〇														〇
CD165	CD165 antigen	23449															〇		〇
CD180	CD180 antigen	4064	〇		〇
CD19	CD19 antigen	930	〇	〇												〇
CD1B	CD1b molecule	910	〇														〇
CD1C	CD1c molecule	911	〇	〇
CD1D	CD1d molecule	912	〇	〇
CD2	CD2 antigen	914	〇	〇
CD200	CD200 antigen	4345	〇	〇								〇
CD209	CD209 molecule	30835	〇	〇													〇
CD22	CD22 molecule	933	〇	〇													〇
CD226	CD226 molecule	10666	〇	〇
CD24	CD24 molecule	100133941															〇		〇
CD244	CD244 molecule, natural killer cell receptor 2B4	51744	〇	〇
CD247	CD247 molecule	919	〇	〇
CD248	CD248 antigen, endosialin	57124	〇			〇
CD27	CD27 molecule	939	〇	〇
CD274	CD274 antigen	29126	〇	〇	〇							〇					〇
CD276	CD276 antigen	80381	〇	〇								〇
CD28	CD28 antigen	940	〇	〇	〇
CD33	CD33 antigen	945	〇	〇
CD34	CD34 antigen	947	〇	〇										〇		〇
CD36	CD36 molecule	948	〇					〇
CD37	CD37 molecule	951	〇	〇
CD38	CD38 antigen	952	〇	〇
CD3D	CD3d molecule	915	〇	〇
CD3E	CD3 antigen, epsilon polypeptide	916	〇	〇
CD3G	CD3g molecule	917	〇	〇
CD4	CD4 antigen	920	〇	〇										〇			〇
CD40	CD40 antigen	958	〇	〇	〇							〇					〇
CD40lg	CD40 ligand	959	〇	〇	〇												〇
CD44	CD44 antigen	960	〇	〇	〇					〇			〇	〇		〇
CD47	CD47 antigen (Rh-related antigen, integrin-associated signal transducer)	961	〇	〇								〇
CD48	CD48 antigen	962	〇	〇								〇
CD52	CD52 molecule	1043	〇	〇
CD53	CD53 molecule	963	〇	〇
CD55	CD55 molecule	1604	〇													〇	〇
CD58	CD58 molecule	965	〇	〇									〇
CD59	CD59 molecule	966	〇													〇
CD6	CD6 molecule	923	〇	〇
CD63	CD63 molecule	967		〇													〇	〇
CD68	CD68 antigen	968	〇	〇
CD69	CD69 molecule	969	〇	〇													〇
CD70	CD70 antigen	970		〇								〇					〇		〇
CD74	CD74 antigen	972	〇	〇					〇	〇
CD79A	CD79a molecule, immunoglobulin-associated alpha	973	〇	〇												〇
CD79B	CD79b molecule, immunoglobulin-associated beta	974	〇	〇													〇
CD80	CD80 antigen	941	〇	〇								〇					〇
CD83	CD83 molecule	9308	〇	〇
CD86	CD86 antigen	942	〇	〇								〇					〇
CD8A	CD8 antigen, alpha chain	925	〇	〇
CD8B	CD8b molecule	926	〇	〇
CD9	CD9 antigen	928	〇	〇												〇	〇
CD93	CD93 antigen	22918	〇										〇
CD99	CD99 antigen	4267	〇														〇
CDH1	cadherin 1	999	〇									〇		〇
CDH11	cadherin 11	1009	〇					〇		〇
CDH2	cadherin 2	1000	〇							〇		〇		〇
CDH3	cadherin 3	1001	〇											〇
CDH4	cadherin 4	1002	〇									〇
CDH5	Cadherin 5, type 2 (vascular endothelium)	1003	〇			〇										〇
CDK4	cyclin-dependent kinase 4	1019	〇						〇
CDK6	cyclin-dependent kinase 6	1021	〇												〇
CDKN1A	cyclin-dependent kinase inhibitor 1A (P21)	1026	〇						〇						〇
CDKN1B	cyclin-dependent kinase inhibitor 1B	1027	〇						〇
CDKN1C	cyclin-dependent kinase inhibitor 1C (P57)	1028	〇												〇
CDKN2a	cyclin dependent kinase inhibitor 2A	1029	〇												〇
CDKN2b	cyclin dependent kinase inhibitor 2B	1030	〇												〇
CDKN2D	cyclin dependent kinase inhibitor 2D	1032	〇						〇	〇
CEACAM1	carcinoembryonic antigen-related cell adhesion molecule 1	634	〇	〇								〇					〇
CEACAM3	CEA cell adhesion molecule 3	1084	〇														〇
CEACAM5	CEA cell adhesion molecule 5	1048	〇														〇
CEACAM6	CEA cell adhesion molecule 6	4680	〇														〇
CEACAM8	CEA cell adhesion molecule 8	1088	〇	〇
Cebpa	CCAAT/enhancer binding protein (C/EBP), alpha	1050	〇		〇			〇	〇
Cebpb	CCAAT/enhancer binding protein (C/EBP), beta	1051	〇		〇				〇		〇
Cebpd	CCAAT/enhancer binding protein (C/EBP), delta	1052	〇						〇
CEMIP	cell migration inducing protein, hyaluronan binding	57214															〇		〇
CFD	complement factor D (adipsin)	1675	〇		〇				〇								〇
Cfh	complement component factor h	3075	〇		〇										〇
CFI	complement component factor i	3426	〇		〇
CFL1	cofilin 1, non-muscle	1072											〇					〇
CHAC1	ChaC glutathione-specific gamma-glutamylcyclotransferase 1	79094	〇														〇
CHAD	chondroadherin	1101	〇							〇
Chadl	chondroadherin-like	150356	〇							〇
CHAT	choline acetyltransferase	1103	〇				〇
CHEK1	checkpoint kinase 1	1111	〇												〇
Chek2	checkpoint kinase 2	11200	〇												〇
CHI3L1	chitinase 3 like 1	1116	〇														〇
Chrd	chordin	8646	〇					〇
CHRM2	cholinergic receptor, muscarinic 2, cardiac	1129	〇				〇
CHRNA1	cholinergic receptor, nicotinic alpha 1	1134	〇														〇
Chrna7	cholinergic receptor, nicotinic, alpha polypeptide 7	1139	〇		〇
CHRNB2	cholinergic receptor, nicotinic, beta polypeptide 2 (neuronal)	1141	〇				〇
Chst11	carbohydrate sulfotransferase 11	50515	〇							〇
Chst4	carbohydrate sulfotransferase 4	10164	〇		〇
CIITA	class II transactivator	4261	〇	〇
Clcf1	cardiotrophin-like cytokine factor 1	23529	〇		〇
CLDN1	claudin 1	9076	〇														〇
CLDN11	claudin 11	5010	〇														〇
CLEC11A	Stem cell growth factor	6320	〇														〇
CLSTN2	calsyntenin 2	64084	〇				〇
Clu	clusterin	1191			〇										〇			〇
Cmklr1	chemokine-like receptor 1	1240	〇		〇
CNIH3	cornichon family AMPA receptor auxiliary protein 3	149111	〇														〇
Cnmd	chondromodulin	11061	〇			〇
CNN1	calponin 1, basic, smooth muscle	1264	〇														〇
CNTF	Ciliary neurotrophic factor	1270	〇														〇
COL10A1	collagen, type X, alpha 1	1300	〇					〇		〇
COL11A1	collagen, type XI, alpha 1	1301	〇					〇		〇					〇
COL11A2	collagen, type XI, alpha 2	1302	〇							〇
COL12A1	collagen, type XII, alpha 1	1303	〇												〇
COL14A1	collagen, type XIV, alpha 1	7373	〇					〇
COL15A1	collagen, type XV, alpha 1	1306	〇			〇
COL16A1	collagen, type XVI, alpha 1	1307	〇											〇
COL18A1	Collagen, type XVIII, alpha 1	80781	〇			〇
COL1A1	collagen, type I, alpha 1	1277	〇			〇		〇		〇	〇			〇	〇	〇
COL1A2	collagen, type I, alpha 2	1278	〇					〇		〇	〇
COL2A1	collagen, type II, alpha 1	1280	〇					〇		〇
COL3A1	collagen, type III, alpha 1	1281	〇								〇				〇
COL4A2	collagen, type IV, alpha 2	1284	〇			〇
COL4A3	Collagen, type IV, alpha 3 (Goodpasture antigen)	1285	〇			〇
COL4A6	collagen, type IV, alpha 6	1288	〇							〇
COL5A1	collagen, type V, alpha 1	1289	〇					〇
COL6A1	collagen, type VI, alpha 1	1291								〇								〇
COL8A1	collagen, type VIII, alpha 1	1295	〇											〇
COL9A1	collagen, type IX, alpha 1	1297	〇							〇
COL9A2	collagen, type IX, alpha 2	1298	〇							〇
COL9A3	collagen, type IX, alpha 3	1299	〇							〇
Comp	cartilage oligomeric matrix protein	1311	〇					〇		〇
Cr2	complement receptor 2	1380	〇		〇
Creb1	cAMP responsive element binding protein 1	1385	〇						〇
CRK	v-crk avian sarcoma virus CT10 oncogene homolog	1398	〇										〇
Crp	C-reactive protein, pentraxin-related	1401	〇		〇
Crppa	CDP-L-ribitol pyrophosphorylase A	729920	〇				〇
CryAB	crystallin, alpha B	1410	〇					〇
CSF1	colony stimulating factor 1 (macrophage)	1435	〇	〇	〇	〇		〇									〇
CSF2	colony stimulating factor 2 (granulocyte-macrophage)	1437	〇	〇		〇		〇								〇	〇
CSF3	colony stimulating factor 3 (granulocyte)	1440	〇	〇		〇		〇								〇	〇
CSGALNACT1	chondroitin sulfate N-acetylgalactosaminyltransferase 1	55790	〇														〇
Cst3	Cystatin C	1471	〇				〇										〇
Ctbp1	C-terminal binding protein 1	1487	〇						〇
Ctbp2	C-terminal binding protein 2	1488	〇						〇
CTLA4	cytotoxic T-lymphocyte-associated protein 4	1493	〇	〇
Ctnnal1	catenin (cadherin associated protein), alpha-like 1	8727	〇										〇
CTNNB1	catenin (cadherin associated protein), beta 1	1499												〇		〇		〇
CTNND1	catenin (cadherin associated protein), delta 1	1500	〇											〇
CTSS	cathepsin S	1520	〇														〇
CTTN	cortactin	2017	〇										〇
Cx3cl1	chemokine (C-X3-C motif) ligand 1	6376	〇	〇	〇								〇		〇		〇
Cx3cr1	chemokine (C-X3-C motif) receptor 1	1524	〇	〇	〇								〇	〇
CXCL1	chemokine (C-X-C motif) ligand 1	2919	〇	〇	〇	〇	〇						〇				〇
CXCL10	chemokine (C-X-C motif) ligand 10	3627	〇	〇	〇	〇											〇
CXCL11	chemokine (C-X-C motif) ligand 11	6373	〇	〇	〇								〇				〇
CXCL12	chemokine (C-X-C motif) ligand 12	6387	〇		〇	〇				〇			〇				〇
CXCL13	chemokine (C-X-C motif) ligand 13	10563	〇	〇	〇								〇				〇
CXCL16	chemokine (C-X-C motif) ligand 16	58191	〇			〇
CXCL2	chemokine (C-X-C motif) ligand 2	2920	〇		〇	〇							〇				〇
CXCL3	chemokine (C-X-C motif) ligand 3	2921	〇		〇												〇
CXCL5	chemokine (C-X-C motif) ligand 5	6374	〇		〇												〇
CXCL6	Granulocyte chemotactic protein2	6372	〇														〇
CXCL8	C-X-C motif chemokine ligand 8	3576	〇	〇	〇	〇	〇								〇		〇
CXCL9	chemokine (C-X-C motif) ligand 9	4283	〇	〇	〇	〇							〇				〇
CXCR1	chemokine (C-X-C motif) receptor 1	3577	〇	〇									〇	〇			〇
CXCR2	chemokine (C-X-C motif) receptor 2	3579	〇	〇	〇								〇	〇
CXCR3	chemokine (C-X-C motif) receptor 3	2833		〇	〇								〇	〇					〇
CXCR4	chemokine (C-X-C motif) receptor 4	7852	〇	〇	〇						〇		〇	〇			〇
CXCR5	chemokine (C-X-C motif) receptor 5	643	〇	〇									〇	〇
CXCR6	chemokine (C-X-C motif) receptor 6	10663	〇	〇	〇								〇	〇
Cybb	cytochrome b-245, beta polypeptide	1536	〇		〇
Cygb	cytoglobin	114757	〇								〇
CYP1B1	cytochrome P450, family 1, subfamily B, polypeptide 1	1545	〇														〇
Cyp26b1	cytochrome P450, family 26, subfamily b, polypeptide 1	56603	〇		〇
DAPK1	death-associated protein kinase 1	1612	〇														〇
DAPK3	death-associated protein kinase 3	1613	〇							〇
DCN	decorin	1634	〇							〇	〇
Ddit3	DNA-damage inducible transcript 3	1649	〇						〇
DDIT4	DNA damage inducible transcript 4	54541	〇														〇
Ddr2	discoidin domain receptor tyrosine kinase 2	4921	〇								〇
DDX58	DEAD/H box helicase 58	23586	〇	〇
DIAPH1	diaphanous related formin 1	1729	〇										〇
Dio2	deiodinase, iodothyronine, type II	1734	〇						〇
DIRAS3	DIRAS family, GTP-binding RAS-like 3	9077	〇														〇
Dkk1	dickkopf WNT signaling pathway inhibitor 1	22943	〇					〇	〇								〇
Dlk1	delta like non-canonical Notch ligand 1	8788	〇						〇
Dlx5	distal-less homeobox 5	1749	〇				〇	〇
DLX6	distal-less homeobox 6	1750	〇				〇
DPF1	D4, zinc and double PHD fingers family 1	8193	〇				〇
DPF3	D4, zinc and double PHD fingers, family 3	8110	〇				〇
DPP4	dipeptidylpeptidase 4	1803	〇			〇							〇				〇
Dpt	dermatopontin	1805	〇							〇
DRD2	dopamine receptor D2	1813	〇				〇
DSCAM	DS cell adhesion molecule	1826	〇				〇
E2f1	E2F transcription factor 1	1869	〇						〇	〇
EBF2	early B-cell factor 2	64641	〇														〇
EBI3	Epstein-Barr virus induced gene 3	10148	〇	〇
EDIL3	EGF-like repeats and discoidin I-like domains 3	10085	〇			〇
EDN1	endothelin 1	1906	〇			〇					〇		〇
Efemp1	epidermal growth factor-containing fibulin-like extracellular matrix protein 1	2202	〇							〇
EFNB2	Ephrin-B2	1948	〇			〇	〇
EGF	epidermal growth factor	1950	〇			〇					〇		〇			〇	〇
Egfr	epidermal growth factor receptor	1956	〇		〇								〇				〇
Egr2	early growth response 2	1959	〇						〇
Elane	elastase, neutrophil expressed	1991	〇		〇
Elf3	E74-like factor 3	1999	〇		〇
ELN	elastin	2006	〇														〇
ENC1	ectodermal-neural cortex 1	8507	〇				〇
Eng	endoglin	2022	〇			〇				〇	〇					〇	〇
Enpp3	ectonucleotide pyrophosphatase/phosphodiesterase 3	5169	〇		〇
ENTPD1	ectonucleoside triphosphate diphosphohydrolase 1	953	〇	〇
EP300	E1A binding protein p300	2033	〇												〇
EPAS1	endothelial PAS domain protein 1	2034	〇							〇
Epcam	epithelial cell adhesion molecule	4072	〇														〇
Epha2	Eph receptor A2	1969	〇					〇
Ephb2	Eph receptor B2	2048	〇				〇
Ephb3	Eph receptor B3	2049	〇				〇
Ephx2	epoxide hydrolase 2, cytoplasmic	2053	〇		〇
Epo	erythropoietin	2056	〇			〇
Epyc	epiphycan	1833	〇							〇
ERBB2	V-erb-b2 erythroblastic leukemia viral oncogene homolog 2, neuro/glioblastoma derived oncogene homolog (avian)	2064	〇													〇	〇
ESM1	endothelial cell-specific molecule 1	11082	〇														〇
ETV1	ets variant 1	2115	〇														〇
EXT1	exostosin glycosyltransferase 1	2131	〇				〇
EZR	ezrin	7430	〇				〇
F2	coagulation factor II	2147	〇		〇
F2r	coagulation factor II (thrombin) receptor	2149	〇		〇						〇		〇
F2rl1	coagulation factor II (thrombin) receptor-like 1	2150	〇		〇
F3	coagulation factor III	2152	〇		〇	〇
F8	coagulation factor VIII	2157	〇		〇
FABP3	fatty acid binding protein 3, muscle and heart	2170	〇														〇
Fabp4	fatty acid binding protein 4, adipocyte	2167	〇		〇				〇
FAP	fibroblast activation protein	2191	〇										〇
FAS	Fas (TNF receptor superfamily member 6)	355	〇	〇	〇												〇
Fasl	Fas ligand (TNF superfamily, member 6)	356	〇	〇	〇						〇
FASN	fatty acid synthase	2194							〇									〇
Fbxo5	F-box protein 5	26271	〇										〇
Fcer1a	Fc receptor, IgE, high affinity I, alpha polypeptide	2205	〇		〇
FCER1G	Fc receptor, IgE, high affinity I, gamma polypeptide	2207	〇												〇
Fcgr1a	Fc fragment of IgG receptor Ia	2209	〇												〇		〇
FCGR3B	Fc fragment of IgG receptor IIIa	2214	〇												〇
FGF1	fibroblast growth factor 1	2246	〇			〇	〇		〇				〇				〇
FGF10	fibroblast growth factor 10	2255	〇						〇							〇
FGF19	Fibroblast growth factor 19	9965	〇														〇
FGF2	fibroblast growth factor 2	2247	〇	〇		〇	〇	〇	〇	〇	〇		〇			〇	〇
FGF4	Fibroblast growth factor 4	2249	〇			〇											〇
FGF6	Fibroblast growth factor 6	2251	〇														〇
FGF7	Fibroblast growth factor 7	2252	〇			〇											〇
FGF9	Fibroblast growth factor 9 (glia-activating factor)	2254	〇														〇
FGFR1	fibroblast growth factor receptor 1	2260	〇	〇				〇		〇			〇
FGFR2	fibroblast growth factor receptor 2	2263	〇	〇				〇		〇			〇
FGFR3	fibroblast growth factor receptor 3	2261	〇							〇
FGFR4	fibroblast growth factor receptor 4	2264	〇										〇
FHL1	four and a half LIM domains 1	2273	〇														〇
FLG	filaggrin	2312	〇														〇
FLRT3	fibronectin leucine rich transmembrane protein 3	23767	〇				〇
FLT1	FMS-like tyrosine kinase 1	2321	〇			〇		〇					〇
FLT3LG	FMS-like tyrosine kinase 3 ligan	2323	〇	〇
FMOD	fibromodulin	2331	〇							〇
FN1	fibronectin 1	2335			〇	〇		〇		〇	〇			〇				〇
FOSB	FBJ murine osteosarcoma viral oncogene homolog B	2354	〇														〇
FOXC2	forkhead box C2	2303	〇						〇
FOXD1	forkhead box D1	2297	〇				〇
FOXO1	forkhead box O1	2308	〇						〇						〇
FOXO3	forkhead box O3	2309	〇		〇
FOXP3	forkhead box P3	50943	〇	〇	〇
Fpr1	formyl peptide receptor 1	2357	〇		〇
Fpr2	formyl peptide receptor 2	2358	〇		〇
Frzb	frizzled-related protein	2487	〇							〇
FUT1	Fucosyltransferase 1 (galactoside 2-alpha-L-fucosyltransferase, H blood group)	2523	〇													〇
FUT4	fucosyltransferase 4	2526	〇										〇			〇
FZD9	Frizzled family receptor 9	8326	〇													〇
GABRA5	gamma-aminobutyric acid (GABA) A receptor, subunit alpha 5	2558	〇				〇
GABRB2	gamma-aminobutyric acid (GABA) A receptor, subunit beta 2	2561	〇				〇
GABRB3	gamma-aminobutyric acid (GABA) A receptor, subunit beta 3	2562	〇				〇
GAD1	glutamate decarboxylase 1	2571	〇				〇
GADD45A	growth arrest and DNA-damage-inducible 45 alpha	1647	〇												〇
Gal	galanin and GMAP prepropeptide	51083	〇		〇
GALNT5	polypeptide N-acetylgalactosaminyltransferase 5	11227	〇												〇
GAPDH	glyceraldehyde-3-phosphate dehydrogenase	2597																〇
GATA2	GATA binding protein 2	2624	〇						〇
GATA3	GATA binding protein 3	2625	〇	〇	〇				〇
GATA4	GATA binding protein 4	2626	〇
GBP4	guanylate binding protein 4	115361	〇														〇
GBP5	guanylate binding protein 5	115362	〇														〇
GBX2	gastrulation brain homeobox 2	2637	〇				〇
Gdf10	growth differentiation factor 10	2662	〇					〇
GDF15	Growth differentiation factor 15	9518	〇				〇									〇	〇
GDF5	growth differentiation factor 5	8200	〇							〇						〇
GDF6	growth differentiation factor 6	392255	〇							〇						〇
GDF7	Growth differentiation factor 7	151449	〇													〇
GDNF	Glial cell derived neurotrophic factor	2668	〇			〇	〇										〇
GFRA1	GDNF family receptor alpha 1	2674	〇														〇
Ghsr	growth hormone secretagogue receptor	2693	〇		〇
GLB1	galactosidase, beta 1	2720	〇												〇
Gli1	GLI-Kruppel family member GLI1	2735	〇					〇
GNLY	granulysin	10578	〇	〇
GPC3	glypican3	2719								〇								〇
GPC4	glypican4	2239	〇							〇
GPI	Glucose-6-phosphate isomerase	2821															〇	〇
Gpm6b	glycoprotein m6b	2824	〇					〇
Gpr17	G protein-coupled receptor 17	2840	〇		〇
Gpx4	glutathione peroxidase 4	2879	〇		〇
Grem1	gremlin 1, DAN family BMP antagonist	26585	〇					〇			〇
Grn	granulin	2896	〇		〇	〇
GTF3A	General transcription factor IIIA	2971	〇													〇
GUSB	glucuronidase, beta	2990	〇	〇
Gypa	glycophorin A	2993	〇														〇
GZMB	granzyme B	3002	〇	〇
H2ac21	H2A clustered histone 21	317772	〇												〇
H2ac7	histone cluster 1, H2ad	3013	〇														〇
H2AC8	histone cluster 1, H2ae	3012	〇														〇
H3C4	histone cluster 1, H3d	8351	〇														〇
H3C8	histone cluster 1, H3g	8355	〇														〇
HAPLN1	hyaluronan and proteoglycan link protein 1	1404	〇							〇
HAS1	hyaluronan synthase 1	3036	〇												〇
HAS2	hyaluronan synthase 2	3037	〇														〇
HAT1	Histone acetyltransferase 1	8520	〇													〇
Havcr2	hepatitis A virus cellular receptor 2	84868	〇	〇	〇
Hbegf	heparin-binding EGF-like growth factor	1839	〇			〇
Hck	hemopoietic cell kinase	3055	〇		〇
HDAC1	Histone deacetylase 1	3065	〇													〇
Hdac5	histone deacetylase 5	10014	〇		〇
Hdac7	histone deacetylase 7	51564	〇		〇
Hdac9	histone deacetylase 9	9734	〇		〇
Hes1	hes family bHLH transcription factor 1	3280	〇				〇		〇
Hgf	hepatocyte growth factor	3082	〇	〇	〇	〇	〇				〇		〇			〇
HHIP	hedgehog interacting protein	64399	〇														〇
Hif1a	hypoxia inducible factor 1, alpha subunit	3091	〇			〇		〇			〇
HLA-A	major histocompatibility complex, class I, A	3105		〇								〇				〇	〇	〇
HLA-B	major histocompatibility complex, class I, B	3106		〇								〇				〇	〇	〇
HLA-C	major histocompatibility complex, class I, C	3107	〇	〇								〇				〇	〇
HLA-DMA	major histocompatibility complex, class II, DM alpha	3108	〇	〇
HLA-DMB	major histocompatibility complex, class II, DM beta	3109	〇	〇
HLA-DOA	major histocompatibility complex, class II, DO alpha	3111	〇	〇
HLA-DOB	major histocompatibility complex, class II, DO beta	3112	〇	〇
HLA-DPA1	major histocompatibility complex, class II, DP alpha 1	3113	〇	〇
HLA-DPB1	major histocompatibility complex, class II, DP beta 1	3115	〇	〇													〇
HLA-DQA1	major histocompatibility complex, class II, DQ alpha 1	3117	〇	〇								〇
HLA-DQA2	major histocompatibility complex, class II, DQ alpha 2	3118	〇	〇								〇
HLA-DQB1	major histocompatibility complex, class II, DQ beta 1	3119		〇								〇					〇		〇
HLA-DQB2	major histocompatibility complex, class II, DQ bete 2	3120	〇	〇								〇
HLA-DRA1	major histocompatibility complex, class II, DR alpha	3122	〇	〇								〇				〇	〇
HLA-DRB1	major histocompatibility complex, class II, DR bete 1	3123	〇	〇								〇				〇	〇
HLA-DRB5	major histocompatibility complex, class II, DR beta 5	3127		〇								〇							〇
HLA-E	major histocompatibility complex, class I, E	3133	〇	〇
HLA-F	major histocompatibility complex, class I, F	3134	〇	〇
HLA-F-AS1	HLA-F antisense RNA 1	285830	〇	〇
HLA-G	major histocompatibility complex, class I, G	3135	〇	〇	〇
Hmga2	high mobility group AT-hook 2	8091	〇												〇
Hmox1	heme oxygenase 1	3162	〇	〇	〇
HNF1A	HNF1 homeobox A	6927	〇													〇
HPSE	Heparanase	10855	〇			〇
Hras	Harvey rat sarcoma virus oncogene	3265	〇				〇								〇
HSD11B1	hydroxysteroid 11-beta dehydrogenase 1	3290	〇		〇
HSF1	heat shock factor 1	3297	〇												〇
HSPA8	heat shock protein 8	3312														〇		〇
HSPA9	heat shock protein 9	3313	〇														〇
HSPB6	heat shock protein, alpha-crystallin-related, B6	126393	〇														〇
Hspd1	heat shock protein 1 (chaperonin)	3329			〇													〇
Ibsp	integrin binding sialoprotein	3381	〇					〇
ICAM1	intercellular adhesion molecule 1	3383	〇	〇	〇		〇	〇		〇				〇		〇	〇
ICAM2	intercellular cell adhesion molecule	3384	〇							〇				〇			〇
ICAM5	intercellular adhesion molecule 5, telencephalin	7087	〇											〇			〇
ICOS	inducible T cell co-stimulator	29851	〇	〇
ICOSLG	icos ligand	23308	〇	〇								〇
ID1	inhibitor of DNA binding 1, HLH protein	3397	〇												〇
ID2	inhibitor of DNA binding 2	3398	〇						〇
ID4	inhibitor of DNA binding 4	3400	〇					〇
IDO1	indoleamine 2,3-dioxygenase 1	3620	〇	〇	〇		〇				〇
IDO2	indoleamine 2,3-dioxygenase 2	169355	〇	〇
IFI27	interferon, alpha-inducible protein 27	3429	〇	〇
IFI35	interferon-induced protein 35	3430	〇	〇
IFI44L	interferon-induced protein 44 like	10964	〇	〇
IFI6	interferon alpha inducible protein 6	2537	〇	〇
IFIH1	interferon induced with helicase C domain 1	64135	〇	〇
IFIT1	interferon-induced protein with tetratricopeptide repeats 1	3434	〇	〇
IFIT2	interferon-induced protein with tetratricopeptide repeats 2	3433	〇	〇
IFIT3	interferon-induced protein with tetratricopeptide repeats 3	3437	〇	〇
IFITM1	interferon induced transmembrane protein 1	8519	〇	〇
IFITM2	interferon induced transmembrane protein 2	10581	〇	〇
IFNA1	interferon alpha 1	3439	〇	〇
IFNA17	interferon alpha 17	3451	〇	〇
IFNA2	Interferon, alpha 2	3440	〇														〇
IFNAR1	interferon (alpha and beta) receptor 1	3454	〇	〇
IFNB1	interferon beta 1, fibroblast	3456	〇	〇											〇
Ifng	interferon gamma	3458	〇	〇	〇	〇					〇					〇	〇
Ifngr1	interferon gamma receptor 1	3459	〇	〇	〇
Ifngr2	interferon gamma receptor 2	3460	〇		〇
IGF1	insulin-like growth factor 1	3479	〇	〇		〇	〇	〇	〇		〇		〇			〇	〇
IGF1R	insulin-like growth factor I receptor	3480	〇	〇				〇					〇				〇
IGF2	insulin-like growth factor 2	3481	〇					〇									〇
IGF2R	insulin-like growth factor 2 receptor	3482	〇	〇
IGFBP1	insulin-like growth factor binding protein 1	3484	〇														〇
IGFBP2	insulin-like growth factor binding protein 2	3485	〇			〇											〇
IGFBP3	insulin-like growth factor binding protein 3	3486				〇											〇	〇
IGFBP4	insulin-like growth factor binding protein 4	3487															〇	〇
IGFBP5	insulin-like growth factor binding protein 5	3488															〇	〇
IGFBP6	insulin-like growth factor binding protein 6	3489	〇										〇				〇
IGFBP7	insulin-like growth factor binding protein 7	3490	〇												〇		〇
Igsf11	immunoglobulin superfamily, member 11	152404	〇									〇
Ihh	Indian hedgehog	3549	〇					〇		〇
IL10	interleukin 10	3586	〇	〇	〇	〇					〇					〇	〇
IL10RA	interleukin 10 receptor, alpha	3587	〇	〇
IL11	Interleukin 11	3589	〇														〇
IL12A	interleukin 12a	3592	〇	〇	〇	〇											〇
IL12B	interleukin 12b	3593	〇	〇	〇												〇
IL13	interleukin 13	3596	〇	〇	〇						〇						〇
IL13RA2	interleukin 13 receptor subunit alpha 2	3598	〇								〇
IL15	interleukin 15	3600	〇	〇													〇
IL16	interleukin 16	3603	〇		〇												〇
IL17a	interleukin 17A	3605	〇	〇	〇												〇
IL17b	interleukin 17B	27190	〇		〇
IL17c	interleukin 17C	27189	〇		〇
IL17d	interleukin 17D	53342			〇														〇
IL17f	interleukin 17F	112744	〇	〇	〇
IL17ra	interleukin 17 receptor A	23765	〇		〇
IL17rb	interleukin 17 receptor B	55540	〇		〇
IL17rc	interleukin 17 receptor C	84818	〇		〇
IL17re	interleukin 17 receptor E	132014	〇		〇
IL18	interleukin 18	3606	〇	〇	〇												〇
IL18BP	interleukin 18 binding protein	10068	〇														〇
IL18r1	interleukin 18 receptor 1	8809	〇		〇
IL18rap	interleukin 18 receptor accessory protein	8807	〇		〇
IL1a	interleukin 1 alpha	3552	〇	〇	〇						〇						〇
IL1b	interleukin 1 beta	3553	〇	〇	〇	〇					〇					〇	〇
IL1f10	interleukin 1 family, member 10	84639	〇		〇
IL1r1	interleukin 1 receptor, type I	3554	〇	〇	〇		〇										〇
IL1r2	interleukin 1 receptor, type II	7850	〇		〇
IL1rap	interleukin 1 receptor accessory protein	3556	〇		〇
IL1rl1	interleukin 1 receptor-like 1	9173	〇		〇
IL1rl2	interleukin 1 receptor-like 2	8808	〇		〇
IL1rn	interleukin 1 receptor antagonist	3557	〇	〇	〇	〇					〇						〇
IL2	interleukin 2	3558	〇	〇	〇												〇
IL21	interleukin 21	59067	〇	〇													〇
IL22	interleukin 22	50616	〇	〇	〇												〇
IL22ra2	interleukin 22 receptor, alpha 2	116379	〇		〇
IL23a	interleukin 23, alpha subunit p19	51561	〇	〇	〇												〇
IL23r	interleukin 23 receptor	149233	〇		〇
IL24	Interleukin 24	11009	〇														〇
IL25	interleukin 25	64806	〇	〇	〇
IL27	interleukin 27	246778	〇		〇												〇
IL2ra	interleukin 2 receptor, alpha chain	3559	〇	〇	〇												〇
IL2RB	interleukin 2 receptor, beta chain	3560	〇	〇
IL2RG	interleukin 2 receptor, gamma chain	3561	〇	〇
IL3	interleukin 3	3562	〇	〇													〇
IL31ra	interleukin 31 receptor A	133396	〇		〇
IL32	interleukin 32	9235	〇														〇
IL33	interleukin 33	90865	〇		〇
IL34	interleukin 34	146433	〇		〇
IL3RA	interleukin 3 receptor, alpha chain	3563	〇	〇													〇
IL4	interleukin 4	3565	〇	〇	〇						〇						〇
IL5	interleukin 5	3567	〇	〇							〇						〇
IL5ra	interleukin 5 receptor, alpha	3568	〇		〇
IL6	interleukin 6	3569	〇	〇	〇	〇	〇			〇	〇		〇		〇	〇	〇
IL6R	interleukin 6 receptor, alpha	3570	〇														〇
IL6ST	interleukin 6 signal transducer	3572	〇		〇												〇
IL7	interleukin 7	3574	〇	〇													〇
IL7R	interleukin 7 receptor	3575	〇	〇
IL9	interleukin 9	3578	〇	〇													〇
ILK	integrin linked kinase	3611	〇				〇				〇		〇	〇
INHBA	Inhibin, beta A	3624	〇														〇
INHBE	inhibin subunit beta E	83729	〇								〇
INS	Insulin	3630	〇													〇
INSC	INSC spindle orientation adaptor protein	387755	〇				〇
INSR	insulin receptor	3643	〇						〇
Irak2	interleukin-1 receptor-associated kinase 2	3656	〇		〇
IRF1	interferon regulatory factor 1	3659	〇	〇
IRF3	interferon regulatory factor 3	3661	〇	〇	〇
IRF4	interferon regulatory factor 4	3662	〇	〇
IRF7	interferon regulatory factor 7	3665	〇	〇
IRF9	interferon regulatory factor 9	10379	〇	〇
IRS1	insulin receptor substrate 1	3667	〇						〇
IRS2	insulin receptor substrate 2	8660	〇						〇
ITGA1	integrin a1	3672	〇	〇			〇			〇	〇			〇			〇
ITGA10	integrin, alpha 10	8515	〇											〇
ITGA11	integrin alpha 11	22801	〇											〇
ITGA2	integrin alpha 2	3673	〇					〇		〇	〇			〇			〇
ITGA2b	integrin alpha 2b	3674	〇											〇
ITGA3	integrin a3	3675	〇							〇	〇			〇			〇
ITGA4	integrin alpha 4	3676	〇	〇									〇	〇		〇	〇
ITGA5	integrin alpha 5	3678	〇						〇	〇				〇		〇	〇
ITGA6	integrin alpha 6	3655	〇							〇				〇		〇	〇
ITGA7	integrin alpha 7	3679	〇											〇
ITGA8	integrin alpha 8	8516	〇											〇
ITGA9	integrin alpha 9	3680	〇											〇
ITGAD	integrin, alpha D	3681	〇											〇
ITGAE	integrin alpha E, epithelial-associated	3682	〇	〇
ITGAL	integrin alpha L	3683	〇	〇										〇
ITGAM	integrin alpha M	3684	〇	〇									〇	〇		〇
ITGAV	integrin alpha V	3685	〇			〇					〇			〇		〇	〇
ITGAX	integrin alpha X	3687	〇	〇										〇		〇
ITGB1	integrin beta 1 (fibronectin receptor beta)	3688	〇	〇	〇			〇		〇	〇		〇	〇		〇
ITGB2	integrin beta 2	3689	〇	〇	〇								〇	〇
ITGB3	integrin beta 3	3690	〇			〇					〇		〇	〇			〇
ITGB4	integrin beta 4	3691	〇											〇
ITGB5	integrin b5	3693	〇							〇	〇			〇
ITGB6	integrin beta 6	3694	〇		〇						〇
ITGB7	integrin beta 7	3695	〇	〇
ITGB8	integrin subunit beta 8	3696	〇								〇
Itih4	inter alpha-trypsin inhibitor, heavy chain 4	3700	〇		〇
JAG1	jagged 1	182	〇	〇												〇	〇
JAG2	jagged 2	3714	〇	〇
JAK1	Janus kinase 1	3716	〇												〇
JAK2	Janus kinase 2	3717	〇		〇
JAKMIP3	janus kinase and microtubule interacting protein 3	282973	〇												〇
JCAD	junctional cadherin 5 associated	57608	〇												〇
JUN	jun proto-oncogene	3725	〇		〇				〇		〇
KAT2B	K(lysine) acetyltransferase 2B	8850	〇													〇
KCTD16	potassium channel tetramerization domain containing 16	57528	〇														〇
Kdr	kinase insert domain protein receptor	3791	〇			〇							〇			〇
KIF20B	kinesin family member 20B	9585	〇				〇
KIRREL3	kirre like nephrin family adhesion molecule 3	84623	〇				〇
Kit	KIT proto-oncogene receptor tyrosine kinase	3815	〇	〇	〇											〇	〇
KITLG	kit ligand	4254	〇	〇		〇							〇			〇
KLF10	Kruppel-like factor 10	7071	〇														〇
KLF15	Kruppel-like factor 15	28999	〇						〇
KLF2	Kruppel-like factor 2 (lung)	10365	〇						〇
KLF3	Kruppel-like factor 3 (basic)	51274	〇						〇
KLF4	Kruppel-like factor 4 (gut)	9314	〇						〇
KLF5	Kruppel-like factor 5	688	〇						〇
Klkb1	kallikrein B, plasma 1	3818	〇		〇
KLRG1	killer cell lectin-like receptor subfamily G, member 1	10219	〇	〇
Kng1	kininogen 1	3827	〇		〇
KRT1	keratin 1	3848	〇		〇
KRT18	keratin 18	3875													〇			〇
KRT34	keratin 34, type I	3885	〇														〇
KRT8	Keratin 8	3856															〇	〇
KRTAP1-1	keratin associated protein 1-1	81851	〇														〇
KRTAP1-5	keratin associated protein 1-5	83895	〇														〇
L1CAM	L1 cell adhesion molecule	3897	〇				〇
LAMA1	laminin, alpha 1	284217	〇											〇
LAMA2	laminin, alpha 2	3908	〇						〇					〇
LAMA3	laminin, alpha 3	3909	〇											〇
LAMA4	laminin, alpha 4	3910	〇						〇
LAMB1	laminin B1	3912	〇											〇
Lamp1	lysosomal-associated membrane protein 1	3916	〇														〇
Lamp2	lysosomal-associated membrane protein 2	3920	〇														〇
Lamtor2	late endosomal/lysosomal adaptor, MAPK and MTOR activator 2	28956	〇								〇
Lbp	lipopolysaccharide binding protein	3929	〇		〇
Lep	leptin	3952	〇		〇	〇			〇								〇
Lgals1	lectin, galactose binding, soluble 1	3956		〇	〇		〇							〇				〇
LGALS3	lectin, galactose binding, soluble 3	3958	〇	〇
Lgals9	lectin, galactose binding, soluble 9	3965	〇	〇								〇
LIF	leukemia inhibitory factor	3976	〇	〇	〇					〇						〇	〇
LIMK1	LIM-domain containing, protein kinase	3984	〇										〇
LIPE	lipase, hormone sensitive	3991	〇						〇
Lmna	lamin A	4000	〇						〇						〇
LMNB1	lamin B1	4001	〇												〇
LMNB2	lamin B2	84823	〇												〇
LMOD1	leiomodin 1 (smooth muscle)	25802	〇														〇
LOX	lysyl oxidase	4015	〇								〇
Lpl	lipoprotein lipase	4023	〇						〇	〇
LRIG3	leucine-rich repeats and immunoglobulin-like domains 3	121227	〇														〇
Lrp1	low density lipoprotein receptor-related protein 1	4035	〇														〇
Lrp5	low density lipoprotein receptor-related protein 5	4041	〇						〇
LRRC15	leucine rich repeat containing 15	131578	〇														〇
LRRC17	leucine rich repeat containing 17	10234	〇														〇
LRRTM2	leucine rich repeat transmembrane neuronal 2	26045	〇				〇
LSAMP	limbic system-associated membrane protein	4045	〇				〇
LSM5	LSM5 homolog, U6 small nuclear RNA and mRNA degradation associated	23658	〇												〇
Lta	lymphotoxin A	4049	〇		〇												〇
Ltbp1	latent transforming growth factor beta binding protein 1	4052	〇								〇
Ly86	lymphocyte antigen 86	9450	〇		〇
Ly96	lymphocyte antigen 96	23643	〇	〇	〇
Lyn	LYN proto-oncogene, Src family tyrosine kinase	4067	〇		〇
LYPD6B	LY6/PLAUR domain containing 6B	130576	〇														〇
LYZ	lysozyme 1	4069	〇	〇											〇
MAFK	v-maf musculoaponeurotic fibrosarcoma oncogene family, protein K (avian)	7975	〇				〇
MAGEA1	melanoma antigen, family A, 1	4100	〇	〇
MAGEA10	melanoma antigen family A, 10	4109	〇	〇
MAGEA12	MAGE family member A12	4111	〇	〇
MAGEA3	melanoma antigen, family A, 3	4102	〇	〇
MAGEA4	melanoma antigen, family A, 4	4103	〇	〇
MALL	mal, T-cell differentiation protein-like	7851	〇														〇
MAP2	microtubule-associated protein 2	4133	〇				〇
MAP2K1	mitogen-activated protein kinase kinase 1	5604	〇												〇
MAPK1	mitogen-activated protein kinase 1	5594	〇	〇									〇
MAPK14	mitogen-activated protein kinase 14	1432	〇		〇				〇						〇
MAPK3	mitogen-activated protein kinase 3	5595	〇										〇
MAPK8	mitogen-activated protein kinase 8	5599	〇		〇
MAPKAPK2	MAP kinase-activated protein kinase 2	9261	〇		〇
Matn1	matrilin 1, cartilage matrix protein	4146	〇							〇
Matn3	matrilin 3	4148	〇							〇
Matn4	matrilin 4	8785	〇							〇
MBP	myelin basic protein	4155	〇												〇
MCAM	melanoma cell adhesion molecule	4162	〇	〇						〇				〇		〇	〇
Mdk	midkine	4192	〇		〇	〇
MEF2C	myocyte enhancer factor 2C	4208	〇				〇
Mefv	Mediterranean fever	4210	〇		〇
MEG3	maternally expressed 3	55384	〇												〇
MET	met proto-oncogene	4233	〇										〇
MFAP4	microfibrillar associated protein 4	4239	〇														〇
Mgll	monoglyceride lipase	11343	〇		〇
MICA	MHC class I polypeptide-related sequence A	100507436	〇	〇													〇
MICB	MHC class I polypeptide-related sequence B	4277	〇														〇
Mif	macrophage migration inhibitory factor	4282		〇	〇			〇									〇		〇
Mir34a	microRNA 34a	407040													〇				〇
Mki67	antigen identified by monoclonal antibody Ki 67	4288													〇			〇
MKX	mohawk homeobox	283078	〇														〇
Mme	membrane metallo endopeptidase	4311	〇													〇	〇
MMP1	matrix metallopeptidase 1	4312	〇		〇					〇	〇		〇	〇			〇
MMP12	matrix metallopeptidase 12	4321	〇											〇
MMP13	matrix metallopeptidase 13	4322	〇							〇	〇		〇	〇			〇
MMP14	matrix metallopeptidase 14 (membrane-inserted)	4323	〇	〇							〇		〇	〇			〇
MMP15	matrix metallopeptidase 15	4324	〇								〇
MMP16	matrix metallopeptidase 16	4325	〇								〇
MMP2	matrix metallopeptidase 2	4313	〇	〇	〇	〇		〇		〇	〇		〇	〇		〇	〇
MMP25	matrix metallopeptidase 25	64386	〇		〇
MMP3	matrix metallopeptidase 3	4314	〇		〇	〇				〇	〇		〇	〇			〇
MMP7	matrix metallopeptidase 7	4316	〇								〇		〇	〇			〇
MMP8	matrix metallopeptidase 8	4317	〇			〇		〇			〇
MMP9	matrix metallopeptidase 9	4318	〇	〇	〇	〇				〇	〇		〇	〇			〇
Morc3	microrchidia 3	23515	〇												〇
MPO	myeloperoxidase	4353	〇	〇													〇
Mrap	melanocortin 2 receptor accessory protein	56246	〇						〇
MST1	macrophage stimulating 1	4485	〇														〇
MSTN	Myostatin	2660	〇														〇
Msx1	msh homeobox 1	4487	〇							〇
Msx2	msh homeobox 2	4488	〇					〇	〇
MX1	MX dynamin-like GTPase 1	4599	〇	〇
Myc	MYC proto-oncogene, bHLH transcription factor	4609	〇								〇
MYCT1	myc target 1	80177	〇														〇
Myd88	myeloid differentiation primary response gene 88	4615	〇		〇
MYL9	myosin, light polypeptide 9, regulatory	10398	〇										〇
MYLK	myosin, light polypeptide kinase	4638	〇										〇
Nampt	nicotinamide phosphoribosyltransferase	10135	〇		〇
Nanog	Nanog homeobox	79923	〇													〇
NCAM	neural cell adhesion molecule 1	4684	〇				〇			〇				〇		〇	〇
NCOA2	nuclear receptor coactivator 2	10499	〇						〇
Ncor2	nuclear receptor co-repressor 2	9612	〇						〇
NCR3LG1	natural killer cell cytotoxicity receptor 3 ligand 1	374383	〇									〇
NDP	Norrie disease (pseudoglioma) (human)	4693	〇				〇
Ndst1	N-deacetylase/N-sulfotransferase (heparan glucosaminyl) 1	3340	〇		〇
NECTIN2	nectin cell adhesion molecule 2	5819	〇	〇								〇
NEFM	neurofilament, medium polypeptide	4741	〇														〇
NES	Nestin	10763	〇													〇
NETO1	neuropilin (NRP) and tolloid (TLL)-like 1	81832	〇				〇
Neurog1	neurogenin 1	4762	〇				〇
NF1	neurofibromin 1	4763	〇				〇
NFASC	neurofascin	23114	〇														〇
NFATC2	nuclear factor of activated T-cells, cytoplasmic, calcineurin-dependent 2	4773	〇														〇
Nfe2l1	nuclear factor, erythroid derived 2,-like 1	4779			〇													〇
Nfe2l2	nuclear factor, erythroid derived 2, like 2	4780	〇		〇
Nfkb1	nuclear factor of kappa light polypeptide gene enhancer in B cells 1, p105	4790	〇		〇						〇
Nfkbia	nuclear factor of kappa light polypeptide gene enhancer in B cells inhibitor, alpha	4792	〇	〇	〇
Nfkbid	nuclear factor of kappa light polypeptide gene enhancer in B cells inhibitor, delta	84807	〇		〇
NGF	Nerve growth factor (beta polypeptide)	4803	〇				〇										〇
NGFR	nerve growth factor receptor (TNFR superfamily, member 16)	4804	〇				〇			〇						〇	〇
Ninj1	ninjurin 1	4814	〇											〇
Nlrp12	NLR family, pyrin domain containing 12	91662	〇		〇
Nlrp3	NLR family, pyrin domain containing 3	114548	〇		〇
NODAL	Nodal homolog (mouse)	4838	〇														〇
Nog	noggin	9241	〇					〇		〇
NOS1	nitric oxide synthase 1, inducible	4842	〇								〇
NOS2	nitric oxide synthase 2, inducible	4843	〇	〇	〇
NOS3	Nitric oxide synthase 3 (endothelial cell)	4846	〇			〇
NOTCH1	Notch 1	4851	〇													〇
Nox4	NADPH oxidase 4	50507	〇												〇
NR0B2	nuclear receptor subfamily 0, group B, member 2	8431	〇						〇
Nr1d1	nuclear receptor subfamily 1, group D, member 1	9572	〇						〇
NR1H3	nuclear receptor subfamily 1, group H, member 3	10062	〇						〇
NR3C1	nuclear receptor subfamily 3, group C, member 1	2908	〇		〇
NRF1	nuclear respiratory factor 1	4899	〇						〇
NRG1	Neuregulin 1	3084	〇			〇	〇										〇
NRGN	neurogranin	4900	〇				〇
NRP1	neuropilin 1	8829	〇			〇	〇							〇
NRP2	Neuropilin 2	8828	〇			〇	〇
NT5E	5' nucleotidase, ecto	4907	〇	〇												〇	〇
NTF3	Neurotrophin 3	4908	〇				〇										〇
NTF4	Neurotrophin 4	4909					〇										〇		〇
NTN4	netrin 4	59277	〇												〇
Ntrk1	neurotrophic tyrosine kinase, receptor, type 1	4914	〇				〇
NTSR1	neurotensin receptor 1 (high affinity)	4923	〇														〇
NUDT6	Nudix (nucleoside diphosphate linked moiety X)-type motif 6	11162	〇													〇
OAS1	2-5-oligoadenylate synthetase 1	4938	〇														〇
Ogn	osteoglycin	4969	〇							〇
Olr1	oxidized low density lipoprotein (lectin-like) receptor 1	4973	〇		〇
Orm1	orosomucoid 1	5004	〇		〇
Orm2	orosomucoid 2	5005	〇		〇
Osm	oncostatin M	5008	〇		〇												〇
Otor	otoraplin	56914	〇							〇
OXTR	oxytocin receptor	5021	〇				〇
P2rx7	purinergic receptor P2X, ligand-gated ion channel, 7	5027	〇		〇
Pak1	p21 (RAC1) activated kinase 1	5058	〇				〇				〇
PAK4	p21 (RAC1) activated kinase 4	10298	〇										〇
PAM	peptidylglycine alpha-amidating monooxygenase	5066	〇												〇
Parp4	poly (ADP-ribose) polymerase family, member 4	143	〇		〇
PCM1	pericentriolar material 1	5108	〇												〇
PCNA	proliferating cell nuclear antigen	5111	〇												〇
PDCD1	programmed cell death 1	5133	〇	〇
Pdcd1lg2	programmed cell death 1 ligand 2	80380	〇	〇								〇					〇
PDGFA	platelet derived growth factor, alpha	5154	〇		〇	〇		〇			〇		〇				〇
PDGFb	platelet derived growth factor, B polypeptide	5155	〇			〇					〇		〇				〇
PDGFRA	platelet derived growth factor receptor, alpha polypeptide	5156	〇			〇							〇				〇
PDGFRB	platelet derived growth factor receptor, beta polypeptide	5159	〇	〇		〇					〇		〇			〇	〇
PECAM1	platelet/endothelial cell adhesion molecule 1	5175	〇	〇		〇								〇		〇
PENK	preproenkephalin	5179	〇												〇
PF4	Platelet factor 4	5196	〇			〇
PGF	Placental growth factor	5228	〇			〇											〇
Pglyrp1	peptidoglycan recognition protein 1	8993	〇		〇
Phex	phosphate regulating endopeptidase homolog, X-linked	5251	〇					〇
PHLDA1	pleckstrin homology-like domain, family A, member 1	22822	〇														〇
PHOX2A	paired-like homeobox 2a	401	〇				〇
PIGF	phosphatidylinositol glycan anchor biosynthesis, class F	5281	〇				〇
PIGS	Phosphatidylinositol glycan anchor biosynthesis, class S	94005	〇													〇
PIK3CA	phosphatidylinositol-4,5-bisphosphate 3-kinase catalytic subunit alpha	5290	〇										〇
Pik3cd	phosphatidylinositol-4,5-bisphosphate 3-kinase catalytic subunit delta	5293	〇		〇
Pik3cg	phosphatidylinositol-4,5-bisphosphate 3-kinase catalytic subunit gamma	5294	〇		〇
PITX2	paired-like homeodomain 2	5308	〇														〇
Pknox1	Pbx/knotted 1 homeobox	5316	〇						〇
Pla2g2d	phospholipase A2, group IID	26279	〇		〇
Pla2g5	phospholipase A2, group V	5322	〇		〇
Pla2g7	phospholipase A2, group VII (platelet-activating factor acetylhydrolase, plasma)	7941	〇		〇
PLAT	plasminogen activator, tissue type	5327	〇								〇
PLAU	plasminogen activator, urokinase	5328	〇			〇					〇
PLAUR	plasminogen activator, urokinase receptor	5329	〇										〇				〇
PLCG1	phospholipase C, gamma 1	5335	〇										〇
PLD1	phospholipase D1	5337	〇										〇
PLG	plasminogen	5340	〇			〇					〇
Plin1	perilipin 1	5346	〇						〇
Pml	PML nuclear body scaffold	5371	〇								〇
POT1	protection of telomeres 1A	25913	〇												〇
Pou4f1	POU domain, class 4, transcription factor 1	5457	〇				〇
POU5F1	POU class 5 homeobox 1	5460	〇													〇
PPARA	peroxisome proliferator activated receptor alpha	5465	〇						〇
Ppard	peroxisome proliferator activator receptor delta	5467	〇						〇
Pparg	peroxisome proliferator activated receptor gamma	5468	〇		〇				〇	〇	〇					〇
Ppargc1a	peroxisome proliferative activated receptor, gamma, coactivator 1 alpha	10891	〇						〇
PPARGC1B	peroxisome proliferative activated receptor, gamma, coactivator 1 beta	133522	〇						〇
Ppbp	pro-platelet basic protein	5473	〇		〇												〇
Prdm16	PR domain containing 16	63976	〇						〇
PRDX4	peroxiredoxin 4	10549	〇												〇
PREX1	phosphatidylinositol-3,4,5-trisphosphate-dependent Rac exchange factor 1	57580	〇														〇
PRF1	perforin 1 (pore forming protein)	5551	〇	〇
Prg4	proteoglycan 4 (megakaryocyte stimulating factor, articular superficial zone protein)	10216	〇							〇
Prkca	protein kinase C, alpha	5578	〇		〇								〇
Prkcd	protein kinase C, delta	5580	〇												〇
Prkcz	protein kinase C, zeta	5590	〇		〇
PRL	Prolactin	5617	〇			〇
PROCR	protein C receptor, endothelial	10544	〇														〇
PROK1	Prokineticin 1	84432	〇			〇
PROK2	Prokineticin 2	60675	〇			〇
PROM1	Prominin 1	8842	〇													〇
PSAT1	phosphoserine aminotransferase 1	29968	〇														〇
PSG9	pregnancy specific beta-1-glycoprotein 9	5678	〇														〇
Pspn	Persefin	5623	〇			〇
Ptafr	platelet-activating factor receptor	5724	〇		〇
PTEN	phosphatase and tensin homolog	5728	〇										〇		〇
PTGES	prostaglandin E synthase	9536	〇	〇							〇
Ptgfr	prostaglandin F receptor	5737	〇		〇
Ptgis	prostaglandin I2 (prostacyclin) synthase	5740	〇		〇
Ptgs1	prostaglandin-endoperoxide synthase 1	5742	〇		〇
Ptgs2	prostaglandin-endoperoxide synthase 2	5743	〇	〇	〇		〇
Pthlh	parathyroid hormone-like peptide	5744	〇							〇
Ptk2	PTK2 protein tyrosine kinase 2	5747	〇					〇					〇	〇		〇
Ptn	pleiotrophin	5764	〇		〇	〇	〇								〇		〇
PTPRC	protein tyrosine phosphatase, receptor type, C	5788	〇	〇												〇
PTX3	pentraxin related gene	5806	〇		〇	〇											〇
Pvr	poliovirus receptor	5817	〇	〇								〇
pxn	paxillin	5829	〇										〇	〇
Pycard	PYD and CARD domain containing	29108	〇		〇
RAB27B	RAB27B, member RAS oncogene family	5874	〇														〇
RAB8A	RAB8A, member RAS oncogene family	4218	〇				〇
RAC1	Rac family small GTPase 1	5879	〇								〇		〇
Rara	retinoic acid receptor, alpha	5914	〇							〇
RASA1	RAS p21 protein activator 1	5921	〇										〇
RB1	RB transcriptional corepressor 1	5925	〇						〇						〇
Rbl1	RB transcriptional corepressor like 1	5933	〇												〇
RCAN2	regulator of calcineurin 2	10231	〇														〇
RDH5	retinol dehydrogenase 5 (11-cis/9-cis)	5959	〇														〇
Reg3a	regenerating islet-derived 3 alpha	5068	〇		〇
Reg3g	regenerating islet-derived 3 gamma	130120	〇		〇
Rel	reticuloendotheliosis oncogene	5966	〇		〇
Rela	v-rel reticuloendotheliosis viral oncogene homolog A (avian)	5970	〇		〇					〇
Retn	resistin	56729	〇						〇
RGCC	regulator of cell cycle	28984	〇														〇
RHO	rhodopsin	6010	〇										〇
Rhoa	ras homolog family member A	387	〇					〇					〇			〇
RHOB	ras homolog family member B	388	〇										〇
RIMS1	regulating synaptic membrane exocytosis 1	22999	〇														〇
RND3	Rho family GTPase 3	390	〇										〇
robo1	roundabout guidance receptor 1	6091	〇											〇
ROBO3	roundabout guidance receptor 3	64221	〇				〇
Rock1	Rho associated coiled-coil containing protein kinase 1	6093	〇								〇
Rock2	Rho associated coiled-coil containing protein kinase 2	9475	〇								〇
Ror2	receptor tyrosine kinase-like orphan receptor 2	4920	〇							〇
RORA	RAR-related orphan receptor A	6095	〇														〇
RORC	RAR-related orphan receptor gamma	6097	〇	〇
ROS1	Ros1 proto-oncogene	6098	〇												〇
RPL12	Zhang2013 ALT_ACCEPTOR, ALT_DONOR, coding, INTERNAL, intronic best transcript NM_000976	6136	〇														〇
Rpl13a	ribosomal protein L13A	23521	〇										〇
RSAD2	radical S-adenosyl methionine domain containing 2	91543	〇														〇
Runx1t1	RUNX1 translocation partner 1	862	〇						〇
Runx2	runt related transcription factor 2	860	〇					〇		〇						〇
RXRA	retinoid X receptor alpha	6256	〇						〇
S100a8	S100 calcium binding protein A8 (calgranulin A)	6279	〇		〇										〇
S100a9	S100 calcium binding protein A9 (calgranulin B)	6280	〇		〇										〇
S1P3	sphingosine-1-phosphate receptor 3	1903	〇										〇
S1PR1	Sphingosine-1-phosphate receptor 1	1901	〇			〇
Saa4	serum amyloid A 4	6291	〇		〇
Scgb1a1	secretoglobin, family 1A, member 1 (uteroglobin)	7356	〇		〇
SCN1B	sodium channel, voltage-gated, type I, beta	6324	〇				〇
SCN3B	sodium channel, voltage-gated, type III, beta	55800	〇				〇
SCRG1	stimulator of chondrogenesis 1	11341	〇														〇
SDC2	syndecan2	6383	〇							〇
SDC3	syndecan3	9672	〇							〇
Sele	selectin, endothelial cell	6401	〇	〇	〇									〇
SELL	selectin, lymphocyte	6402	〇	〇								〇		〇
Selp	selectin, platelet	6403	〇	〇	〇							〇		〇		〇
selplg	selectin, platelet (p-selectin) ligand	6404	〇										〇	〇			〇
SEMA3A	sema domain, immunoglobulin domain (Ig), short basic domain, secreted, (semaphorin) 3A	10371	〇	〇			〇
Sema7a	sema domain, immunoglobulin domain (Ig), and GPI membrane anchor, (semaphorin) 7A	8482	〇														〇
SERPINA1	serpin family A member 1	5265									〇							〇
SERPINB2	serpin peptidase inhibitor, clade B (ovalbumin), member 2	5055	〇														〇
SERPINB5	serpin family B member 5	5268	〇			〇
SERPINC1	Serpin peptidase inhibitor, clade C (antithrombin), member 1	462	〇			〇
Serpine1	serine (or cysteine) peptidase inhibitor, clade E, member 1	5054	〇			〇					〇			〇	〇		〇
SERPINF1	Serpin peptidase inhibitor, clade F (alpha-2 antiplasmin, pigment epithelium derived factor), member 1	5176	〇			〇	〇
Serpinf2	serine (or cysteine) peptidase inhibitor, clade F, member 2	5345	〇		〇
SERPINH1	serpin family H member 1	871									〇							〇
Sfrp1	secreted frizzled-related protein 1	6422	〇						〇
SFRP5	secreted frizzled-related sequence protein 5	6425	〇						〇
SH2B2	SH2B adaptor protein 2	10603	〇				〇
SH3PXD2A	SH3 and PX domains 2A	9644	〇										〇
SHB	src homology 2 domain-containing transforming protein B	6461	〇												〇
SHBG	sex hormone binding globulin	6462	〇														〇
SHH	sonic hedgehog	6469	〇						〇
Shox2	short stature homeobox 2	6474	〇					〇
Sigirr	single immunoglobulin and toll-interleukin 1 receptor (TIR) domain	59307	〇		〇
SIRT1	sirtuin 1	23411	〇						〇						〇
SIRT2	sirtuin 2	22933	〇						〇
SIRT3	sirtuin 3	23410	〇						〇
SIRT6	sirtuin 6	51548	〇												〇
SLAMF8	SLAM family member 8	56833	〇														〇
SLC14A1	solute carrier family 14 (urea transporter), member 1 (Kidd blood group)	6563	〇														〇
SLC17A5	Solute carrier family 17 (anion/sugar transporter), member 5	26503	〇													〇
SLC1A3	solute carrier family 1 (glial high affinity glutamate transporter), member 3	6507	〇				〇
Slc2a4	solute carrier family 2 (facilitated glucose transporter), member 4	6517	〇						〇
SLC38A1	solute carrier family 38, member 1	81539	〇														〇
Slc3a2	solute carrier family 3 (activators of dibasic and neutral amino acid transport), member 2	6520	〇														〇
Slc7a5	solute carrier family 7 member 5	8140															〇	〇
SLC9A6	solute carrier family 9 (sodium/hydrogen exchanger), member 6	10479	〇				〇
SLIT3	slit guidance ligand 3	6586	〇				〇
Slitrk6	SLIT and NTRK-like family, member 6	84189	〇				〇
SMAD1	SMAD family member 1	4086	〇					〇		〇
SMAD2	SMAD family member 2	4087	〇					〇			〇
SMAD3	SMAD family member 3	4088	〇					〇		〇	〇
SMAD4	SMAD family member 4	4089	〇					〇			〇					〇
SMAD5	SMAD family member 5	4090	〇					〇
SMAD6	SMAD family member 6	4091	〇					〇			〇
SMAD7	SMAD family member 7	4092	〇					〇			〇
Smurf1	SMAD specific E3 ubiquitin protein ligase 1	27154	〇					〇								〇
SMURF2	SMAD specific E3 ubiquitin protein ligase 2	64750	〇													〇
SNAI1	snail family transcriptional repressor 1	6615	〇								〇
Snai2	snail family zinc finger 2	6591	〇					〇
SNCA	synuclein, alpha	6622	〇				〇
Snx19	sorting nexin 19	399979	〇							〇
Socs3	suppressor of cytokine signaling 3	9021	〇		〇
Socs5	suppressor of cytokine signaling 5	9655	〇		〇
Sod1	superoxide dismutase 1, soluble	6647	〇		〇										〇
Sort1	sortilin 1	6272	〇					〇
Sost	sclerostin	50964	〇					〇
SOX2	SRY (sex determining region Y)-box 2	6657	〇													〇
SOX4	SRY (sex determining region Y)-box 4	6659	〇							〇
SOX5	SRY (sex determining region Y)-box 5	6660	〇							〇
SOX6	SRY (sex determining region Y)-box 6	55553	〇							〇
SOX9	SRY (sex determining region Y)-box 9	6662	〇					〇		〇						〇
SP1	Sp1 transcription factor	6667	〇								〇
Sp7	Sp7 transcription factor 7	121340	〇					〇
Sparc	secreted acidic cysteine rich glycoprotein	6678						〇							〇			〇
SPG7	SPG7, paraplegin matrix AAA peptidase subunit	6687	〇											〇
SPHK1	Sphingosine kinase 1	8877	〇			〇
Spn	sialophorin	6693	〇		〇
SPON2	spondin 2, extracellular matrix protein	10417	〇				〇
Spp1	secreted phosphoprotein 1	6696	〇					〇		〇			〇	〇			〇
SPTBN5	spectrin beta, non-erythrocytic 5	51332	〇				〇
SRC	Rous sarcoma oncogene	6714	〇						〇				〇	〇
Srebf1	sterol regulatory element binding transcription factor 1	6720	〇						〇
ST3GAL2	ST3 beta-galactoside alpha-2,3-sialyltransferase 2	6483	〇													〇	〇
ST6GAL1	beta galactoside alpha 2,6 sialyltransferase 1	6480	〇														〇
Stab1	stabilin 1	23166	〇		〇
STAT1	signal transducer and activator of transcription 1	6772	〇	〇							〇				〇
STAT3	signal transducer and activator of transcription 3	6774	〇	〇	〇	〇	〇										〇
STAT4	signal transducer and activator of transcription 4	6775	〇	〇
STAT5a	signal transducer and activator of transcription 5A	6776	〇		〇
STAT5b	signal transducer and activator of transcription 5B	6777	〇		〇
STAT6	signal transducer and activator of transcription 6	6778	〇	〇							〇
STC1	stanniocalcin 1	6781	〇		〇
STMN3	stathmin-like 3	50861	〇				〇
SVIL	supervillin	6840	〇										〇
Syk	spleen tyrosine kinase	6850	〇		〇
SYNGR1	synaptogyrin 1	9145	〇				〇
SYT1	synaptotagmin I	6857	〇														〇
TAZ	tafazzin	6901	〇						〇
Tbx2	T-box 2	6909	〇												〇
TBX21	T-box 21	30009	〇	〇
Tbx3	T-box 3	6926	〇												〇
TBX5	T-box 5	6910	〇													〇
Tcf7l2	transcription factor 7 like 2, T cell specific, HMG box	6934	〇						〇
Tek	TEK receptor tyrosine kinase	7010	〇			〇							〇
TENM2	teneurin transmembrane protein 2	57451	〇				〇
TERF1	telomeric repeat binding factor 1	7013	〇												〇
Terf2	telomeric repeat binding factor 2	7014	〇												〇
Tert	telomerase reverse transcriptase	7015	〇												〇	〇
TFAM	transcription factor A, mitochondrial	7019	〇												〇
TFPI2	tissue factor pathway inhibitor 2	7980	〇														〇
TFRC	transferrin receptor	7037		〇												〇	〇	〇
TGFA	Transforming growth factor, alpha	7039	〇			〇
Tgfb1	transforming growth factor, beta 1	7040	〇	〇	〇	〇	〇	〇		〇	〇		〇			〇	〇
Tgfb2	transforming growth factor, beta 2	7042	〇			〇				〇	〇						〇
TGFb3	transforming growth factor, beta 3	7043	〇							〇	〇					〇	〇
TGFBR1	transforming growth factor, beta receptor I	7046	〇					〇		〇	〇
TGFBR2	transforming growth factor, beta receptor II	7048	〇							〇	〇		〇
TGFBR3	transforming growth factor, beta receptor III	7049	〇							〇							〇
TGIF1	TGFB induced factor homeobox 1	7050	〇								〇
TGM2	transglutaminase 2, C polypeptide	7052	〇		〇					〇				〇
Thbs1	thrombospondin 1	7057	〇		〇	〇	〇				〇		〇	〇	〇		〇
THBS2	thrombospondin 2	7058				〇					〇						〇	〇
THBS4	thrombospondin 4	7060	〇														〇
THPO	Thrombopoietin	7066	〇														〇
THY1	Thy-1 cell surface antigen	7070	〇													〇	〇
TIE1	Tyrosine kinase with immunoglobulin-like and EGF-like domains 1	7075	〇			〇
TIGIT	T cell immunoreceptor with Ig and ITIM domains	201633	〇	〇
TIMP1	tissue inhibitor of metalloproteinase 1	7076	〇	〇	〇	〇				〇	〇		〇	〇			〇
TIMP2	tissue inhibitor of metalloproteinase 2	7077		〇	〇	〇					〇		〇	〇			〇	〇
TIMP3	tissue inhibitor of metalloproteinase 3	7078	〇			〇					〇		〇	〇
TIMP4	tissue inhibitor of metalloproteinase 4	7079	〇			〇					〇						〇
TINAGL1	tubulointerstitial nephritis antigen-like 1	64129	〇														〇
Tirap	toll-interleukin 1 receptor (TIR) domain-containing adaptor protein	114609	〇		〇
Tlr1	toll-like receptor 1	7096	〇	〇	〇
Tlr2	toll-like receptor 2	7097	〇	〇	〇										〇
Tlr3	toll-like receptor 3	7098	〇	〇	〇										〇
Tlr4	toll-like receptor 4	7099	〇	〇	〇										〇
Tlr5	toll-like receptor 5	7100	〇	〇	〇
Tlr6	toll-like receptor 6	10333	〇	〇	〇
Tlr7	toll-like receptor 7	51284	〇	〇	〇
Tlr8	toll-like receptor 8	51311	〇	〇	〇
Tlr9	toll-like receptor 9	54106	〇	〇	〇
TMEM130	transmembrane protein 130	222865	〇														〇
TMEM33	transmembrane protein 33	55161	〇												〇
TMSB15A	thymosin beta 15a	11013	〇												〇
TNC	tenascin C	3371											〇	〇				〇
Tnf	tumor necrosis factor	7124	〇	〇	〇	〇		〇			〇					〇	〇
Tnfaip3	tumor necrosis factor, alpha-induced protein 3	7128	〇		〇
Tnfaip6	tumor necrosis factor alpha induced protein 6	7130	〇	〇	〇		〇				〇
TNFAIP8	tumor necrosis factor, alpha-induced protein 8	25816	〇	〇
TNFRSF10C	TNF receptor superfamily member 10c	8794	〇														〇
TNFRSF10D	TNF receptor superfamily member 10c	8793	〇														〇
Tnfrsf11b	tumor necrosis factor receptor superfamily, member 11b	4982	〇					〇									〇
Tnfrsf14	tumor necrosis factor receptor superfamily, member 14 (herpesvirus entry mediator)	8764	〇	〇								〇
TNFRSF17	tumor necrosis factor receptor superfamily, member 17	608	〇	〇
TNFRSF18	tumor necrosis factor receptor superfamily, member 18	8784	〇	〇													〇
Tnfrsf1a	tumor necrosis factor receptor superfamily, member 1a	7132	〇	〇	〇								〇				〇
Tnfrsf1b	tumor necrosis factor receptor superfamily, member 1b	7133	〇	〇	〇												〇
Tnfrsf4	tumor necrosis factor receptor superfamily, member 4	7293	〇	〇	〇
TNFRSF9	tumor necrosis factor receptor superfamily, member 9	3604	〇	〇
Tnfsf10	tumor necrosis factor (ligand) superfamily, member 10	8743	〇	〇	〇
Tnfsf11	tumor necrosis factor (ligand) superfamily, member 11	8600	〇		〇			〇					〇
TNFSF13	tumor necrosis factor (ligand) superfamily, member 13	8741	〇	〇
TNFSF13B	tumor necrosis factor (ligand) superfamily, member 13b	10673	〇	〇
Tnfsf14	tumor necrosis factor (ligand) superfamily, member 14	8740	〇									〇					〇
Tnfsf15	tumor necrosis factor (ligand) superfamily, member 15	9966	〇									〇
Tnfsf18	tumor necrosis factor (ligand) superfamily, member 18	8995	〇	〇	〇							〇					〇
Tnfsf4	tumor necrosis factor (ligand) superfamily, member 4	7292	〇	〇	〇							〇
Tnfsf8	tumor necrosis factor (ligand) superfamily, member 8	944	〇									〇
Tnfsf9	tumor necrosis factor (ligand) superfamily, member 9	8744	〇	〇								〇
TNMD	tenomodulin	64102	〇														〇
Tollip	toll interacting protein	54472	〇		〇										〇
TRA	T cell receptor alpha locus	6955															〇		〇
Traf6	TNF receptor-associated factor 6	7189	〇					〇
TRB	T cell receptor beta locus	6957															〇		〇
Trem1	triggering receptor expressed on myeloid cells 1	54210	〇		〇
Trem2	triggering receptor expressed on myeloid cells 2	54209	〇		〇
TRIM3	tripartite motif-containing 3	10612	〇				〇
Trp53	transformation related protein 53	7157	〇												〇
Trp53bp1	transformation related protein 53 binding protein 1	7158	〇												〇
Trpv1	transient receptor potential cation channel, subfamily V, member 1	7442	〇		〇
Tsc2	TSC complex subunit 2	7249	〇								〇
TSC22D3	TSC22 domain family, member 3	1831	〇	〇					〇
Tslp	thymic stromal lymphopoietin	85480	〇		〇
Twist1	twist basic helix-loop-helix transcription factor 1	7291	〇					〇	〇						〇
Twist2	twist basic helix-loop-helix transcription factor 2	117581	〇					〇
TXNIP	thioredoxin interacting protein	10628	〇												〇
TYMP	Thymidine phosphorylase	1890	〇			〇
UBD	ubiquitin D	10537	〇														〇
Ucp1	uncoupling protein 1 (mitochondrial, proton carrier)	7350	〇						〇
Uts2	urotensin 2	10911									〇								〇
VASH1	vasohibin 1	22846	〇			〇
VASP	vasodilator-stimulated phosphoprotein	7408	〇										〇
VCAM1	vascular cell adhesion molecule 1	7412	〇	〇	〇			〇	〇	〇				〇		〇	〇
Vcan	versican	1462	〇							〇
vcl	vinculin	7414	〇										〇	〇
VDR	vitamin D (1,25-dihydroxyvitamin D3) receptor	7421	〇					〇	〇
Vegfa	vascular endothelial growth factor A	7422	〇	〇	〇	〇	〇	〇			〇		〇			〇	〇
VEGFB	Vascular endothelial growth factor B	423	〇			〇
VEGFC	vascular endothelial growth factor C	7424	〇			〇							〇				〇
VEGFD	vascular endothelial growth factor D	2277	〇			〇											〇
VIM	Vimentin	7431														〇		〇
VIT	vitrin	5212	〇														〇
VPS13A	vacuolar protein sorting 13A	23230	〇				〇
VPS13C	vacuolar protein sorting 13C	54832	〇												〇
Vsir	V-set immunoregulatory receptor	64115	〇	〇								〇
Vtcn1	V-set domain containing T cell activation inhibitor 1	79679	〇	〇								〇
VTN	vitronectin	7448	〇											〇
VWA5A	von Willebrand factor A domain containing 5A	4013	〇												〇
VWF	Von Willebrand factor	7450	〇			〇										〇
WEE1	WEE 1 homolog 1 (S. pombe)	7465	〇				〇
WIPF1	WAS/WASL interacting protein family, member 1	7456	〇										〇
Wnt1	wingless-type MMTV integration site family, member 1	7471	〇						〇
Wnt10b	wingless-type MMTV integration site family, member 10B	7480	〇						〇
Wnt3a	wingless-type MMTV integration site family, member 3A	89780	〇						〇							〇
Wnt5a	wingless-type MMTV integration site family, member 5A	7474	〇				〇		〇
Wnt5b	wingless-type MMTV integration site family, member 5B	81029	〇						〇
Wrn	Werner syndrome RecQ like helicase	7486	〇												〇
Xcl1	chemokine (C motif) ligand 1	6375			〇								〇						〇
Xcr1	chemokine (C motif) receptor 1	2829	〇										〇
XG	Xg blood group; Xg pseudogene, Y-linked 2	7499	〇														〇
Ywhaz	tyrosine 3-monooxygenase/tryptophan 5-monooxygenase activation protein, zeta polypeptide	7534			〇													〇
Zfp36	zinc finger protein 36	7538	〇		〇
ZFP42	Zinc finger protein 42 homolog (mouse)	132625	〇													〇
Zhx3	zinc fingers and homeoboxes 3	23051	〇					〇
Zmpste24	zinc metallopeptidase, STE24	10269	〇												〇
ZNF25	zinc finger protein 25	219749	〇												〇
	Number of genes	1199	1143	282	303	121	109	96	101	119	112	42	137	95	113	110	346	38	18
